# Supplementary material for: Comparative transcriptomics identifies the key in planta-expressed genes of Fusarium graminearum during infection of wheat varieties
Source: Front Genet. 2023 Apr 18;14:1166832. doi: 10.3389/fgene.2023.1166832 (PMC10151574; doi:10.3389/fgene.2023.1166832)
Supplement: Supplementary file 1 [file Table2.XLSX]

## Sheet: Sheet1
FGSG_10772F	CCACAAAGCCTGTCATCCC
FGSG_10772R	CTTGTTGCCGTGAGTAAGAGT
FGSG_10264F	AGGGCGGCATGAAGGTTAT
FGSG_10264R	CAGTCAAGCGGAGGTCGTT
FGSG_02094F	CCAGTTAGGCTACCAGATTG
FGSG_02094R	AGGGACAGACCAGGGATGA
FGSG_06184F	CCTACCAAGTGGAGCATCT
FGSG_06184R	GACACGACCCTTCTCAATCT
FGSG_05011F	TCTCGGCTTTGAGGGTAAA
FGSG_05011R	GAACGCTCCTTCGTCTTGT
FGSG_03869F	CGAGGATGAGGCTGGACAC
FGSG_03869R	GGGCGTAGTTGATGAAGAAGG
FGSG_07610F	TCTCAATTTCGGCTTCACC
FGSG_07610R	CGCCCATATCAACAGTCAT
FGSG_02641R	CTCTGGCTTGGGTCGTTAC
FGSG_02641F	GTTAGTGGCAGTGGTCATAC
FGSG_07863F	TGTCCTGGTAGTCTGCTCG
FGSG_07863R	ATCAAACCCGTTGTAATCG
FGSG_01712F	TCTACGGTGTCGGTCAAGC
FGSG_01712R	CCGCTCCTCAATGGTGTAT
FgEF1AF	GGCTTTCACCGACTACCCTCCTCT
FgEF1AR	ACTTCTCGACGGCCTTGATGACAC
