# Supplementary material for: Comparative transcriptomics identifies the key in planta-expressed genes of Fusarium graminearum during infection of wheat varieties
Source: Front Genet. 2023 Apr 18;14:1166832. doi: 10.3389/fgene.2023.1166832 (PMC10151574; doi:10.3389/fgene.2023.1166832)
Supplement: Supplementary file 2 [file Table3.XLSX]

## Sheet: all_gene_replicate_fpkm
gene_ID	tFLCK12_1	tFLCK12_2	tFLCK12_3	tFLFg12_1	tFLFg12_2	tFLFg12_3	tFLCK24_1	tFLCK24_2	tFLCK24_3	tFLFg24_1	tFLFg24_2	tFLFg24_3	tFLCK36_1	tFLCK36_2	tFLCK36_3	tFLFg36_1	tFLFg36_2	tFLFg36_3	tSUCK12_1	tSUCK12_2	tSUCK12_3	tSUFg12_1	tSUFg12_2	tSUFg12_3	tSUCK24_1	tSUCK24_2	tSUCK24_3	tSUFg24_1	tSUFg24_2	tSUFg24_3	tSUCK36_1	tSUCK36_2	tSUCK36_3	tSUFg36_1	tSUFg36_2	tSUFg36_3
FGSG_05302	0	0	0	0	97.8905	84.6483	0	0	0	6.62563	16.0244	0	0	0	0	4.97183	34.7314	23.7052	0	0	0	0	0	0	0	0	0	0	0	9.11284	0	0	0	7.97342	10.0028	5.28566
FGSG_02029	0	0	0	0	27.5331	0	0	0	0	46.5888	67.6065	62.3713	0	0	0	27.9679	40.0516	70.5964	0	0	0	29.6745	14.0652	0	0	0	0	0	6.36035	17.3926	0	0	0	62.3733	36.1271	46.4583
FGSG_02028	0	0	0	160.79	46.2844	135.417	0	0	0	151.854	191.41	140.718	0	0	0	119.704	194.467	167.864	0	0	0	102.394	89.5992	131.359	0	0	0	58.0183	21.3841	36.4459	0	0	0	141.002	105.735	136.96
FGSG_02025	0	0	0	73.5633	182.222	182.766	0	0	0	198.92	148.804	159.315	0	0	0	119.721	70.8206	118.236	0	0	0	51.8914	61.4889	60.0982	0	0	0	52.8985	65.4591	120.222	0	0	0	137.105	162.014	144.428
FGSG_02024	0	0	0	0	44.5694	9.17624	0	0	0	7.03882	0	30.5951	0	0	0	4.71597	9.48788	10.5813	0	0	0	16.012	0	0	0	0	0	0	0	0	0	0	0	15.1262	0.690041	3.00819
FGSG_02027	0	0	0	0	0	24.7819	0	0	0	0	27.3663	15.1483	0	0	0	20.378	36.0627	12.3832	0	0	0	0	0	40.0655	0	0	0	0	3.08951	0	0	0	0	31.3188	14.9085	24.6732
FGSG_02026	0	0	0	20.5437	23.4766	35.5923	0	0	0	23.9793	19.2153	13.2955	0	0	0	15.5821	14.6901	13.4527	0	0	0	29.443	19.0797	19.9801	0	0	0	13.0708	7.72406	13.8367	0	0	0	26.2931	18.1902	18.0062
FGSG_02020	0	0	0	0	0	0	0	0	0	1.49151	13.5274	9.07628	0	0	0	0	4.69109	1.17714	0	0	0	0	5.62862	0	0	0	0	0	0	0	0	0	0	0	0.511765	0.867614
FGSG_02023	0	0	0	0	0	0	0	0	0	0	0	0	0	0	0	14.7498	0	0	0	0	0	0	0	0	0	0	0	0	0	0	0	0	0	0	0	0
FGSG_02022	0	0	0	1163.15	1119.17	1589.54	0	0	0	784.235	743.354	725.95	0	0	0	566.903	961.059	777.72	0	0	0	901.759	801.026	970.417	0	0	0	273.542	109.682	386.817	0	0	0	609.048	616.838	723.198
FGSG_01616	0	0	0	0	0	0	0	0	0	0	0	4.48947	0	0	0	0	3.86732	0	0	0	0	0	0	0	0	0	0	0	0	0	0	0	0	0	0	0
FGSG_01615	0	0	0	22.0632	0	115.949	0	0	0	0	0	13.8777	0	0	0	0	14.3454	6.17091	0	0	0	0	12.2946	18.0247	0	0	0	5.45905	1.85322	0.960193	0	0	0	6.86111	7.60134	6.93074
FGSG_01614	0	0	0	0	12.6363	0	0	0	0	1.28291	3.87849	2.68361	0	0	0	1.20336	0	2.86876	0	0	0	0	0	0	0	0	0	0	1.45954	1.26036	0	0	0	3.85971	2.64114	4.2644
FGSG_01613	0	0	0	14.1093	10.2605	9.50624	0	0	0	35.9389	31.4928	17.4325	0	0	0	9.77113	49.6915	59.194	0	0	0	19.9053	94.3477	46.1069	0	0	0	10.4731	8.29588	9.72228	0	0	0	37.2166	22.3393	26.6623
FGSG_01612	0	0	0	0	59.3806	22.3501	0	0	0	25.9987	28.4779	19.4896	0	0	0	19.792	22.1215	26.5654	0	0	0	9.59987	0	20.8465	0	0	0	5.05093	1.71467	8.14374	0	0	0	20.9716	22.2369	19.6636
FGSG_01611	0	0	0	0	0	0	0	0	0	0	0	0	0	0	0	0	0	1.49266	0	0	0	0	0	0	0	0	0	0	0	0	0	0	0	0	0	0
FGSG_01610	0	0	0	0	0	0	0	0	0	0	0	0	0	0	0	18.9795	13.5766	8.51694	0	0	0	43.8194	0	0	0	0	0	0	0	3.18056	0	0	0	4.26129	3.88791	2.4213
FGSG_05554	0	0	0	292.913	291.731	214.513	0	0	0	150.913	190.455	142.687	0	0	0	48.9489	225.741	214.461	0	0	0	254.532	191.61	299.122	0	0	0	111.863	34.231	139.254	0	0	0	122.347	117.757	115.641
FGSG_05555	0	0	0	73.1888	45.8317	17.8069	0	0	0	17.4117	19.9665	42.4733	0	0	0	15.7688	24.5489	39.0138	0	0	0	26.7697	21.5249	0	0	0	0	10.5636	3.41532	8.70028	0	0	0	55.9966	24	22.2525
FGSG_05556	0	0	0	48.9412	66.9943	62.0696	0	0	0	64.1908	24.4183	63.3786	0	0	0	60.6092	23.1752	29.5242	0	0	0	16.2461	27.2721	21.1674	0	0	0	19.9449	16.6853	43.225	0	0	0	57.8725	48.8634	30.3805
FGSG_05557	0	0	0	8.94887	19.5233	0	0	0	0	4.9553	3.99489	8.04117	0	0	0	2.47895	23.2048	20.5102	0	0	0	12.625	9.9734	10.9663	0	0	0	2.2142	4.13419	4.21911	0	0	0	8.94497	9.52141	3.84333
FGSG_05550	0	0	0	0	49.2814	54.2198	0	0	0	63.7927	62.3952	48.5246	0	0	0	53.3841	41.9639	35.5389	0	0	0	0	54.2842	0	0	0	0	23.0554	35.932	47.618	0	0	0	60.6818	51.5021	39.7069
FGSG_05551	0	0	0	0	32.8875	45.7049	0	0	0	111.855	141.32	325.094	0	0	0	78.2975	116.393	116.387	0	0	0	87.7274	66.1519	129.311	0	0	0	26.5755	3.79863	47.5637	0	0	0	272.481	118.002	76.3032
FGSG_05552	0	0	0	0	21.2309	0	0	0	0	0	26.0659	6.55838	0	0	0	0	4.51961	7.93876	0	0	0	0	0	0	0	0	0	0	0	0	0	0	0	9.72737	1.47917	2.86594
FGSG_05553	0	0	0	42.435	10.2864	0	0	0	0	2.08869	3.15725	17.0794	0	0	0	1.95917	2.18977	1.09896	0	0	0	0	9.85275	23.1118	0	0	0	0	7.12875	3.84745	0	0	0	5.10569	5.01665	7.81064
FGSG_09646	0	0	0	32.5236	0	0	0	0	0	0	0	0	0	0	0	0	0	1.01074	0	0	0	0	0	0	0	0	0	0	0	0	0	0	0	0	0	4.4698
FGSG_02446	0	0	0	0	26.1882	24.2631	0	0	0	45.1994	28.1331	13.6514	0	0	0	8.10524	20.2091	15.7378	0	0	0	44.4545	32.6093	62.5176	0	0	0	5.56893	4.91536	5.55062	0	0	0	15.4983	20.7543	35.1303
FGSG_09891	0	0	0	79.2031	135.524	100.449	0	0	0	83.9312	128.95	110.417	0	0	0	43.8805	89.4356	54.6574	0	0	0	67.9201	23.3658	45.6746	0	0	0	53.0274	7.82677	15.545	0	0	0	62.093	84.9785	80.7234
FGSG_05874	0	0	0	35.7926	41.6463	173.632	0	0	0	70.8221	67.1088	127.04	0	0	0	118.98	91.9808	90.0985	0	0	0	80.7938	63.8246	0	0	0	0	24.7971	47.5018	35.3079	0	0	0	108.921	46.7872	94.1651
FGSG_03609	0	0	0	0	0	0	0	0	0	0	0	3.14179	0	0	0	0	0	0	0	0	0	0	0	0	0	0	0	0	0	0	0	0	0	9.7081	0	2.23101
NewGene.2258	0	0	0	0	24.7156	0	0	0	0	0	45.5162	1.90871	0	0	0	0	0	0	0	0	0	0	0	277.657	0	0	0	0	11.419	0	0	0	0	26.4226	0	2.50225
FGSG_10683	0	0	0	0	0	0	0	0	0	0	0	0	0	0	0	0	1.41249	0	0	0	0	0	0	0	0	0	0	0	0	0	0	0	0	0	0	0
FGSG_04399	0	0	0	884.128	699.682	911.051	0	0	0	299.503	481.749	495.07	0	0	0	284.533	887.646	840.443	0	0	0	709.263	492.674	807.272	0	0	0	109.379	52.4212	71.6736	0	0	0	605.046	334.644	755.596
FGSG_04398	0	0	0	33.639	0	0	0	0	0	14.405	42.0473	12.0908	0	0	0	18.171	17.1851	26.3964	0	0	0	14.2374	7.49805	46.7189	0	0	0	0	10.4545	10.0038	0	0	0	17.1858	10.2261	22.9504
FGSG_10684	0	0	0	0	0	0	0	0	0	0	0	0	0	0	0	0	0	0	0	0	0	0	0	0	0	0	0	0	0	0	0	0	0	0	0	0.910162
FGSG_04395	0	0	0	26.8789	215.014	90.5492	0	0	0	70.1191	51.996	153.972	0	0	0	54.6025	59.6422	59.1681	0	0	0	63.2011	0	0	0	0	0	0	12.7938	11.6977	0	0	0	35.8229	36.7696	59.3684
FGSG_04394	0	0	0	0	0	14.108	0	0	0	12.3678	21.0321	22.3433	0	0	0	17.4014	56.7279	17.4884	0	0	0	9.84706	0	51.3198	0	0	0	0	8.35442	4.93612	0	0	0	34.8837	13.2613	19.0137
FGSG_04397	0	0	0	21.8581	47.6865	53.9991	0	0	0	13.6277	30.3573	34.6445	0	0	0	12.7827	44.7416	27.9261	0	0	0	51.3955	35.1874	31.746	0	0	0	14.4221	3.26399	5.63714	0	0	0	29.9406	22.8874	24.0798
FGSG_04396	0	0	0	0	0	0	0	0	0	0	0	5.65734	0	0	0	0	7.79735	12.1744	0	0	0	0	0	0	0	0	0	0	1.8803	0	0	0	0	0	2.55191	1.92282
FGSG_04391	0	0	0	53.4154	0	0	0	0	0	19.2804	31.7937	30.665	0	0	0	30.4155	33.0766	31.8165	0	0	0	0	0	43.6382	0	0	0	13.2165	0	0	0	0	0	19.1157	28.8674	15.1481
FGSG_04390	0	0	0	9.45991	13.7588	0	0	0	0	42.6047	54.8993	65.8779	0	0	0	10.4821	11.7158	31.236	0	0	0	20.019	0	15.4567	0	0	0	9.36259	1.58919	12.3509	0	0	0	72.4944	43.1363	69.1839
FGSG_04393	0	0	0	65.8517	19.1553	6.65521	0	0	0	35.492	49.9749	15.1629	0	0	0	23.7143	53.0109	36.8365	0	0	0	23.2258	29.3563	29.589	0	0	0	14.6642	9.40319	19.1058	0	0	0	36.934	35.1992	29.8979
FGSG_04392	0	0	0	53.8441	29.3671	148.134	0	0	0	169.616	96.1467	151.195	0	0	0	142.94	98.6371	103.885	0	0	0	50.642	10.0014	29.3256	0	0	0	45.5187	65.2021	68.9972	0	0	0	99.6678	107.53	80.8266
FGSG_10141	0	0	0	42.5966	0	7.17495	0	0	0	24.6356	19.0157	27.9096	0	0	0	8.3582	0	15.7198	0	0	0	35.0555	0	0	0	0	0	0	5.96325	5.66443	0	0	0	9.85603	7.91335	19.3396
FGSG_10140	0	0	0	24.2026	0	16.3067	0	0	0	36.6317	32.4131	24.4662	0	0	0	29.3319	27.1641	37.6072	0	0	0	0	50.5753	44.4883	0	0	0	19.4623	4.06585	32.9157	0	0	0	38.3041	26.3642	37.7171
NewGene.7043	0	0	0	0	0	0	0	0	0	0	0	0	0	0	0	0	0	0	0	0	0	0	0	244.685	0	0	0	0	0	0	0	0	0	0	0	0
FGSG_10143	0	0	0	0	0	0	0	0	0	0	0	0	0	0	0	2.37352	0	2.99561	0	0	0	0	0	0	0	0	0	0	0	0	0	0	0	0	1.08529	4.20558
FGSG_13489	0	0	0	0	115.241	0	0	0	0	95.4721	62.2537	61.2302	0	0	0	65.8471	19.626	54.1723	0	0	0	59.6182	21.1935	36.2497	0	0	0	0	25.0244	37.7015	0	0	0	28.1601	51.0642	53.825
FGSG_13488	0	0	0	0	0	0	0	0	0	0	0	0	0	0	0	0	11.204	0	0	0	0	0	0	0	0	0	0	0	0	0	0	0	0	0	0.916705	2.66421
FGSG_03584	0	0	0	0	0	0	0	0	0	0	37.6016	18.9217	0	0	0	7.29155	0	9.81613	0	0	0	0	0	0	0	0	0	0	0	0	0	0	0	58.468	10.669	22.2218
FGSG_13484	0	0	0	0	0	0	0	0	0	0	0	0	0	0	0	0	0	0	0	0	0	0	0	0	0	0	0	0	3.08951	0	0	0	0	0	1.24238	0
FGSG_13487	0	0	0	0	39.6804	42.4195	0	0	0	4.33849	0	11.3147	0	0	0	8.7203	11.0462	6.52198	0	0	0	0	28.067	13.7161	0	0	0	0	0	5.17557	0	0	0	11.1879	12.3342	3.91431
FGSG_13483	0	0	0	0	53.4963	16.5213	0	0	0	5.43127	13.6832	23.411	0	0	0	12.7362	34.1647	44.7699	0	0	0	11.5314	27.3284	0	0	0	0	0	0	4.00186	0	0	0	28.5955	16.4615	26.7794
FGSG_13482	0	0	0	166.135	68.2873	0	0	0	0	10.6661	58.042	79.5098	0	0	0	34.0159	96.1673	67.9044	0	0	0	54.3496	48.3014	29.5056	0	0	0	10.7234	14.5614	12.5743	0	0	0	73.0034	35.4992	73.0352
FGSG_10845	0	0	0	1378.64	1533.88	1121.49	0	0	0	2032.92	1494.65	1961.68	0	0	0	1566.32	987.463	1475.85	0	0	0	1120.38	1076.24	1375.43	0	0	0	359.978	451.996	1075.09	0	0	0	1438.02	1665.77	2420.14
NewGene.9027	0	0	0	0	0	0	0	0	0	0	0	0	0	0	0	0	0	0	0	0	0	0	0	0	0	0	0	0	0	0	0	0	0	0	0	9.42194
FGSG_10147	0	0	0	0	0	0	0	0	0	3.72879	18.0365	9.07628	0	0	0	11.1922	49.2564	15.6952	0	0	0	0	0	0	0	0	0	0	0	6.22752	0	0	0	4.4873	4.09412	7.93247
FGSG_10494	0	0	0	0	0	0	0	0	0	10.2713	7.76301	24.4154	0	0	0	0	5.38417	4.05316	0	0	0	28.6223	0	0	0	0	0	4.30272	3.65168	0	0	0	0	13.5195	5.28638	31.1543
FGSG_11792	0	0	0	59.4372	21.6118	77.5895	0	0	0	21.3931	79.6005	40.4735	0	0	0	27.7844	54.6332	37.5198	0	0	0	48.9147	8.28024	30.3486	0	0	0	20.2213	5.61655	15.6281	0	0	0	33.8314	28.2321	37.7433
FGSG_04179	0	0	0	0	40.7591	18.8814	0	0	0	8.27622	46.9137	25.1816	0	0	0	3.88152	28.1994	4.89884	0	0	0	36.2416	23.4244	45.7891	0	0	0	0	2.94239	4.06538	0	0	0	28.79	9.58405	16.1622
FGSG_04178	0	0	0	11.3681	14.8806	15.3186	0	0	0	10.0718	5.07484	3.06449	0	0	0	1.25964	10.2073	8.65548	0	0	0	17.1072	10.1356	7.42979	0	0	0	10.6885	5.34728	1.64913	0	0	0	5.05027	3.34062	9.15085
NewGene.4963	0	0	0	0	0	0	0	0	0	0	0	48.5384	0	0	0	0	0	0	0	0	0	0	0	0	0	0	0	0	0	0	0	0	0	0	0	1.32567
FGSG_10148	0	0	0	0	18.1236	7.4628	0	0	0	20.4446	33.3763	3.73233	0	0	0	11.1226	8.57361	6.66928	0	0	0	11.7199	16.9737	0	0	0	0	5.48122	3.95409	0	0	0	0	3.69052	15.7134	7.47537
FGSG_04171	0	0	0	227.296	488.478	655.998	0	0	0	342.144	265.028	304.837	0	0	0	342.543	392.839	278.594	0	0	0	274.403	198.496	321.496	0	0	0	112.479	99.4494	162.159	0	0	0	277.685	292.028	367.994
FGSG_04170	0	0	0	0	8.65415	0	0	0	0	0	0	3.208	0	0	0	0	7.36914	4.62286	0	0	0	0	6.63142	0	0	0	0	0	0	3.10744	0	0	0	3.96507	4.22059	1.98597
FGSG_04173	0	0	0	0	0	0	0	0	0	12.4847	0	4.74832	0	0	0	10.2468	21.2695	14.7799	0	0	0	14.9102	23.5572	0	0	0	0	0	2.66317	0	0	0	0	0	6.4256	11.931
FGSG_04172	0	0	0	0	0	0	0	0	0	0	29.0633	0	0	0	0	0	12.5983	2.52905	0	0	0	0	0	0	0	0	0	0	0	0	0	0	0	0	3.29854	3.59494
FGSG_04175	0	0	0	0	0	0	0	0	0	6.50725	9.18058	14.8494	0	0	0	13.0213	14.554	14.6081	0	0	0	5.52636	0	48.0027	0	0	0	0	0	5.96668	0	0	0	12.7253	13.5454	9.80565
FGSG_04174	0	0	0	16.1701	35.2774	0	0	0	0	10.1478	28.8741	0	0	0	0	3.9194	15.0196	13.1911	0	0	0	7.60424	15.7687	0	0	0	0	0	0	1.46609	0	0	0	5.38768	11.8794	6.54784
FGSG_04177	0	0	0	0	0	0	0	0	0	0	0	2.55419	0	0	0	0	11.064	1.00956	0	0	0	0	0	0	0	0	0	0	0	5.18389	0	0	0	1.44318	0.658366	4.46461
FGSG_08732	0	0	0	7.65864	0	0	0	0	0	4.14661	0	8.60226	0	0	0	11.3149	4.7425	4.95849	0	0	0	4.80213	9.95803	0	0	0	0	2.52662	10.2927	1.48136	0	0	0	8.50589	8.79534	5.38804
FGSG_08731	0	0	0	392.417	395.255	384.434	0	0	0	219.792	313.109	382.757	0	0	0	153.998	252.075	191.162	0	0	0	251.356	196.05	361.122	0	0	0	116.067	53.7992	127.431	0	0	0	312.594	299.03	190.175
FGSG_08730	0	0	0	19.2521	36.4011	46.6965	0	0	0	14.7826	46.4096	17.2993	0	0	0	8.53292	20.2667	7.17957	0	0	0	28.9715	15.0193	0	0	0	0	0	2.58736	5.58569	0	0	0	14.5397	13.2657	17.0091
FGSG_08737	0	0	0	2493.16	2521.66	2903.65	0	0	0	1408.64	1701.02	1716.69	0	0	0	1193.41	2305.53	1880.69	0	0	0	1762.2	1521.69	2085.95	0	0	0	721.054	248.318	731.858	0	0	0	1689.1	1318.18	1483.22
FGSG_08736	0	0	0	109.392	137.602	306.766	0	0	0	44.9667	116.145	35.5327	0	0	0	36.8549	145.09	88.4347	0	0	0	130.694	276.782	251.198	0	0	0	40.9657	6.95345	8.57793	0	0	0	94.8963	59.0191	75.7504
FGSG_08735	0	0	0	35.7039	12.2185	11.3204	0	0	0	30.0821	33.7525	42.2261	0	0	0	21.2353	19.508	15.5013	0	0	0	16.7903	9.3627	27.4528	0	0	0	10.3931	4.93951	11.2729	0	0	0	32.4227	30.2203	21.1326
FGSG_08734	0	0	0	143.815	110.187	53.6391	0	0	0	38.68	97.4477	4.03836	0	0	0	30.946	20.6735	25.7386	0	0	0	76.0851	68.6914	27.2747	0	0	0	10.8022	7.76565	43.7747	0	0	0	19.3952	29.4061	23.0674
FGSG_08739	0	0	0	6.8364	18.8918	33.1637	0	0	0	25.0351	34.1808	44.9973	0	0	0	12.1201	46.99	32.2931	0	0	0	7.71582	47.2383	5.58506	0	0	0	9.4725	7.80954	4.36364	0	0	0	31.2819	24.3152	23.757
FGSG_08738	0	0	0	0	0	0	0	0	0	22.464	9.26088	15.1457	0	0	0	21.0711	24.8893	17.4605	0	0	0	8.94274	15.4134	5.6493	0	0	0	0	1.74251	12.2885	0	0	0	10.176	17.7805	19.9404
FGSG_13361	0	0	0	0	0	0	0	0	0	0	0	4.56287	0	0	0	2.81331	6.28887	0.789035	0	0	0	0	0	0	0	0	0	0	0	0	0	0	0	0	2.05821	0
FGSG_13261	0	0	0	0	0	0	0	0	0	0	0	2.41525	0	0	0	0	0	0	0	0	0	0	0	0	0	0	0	0	0	0	0	0	0	0	0	15.8316
FGSG_13262	0	0	0	0	76.7117	0	0	0	0	11.4774	0	17.4608	0	0	0	16.1486	30.0821	27.1747	0	0	0	20.8871	24.7503	58.9642	0	0	0	2.74741	2.33171	24.9676	0	0	0	25.2812	21.097	14.7153
FGSG_13265	0	0	0	0	0	0	0	0	0	25.1864	0	0	0	0	0	0	2.93392	0	0	0	0	0	0	30.9658	0	0	0	0	0	0	0	0	0	0	0	0
FGSG_13264	0	0	0	0	37.7277	8.22456	0	0	0	37.8529	64.03	53.1302	0	0	0	43.5368	42.0469	54.5326	0	0	0	34.4432	15.3051	49.8631	0	0	0	21.1425	10.7661	23.2422	171.484	0	0	37.6219	48.3957	60.9642
FGSG_13266	0	0	0	0	0	0	0	0	0	0	0	0	0	0	0	0	0	0	0	0	0	0	0	0	0	0	0	0	0	0	0	0	0	0	0	2.34542
FGSG_06821	0	0	0	45.4845	49.6155	33.1993	0	0	0	121.454	60.9146	94.5141	0	0	0	69.8239	35.7938	45.056	0	0	0	64.1694	33.7946	24.7727	0	0	0	21.5705	30.8826	42.6141	0	0	0	53.0422	51.4672	77.394
FGSG_06823	0	0	0	13.6862	13.2704	0	0	0	0	14.8202	23.4205	20.4966	0	0	0	9.16218	20.8343	20.0257	0	0	0	18.2357	15.2531	0	0	0	0	0	4.78994	10.5889	0	0	0	27.8671	21.9583	20.1528
FGSG_06822	0	0	0	90.4479	108.94	116.167	0	0	0	172.79	109.775	158.42	0	0	0	94.3485	133.02	110.897	0	0	0	164.821	130.729	106.22	0	0	0	58.0464	22.5544	40.5931	0	0	0	169.202	115.854	148.444
FGSG_06825	0	0	0	294.402	181.156	219.335	0	0	0	153.825	136.48	220.344	0	0	0	234.857	237.959	235.766	0	0	0	174.39	211.377	113.319	0	0	0	73.5438	39.9462	150.3	0	0	0	212.217	220.155	215.085
FGSG_06824	0	0	0	0	0	0	0	0	0	4.70401	0	0	0	0	0	4.41232	0	4.33126	0	0	0	0	0	0	0	0	0	0	0	0	0	0	0	0	1.61403	3.51813
FGSG_06827	0	0	0	1046.45	1862.57	1540.76	0	0	0	1909.9	1551.71	2021.16	0	0	0	2094.02	1198	1499.52	0	0	35.1782	1190.69	1160.13	1264.42	0	0	0	547.716	563.343	1326.97	0	0	0	1664.08	1740.35	2160.11
FGSG_06826	0	0	0	0	0	13.8233	0	0	0	24.2364	19.8443	22.2764	0	0	0	16.5766	12.7047	14.0803	0	0	0	32.161	30.4875	8.38066	0	0	0	6.76855	7.18052	17.1137	0	0	0	12.1528	13.5134	13.0913
FGSG_06829	0	0	0	0	0	0	0	0	0	0	0	0	0	0	0	10.9065	0	3.0589	0	0	0	0	0	0	0	0	0	0	0	0	0	0	0	0	0	0
FGSG_06080	0	0	0	30.5509	0	0	0	0	0	6.31571	19.0936	27.452	0	0	0	31.313	15.1345	29.4323	0	0	0	37.3542	20.4291	79.8682	0	0	0	15.1183	4.10585	6.64789	0	0	0	23.7514	10.216	23.9925
FGSG_00251	0	0	0	0	0	0	0	0	0	0	0	0	0	0	0	0	0	0	0	0	0	0	0	3.212	0	0	0	0	0	0	0	0	0	0	0	0
FGSG_00256	0	0	0	0	0	0	0	0	0	0	0	0	0	0	0	0	0	0	0	0	0	0	0	0	0	0	0	0	4.79802	0	0	0	0	0	0	0
FGSG_00257	0	0	0	134.439	26.9699	62.4684	0	0	0	0	37.2509	58.8392	0	0	0	33.3888	31.5773	17.2881	0	0	0	6.54021	10.3331	0	0	0	0	83.7335	15.5757	14.7951	0	0	0	26.2582	19.7297	24.1193
FGSG_00258	0	0	0	131.936	0	22.2233	0	0	0	31.6584	0	0	0	0	0	18.274	0	5.12524	0	0	0	93.0678	91.9009	0	0	0	0	0	2.77054	0	0	0	0	21.9798	9.19139	3.23792
FGSG_00259	0	0	0	64.4739	102.703	41.3712	0	0	0	21.7609	20.5585	31.0362	0	0	0	14.8834	49.9056	21.9448	0	0	0	34.6513	17.1084	35.115	0	0	0	3.79825	5.15767	7.12613	0	0	0	28.3016	21.7774	21.3986
FGSG_05042	0	0	0	17.4168	17.7321	0	0	0	0	30.3474	0	25.4316	0	0	0	8.20197	17.2562	16.5085	0	0	0	8.19054	0	14.2289	0	0	0	0	0	0	0	0	0	78.922	34.415	88.0518
FGSG_03586	0	0	0	0	0	0	0	0	0	0	0	27.533	0	0	0	5.22336	7.29769	3.66243	0	0	0	0	0	0	0	0	0	0	0	0	0	0	0	12.5652	7.16514	27.7653
FGSG_10810	0	0	0	0	265.156	51.18	0	0	0	186.198	108.513	143.34	0	0	0	35.7722	117.596	148.722	0	0	0	0	101.59	24.8232	0	0	0	52.6264	5.10441	63.9137	0	0	0	187.291	60.0392	123.039
FGSG_05040	0	0	0	100.059	181.911	164.326	0	0	0	209.62	50.2511	134.163	0	0	0	162.841	238.159	165.68	0	0	0	117.636	188.181	168.598	0	0	0	27.8521	9.98044	68.9477	0	0	0	125.714	93.7869	148.871
FGSG_05041	0	0	0	0	0	0	0	0	0	0	0	0	0	0	0	0	8.51666	0	0	0	0	0	0	0	0	0	0	0	0	0	0	0	0	0	0	0
FGSG_00457	0	0	0	0	0	0	0	0	0	0	0	2.95861	0	0	0	7.2967	8.15553	6.65103	0	0	0	0	0	0	0	0	0	0	0	1.43294	0	0	0	10.9705	3.00278	0
FGSG_05046	0	0	0	0	49.8097	46.1482	0	0	0	70.7978	45.8648	73.0863	0	0	0	42.6907	26.5086	39.2457	0	0	0	16.1051	0	0	0	0	0	0	2.87661	4.9681	0	0	0	96.9906	63.7664	201.713
NewGene.3341	0	0	0	0	0	0	0	0	0	0	0	0	0	0	0	1.76192	9.84648	5.43572	0	0	0	0	0	0	0	0	0	0	0	1.84538	0	0	0	0	4.18931	14.6729
FGSG_05731	0	0	0	0	22.1716	0	0	0	0	0	23.8182	0	0	0	0	0	0	1.48045	0	0	0	0	10.6184	0	0	0	0	0	0	0	0	0	0	1.69306	0.386178	2.43175
FGSG_12907	0	0	0	56.0201	0	128.329	0	0	0	54.5957	0	21.3936	0	0	0	82.2469	52.0344	100.104	0	0	0	42.1509	156.084	82.3791	0	0	0	13.861	0	7.31401	0	0	0	84.6157	24.4093	37.945
NewGene.9117	0	0	0	0	0	0	0	0	0	0	0	0	0	0	0	0	0	0	0	0	0	0	0	0	0	0	0	0	0	0	0	0	0	0	0	18.8868
NewGene.9110	0	0	0	0	0	0	0	0	0	14.7128	0	2.48699	0	0	0	0	6.85549	17.2025	0	0	0	0	0	0	0	0	0	0	0	8.83314	0	0	0	0	2.24366	5.43394
NewGene.9111	0	0	0	0	0	0	0	0	0	6.60443	26.6219	60.2847	0	0	0	12.3898	11.5401	0	0	0	0	119.189	0	0	0	0	0	0	2.50457	2.16278	0	0	0	29.8046	24.1717	32.1979
NewGene.4342	0	0	0	0	0	0	0	0	0	0	143.564	0	0	0	0	0	0	0	0	0	0	0	0	0	0	0	0	0	0	0	0	0	0	0	0	0
FGSG_05045	0	0	0	14.0573	78.8609	52.7683	0	0	0	15.4198	24.205	13.5337	0	0	0	5.56295	29.2233	7.33301	0	0	0	12.277	8.95241	8.20306	0	0	0	3.47818	0.843402	2.33058	0	0	0	3.7916	13.4305	8.674
NewGene.9118	0	0	0	80.8588	0	0	0	0	0	10.2341	0	0	0	0	0	2.39988	16.0941	10.3206	0	0	0	0	12.8737	0	0	0	0	0	0	0	0	0	0	1.92437	5.26726	2.26788
FGSG_08342	0	0	0	101.651	164.271	372.88	0	0	0	176.785	247.06	162.383	0	0	0	89.169	43.7124	117.585	0	0	0	63.7373	113.289	212.225	0	0	0	25.1513	15.1792	90.1159	0	0	0	154.292	92.7039	165.203
FGSG_08343	0	0	0	0	7.60232	28.1739	0	0	0	24.3899	34.5344	3.9923	0	0	0	3.47507	312.346	124.916	0	0	0	58.0107	58.2543	37.5782	0	0	0	9.82915	4.39048	10.6157	0	0	0	46.6743	6.56778	14.4698
FGSG_05362	0	0	0	0	0	0	0	0	0	7.17872	0	0	0	0	0	0	19.568	0	0	0	0	0	21.6726	0	0	0	0	0	0	0	0	0	0	0	0	0
FGSG_08346	0	0	0	0	47.2758	0	0	0	0	0	12.0921	0	0	0	0	0	0	0	0	0	0	0	0	0	0	0	0	0	0	0	0	0	0	3.00838	0	0
FGSG_08347	0	0	0	13.7366	109.884	148.082	0	0	0	138.437	183.966	63.2594	0	0	0	55.1757	136.631	75.2399	0	0	0	140.502	166.488	134.667	0	0	0	39.0865	11.5382	39.6056	0	0	0	22.8844	56.2	63.5467
FGSG_08344	0	0	0	0	0	0	0	0	0	0	0	24.7474	0	0	0	0	0	8.55889	0	0	0	0	0	0	0	0	0	0	0	0	0	0	0	39.764	2.79076	1.35179
FGSG_12271	0	0	0	0	0	31.3121	0	0	0	2.74498	8.29861	29.232	0	0	0	12.8739	14.3891	9.38774	0	0	0	48.0811	0	0	0	0	0	4.59958	4.68435	10.7869	0	0	0	17.033	21.4271	14.1427
FGSG_08348	0	0	0	66.7161	0	62.9306	0	0	0	55.1682	14.8915	11.9898	0	0	0	27.7218	0	54.9434	0	0	0	25.0994	0	16.3513	0	0	0	13.2059	0	11.614	0	0	0	16.3013	36.8443	40.9329
FGSG_08349	0	0	0	0	17.7155	0	0	0	0	0	0	2.73623	0	0	0	0	3.29986	0	0	0	0	8.59204	13.5749	12.4386	0	0	0	0	5.62709	1.32523	0	0	0	5.07296	7.09697	5.53013
FGSG_12270	0	0	0	104.966	40.1751	91.1934	0	0	0	41.604	35.7601	27.9234	0	0	0	20.2773	88.5176	52.5786	0	0	0	64.9497	36.942	45.133	0	0	0	21.1873	10.2088	28.4506	0	0	0	83.1384	48.983	57.7571
FGSG_07156	0	0	0	0	0	0	0	0	0	0	0	0	0	0	0	0	1.90221	1.43197	0	0	0	0	0	0	0	0	0	0	0	0	0	0	0	0	0.93383	2.71398
FGSG_07157	0	0	0	11.322	26.3473	15.2566	0	0	0	21.3995	5.05429	40.9487	0	0	0	27.2862	41.3648	35.8891	0	0	0	23.4271	36.5928	0	0	0	0	6.72332	2.47261	6.24132	0	0	0	45.7713	20.3067	33.232
FGSG_07154	0	0	0	165.478	0	31.8549	0	0	0	10.4721	63.3186	17.2591	0	0	0	15.5527	43.9157	23.4171	0	0	0	0	0	72.4227	0	0	0	0	2.97847	2.14335	0	0	0	5.251	18.2653	18.565
FGSG_07155	0	0	0	13.1652	22.3391	23.6537	0	0	0	44.0641	68.5661	29.5745	0	0	0	37.077	72.0122	41.2543	0	0	0	22.7008	9.7816	86.0432	0	0	0	8.68649	11.7954	7.32103	0	0	0	48.7386	37.1309	47.8178
FGSG_07152	0	0	0	52.3729	0	0	0	0	0	0	0	5.88258	0	0	0	9.06748	48.6467	14.2414	0	0	0	0	0	42.7865	0	0	0	0	18.6963	15.1952	0	0	0	5.81668	5.30701	10.2825
FGSG_12273	0	0	0	19.8022	17.6005	14.8243	0	0	0	19.1687	25.5376	23.9719	0	0	0	18.2848	14.6465	18.8036	0	0	0	28.9715	19.6171	37.7476	0	0	0	13.0656	3.32661	4.46856	0	0	0	23.2146	25.0822	17.1711
FGSG_07150	0	0	0	34.1771	10.3559	30.7028	0	0	0	21.869	15.2571	35.509	0	0	0	12.6233	22.9273	33.6339	0	0	0	13.3936	19.045	0	0	0	0	0	1.91383	9.50279	0	0	0	37.0091	15.0072	17.7537
FGSG_07151	0	0	0	0	39.7301	0	0	0	0	17.9273	0	19.0912	0	0	0	16.8157	33.8308	23.1095	0	0	0	0	30.444	0	0	0	0	6.00792	0	6.16428	0	0	0	9.43868	13.5326	30.0932
FGSG_12900	0	0	0	87.9058	0	35.5363	0	0	0	19.9033	10.4646	25.6715	0	0	0	54.3839	25.4027	36.4246	0	0	0	46.8509	0	0	0	0	0	13.0502	1.969	11.9021	0	0	0	37.7505	36.2243	25.8881
FGSG_07158	0	0	0	0	0	0	0	0	0	3.98337	27.0956	18.9374	0	0	0	15.8796	8.35229	12.5751	0	0	0	0	0	0	0	0	0	3.33733	2.26589	12.2292	0	0	0	15.7292	13.6676	6.62036
FGSG_07159	0	0	0	7.31542	5.31988	24.6441	0	0	0	9.18181	13.0628	8.83301	0	0	0	7.09262	17.8367	8.24112	0	0	0	2.58014	0	0	0	0	0	5.43012	1.07532	4.24491	0	0	0	3.24988	9.82197	10.3231
FGSG_00370	0	0	0	120.029	68.9105	0	0	0	0	29.8505	22.561	24.1252	0	0	0	20.9997	29.3392	39.2645	0	0	0	0	14.0811	92.8975	0	0	0	0	12.7351	23.8272	0	0	0	8.41939	17.6038	26.0461
FGSG_00377	0	0	0	0	7.44637	20.697	0	0	0	49.8961	36.5686	31.0532	0	0	0	62.4028	156.932	158.312	0	0	0	110.752	0	33.4613	0	0	0	38.0034	1.72017	5.19899	0	0	0	25.0192	76.2628	122.632
FGSG_00375	0	0	0	0	0	9.35863	0	0	0	12.3064	13.9517	24.9626	0	0	0	20.2008	5.91339	26.9791	0	0	0	0	7.74022	22.6955	0	0	0	7.73286	3.50017	8.56381	0	0	0	43.1951	4.0466	23.8621
FGSG_00374	0	0	0	32.6312	15.8199	51.2995	0	0	0	28.9104	9.71131	30.2376	0	0	0	49.7159	47.1482	35.2815	0	0	0	25.5755	19.6988	39.9875	0	0	0	18.839	10.0499	12.2288	0	0	0	48.3214	30.1723	26.427
FGSG_05360	0	0	0	0	38.4076	0	0	0	0	12.2552	16.8408	38.983	0	0	0	16.7204	12.8483	12.3099	0	0	0	0	16.8175	24.6557	0	0	0	20.5352	3.16873	0	0	0	0	20.9491	14.5262	14.4428
FGSG_11201	0	0	0	0	0	0	0	0	0	3.9453	5.9637	0	0	0	0	0	10.3406	0	0	0	0	6.28235	0	10.9139	0	0	0	0	0	0.968988	0	0	0	0	1.3537	0
FGSG_05558	0	0	0	16.9077	25.9572	16.4546	0	0	0	13.8702	6.70916	21.734	0	0	0	24.1988	34.0269	16.347	0	0	0	10.6015	20.9371	35.2996	0	0	0	9.76135	4.57614	7.63078	0	0	0	34.0093	16.2761	21.1159
FGSG_05559	0	0	0	32.5047	0	0	0	0	0	23.9986	24.8752	20.3411	0	0	0	32.1579	31.6298	13.7092	0	0	0	0	0	37.9357	0	0	0	10.3405	6.24061	17.5142	0	0	0	13.4088	23.9973	18.6893
FGSG_11200	0	0	0	0	0	0	0	0	0	0.872908	2.63897	0	0	0	0	0	0	0.45928	0	0	0	2.77998	1.64707	0	0	0	0	1.46267	0	0	0	0	0	1.64137	0.59902	0.58031
FGSG_07940	0	0	0	0	0	13.7226	0	0	0	15.7893	9.09219	6.29109	0	0	0	6.17092	26.8007	16.4172	0	0	0	6.58488	2.83738	0	0	0	0	0	2.78	4.98592	0	0	0	8.76541	15.9947	16.3074
FGSG_03707	0	0	0	0	0	0	0	0	0	0	0	0	0	0	0	0	0	0	0	0	0	0	0	0	0	0	0	0	0	0	0	0	0	0	0	2.29251
FGSG_03706	0	0	0	0	0	0	0	0	0	0	0	0	0	0	0	0	0	0	0	0	0	0	0	0	0	0	0	0	0	0	0	0	0	0	5.86463	0
FGSG_03705	0	0	0	0	0	0	0	0	0	0	0	0	0	0	0	0	0	0	0	0	0	0	0	0	0	0	0	0	0	0	0	0	0	0	1.31597	0
FGSG_03703	0	0	0	0	0	0	0	0	0	0	0	0	0	0	0	0	0	0	0	0	0	0	12.6204	10.5728	0	0	0	0	0	0	0	0	0	0	0	0
FGSG_03702	0	0	0	0	0	0	0	0	0	3.20603	0	6.09675	0	0	0	0	0	4.49827	0	0	0	0	0	0	0	0	0	0	0	0	0	0	0	0	1.65007	2.84183
FGSG_03701	0	0	0	0	0	0	0	0	0	3.83384	19.3174	24.3021	0	0	0	5.99352	17.4173	12.103	0	0	0	0	0	0	0	0	0	0	3.63472	0	0	0	0	22.1074	9.2082	16.9916
FGSG_03700	0	0	0	0	29.3554	36.2633	0	0	0	63.0838	87.098	43.4513	0	0	0	13.9777	38.0156	110.028	0	0	0	0	7.49805	0	0	0	0	14.9818	19.2137	19.0317	0	0	0	146.826	81.2972	97.9106
FGSG_03251	0	0	0	0	18.8752	13.9901	0	0	0	0	13.9042	0	0	0	0	5.752	0	0	0	0	0	0	0	0	0	0	0	0	0	1.12959	0	0	0	0	0	3.05754
FGSG_03252	0	0	0	8.93814	0	4.01476	0	0	0	0	2.66007	5.01971	0	0	0	0	0.922468	2.19902	0	0	0	5.6044	3.32048	0	0	0	0	5.16028	1.25128	0	0	0	0	3.97078	1.13214	2.12044
FGSG_03709	0	0	0	0	0	13.3222	0	0	0	0	0	0	0	0	0	0	3.06103	3.07242	0	0	0	0	0	0	0	0	0	6.11549	0	3.22696	0	0	0	2.19604	3.25588	14.0725
FGSG_03256	0	0	0	0	0	0	0	0	0	4.89652	0	2.97967	0	0	0	4.5929	7.18688	2.5763	0	0	0	0	0	0	0	0	0	0	0	4.32941	0	0	0	11.7852	0	3.25521
FGSG_11141	0	0	0	0	0	0	0	0	0	0	0	9.9414	0	0	0	0	0	12.6069	0	0	0	0	0	0	0	0	0	0	0	0	0	0	0	2.73056	5.23175	0
FGSG_01619	0	0	0	8.95963	6.51557	43.7655	0	0	0	6.28426	8.9993	10.3151	0	0	0	10.8584	4.50784	12.5297	0	0	0	16.8536	8.73721	29.2786	0	0	0	2.21686	0.752574	2.27456	0	0	0	8.95572	4.53945	8.35555
FGSG_11146	0	0	0	17.2188	0	0	0	0	0	2.34699	0	2.67789	0	0	0	7.15473	0.82019	0	0	0	0	7.47453	25.0948	14.067	0	0	0	2.62179	1.33506	0	0	0	0	15.446	2.21456	6.30612
FGSG_01618	0	0	0	0	0	0	0	0	0	28.6266	0	10.5363	0	0	0	0	34.8526	17.977	0	0	0	0	31.3635	0	0	0	0	0	0	4.08243	0	0	0	0	10.1391	8.90157
FGSG_02252	0	0	0	0	0	0	0	0	0	20.6271	14.1727	10.6979	0	0	0	7.03566	15.7275	25.1591	0	0	0	0	0	0	0	0	0	0	1.33335	0.460558	0	0	0	15.5144	19.3023	18.0761
FGSG_02250	0	0	0	0	0	0	0	0	0	13.4827	0	11.8335	0	0	0	12.6466	0	9.27661	0	0	0	6.60594	0	45.9041	0	0	0	6.95137	0	4.58504	0	0	0	24.962	14.5901	2.41319
FGSG_02251	0	0	0	0	0	0	0	0	0	3.13899	3.16325	2.3877	0	0	0	3.68043	2.19393	18.3049	0	0	0	26.6582	2.96144	11.5778	0	0	0	10.5196	4.01754	18.7599	0	0	0	11.4113	6.28274	9.21669
FGSG_02254	0	0	0	0	0	0	0	0	0	0	16.4414	3.30943	0	0	0	0	0	2.86142	0	0	0	0	0	0	0	0	0	0	0	0	0	0	0	20.4522	0	0
FGSG_02255	0	0	0	0	0	0	0	0	0	0	0	0	0	0	0	20.9287	0	10.4352	0	0	0	0	0	0	0	0	0	0	2.82046	0	0	0	0	22.3759	7.23041	4.12033
FGSG_02258	0	0	0	0	16.8877	0	0	0	0	9.42999	5.1834	0	0	0	0	14.4741	0	13.5316	0	0	0	0	12.9406	0	0	0	0	0	0	0	0	0	0	18.054	6.76534	21.9417
FGSG_11633	0	0	0	0	60.4818	0	0	0	0	27.291	28.8771	58.1257	0	0	0	25.5988	25.7506	45.9492	0	0	0	17.3829	0	45.2971	0	0	0	18.2919	0	22.1194	0	0	0	23.6056	43.5427	27.2146
FGSG_10758	0	0	0	20.7837	34.0069	0	0	0	0	38.3621	20.8757	14.5903	0	0	0	10.0753	41.8274	44.4052	0	0	0	0	0	0	0	0	0	0	0	10.5526	0	0	0	24.2371	15.0055	12.7516
FGSG_11798	0	0	0	0	0	0	0	0	0	38.7483	0	23.7431	0	0	0	13.1248	21.4402	37.9431	0	0	0	0	0	47.6398	0	0	0	7.2142	1.83679	0	0	0	0	7.28601	5.17036	12.1644
FGSG_08856	0	0	0	0	30.0211	15.8939	0	0	0	62.7002	39.4906	59.6169	0	0	0	62.0797	25.5635	27.4914	0	0	0	16.6403	13.1453	19.272	0	0	0	17.5104	17.8331	35.5045	0	0	0	49.7792	24.2027	32.7097
FGSG_03368	0	0	0	0	0	0	0	0	0	18.7877	0	1.6813	0	0	0	0	0	4.07034	0	0	0	0	0	0	0	0	0	0	0	0	0	0	0	21.612	3.41279	11.7553
FGSG_05065	0	0	0	443.993	552.292	436.907	0	0	0	412.345	268.619	354.338	0	0	0	331.754	348.192	246.003	0	0	0	239.015	195.325	167.044	0	0	0	130.093	72.1339	184.752	0	0	0	318.575	309.013	377.355
NewGene.11012	0	0	0	442.836	0	0	0	0	0	8.17379	0	0	0	0	0	0	12.854	0	0	0	0	0	0	0	0	0	0	0	0	0	0	0	0	0	0	1.35848
FGSG_06981	0	0	0	28.0305	31.5028	8.58443	0	0	0	4.51533	9.10048	16.0283	0	0	0	7.05891	20.5134	18.412	0	0	0	26.3635	17.0398	0	0	0	0	0	1.71233	9.2416	0	0	0	14.4337	4.13144	16.1346
FGSG_12309	0	0	0	0	20.4564	37.9054	0	0	0	25.9608	0	31.5957	0	0	0	11.6885	13.0642	21.3084	0	0	0	6.61425	15.6752	0	0	0	0	0	2.3628	6.12108	0	0	0	26.5555	9.97652	21.0557
FGSG_12308	0	0	0	0	0	0	0	0	0	0	0	12.1935	0	0	0	0	15.4054	9.1371	0	0	0	0	0	66.5164	0	0	0	0	0	0	0	0	0	11.0522	11.4588	5.32843
FGSG_12659	0	0	0	0	0	0	0	0	0	1.41848	0	0	0	0	0	0	0	0	0	0	0	0	0	0	0	0	0	0	0	0	0	0	0	11.7358	3.89363	0
FGSG_12658	0	0	0	0	0	0	0	0	0	73.3825	0	41.8643	0	0	0	17.2081	57.7004	47.0561	0	0	0	29.2129	173.08	241.06	0	0	0	0	0	9.01159	0	0	0	103.488	16.5236	34.3017
FGSG_12657	0	0	0	0	0	0	0	0	0	0	0	0	0	0	0	0	0	3.49354	0	0	0	0	0	0	0	0	0	3.70864	0	1.44959	0	0	0	0	0	1.71662
FGSG_12307	0	0	0	140.012	0	13.0116	0	0	0	40.636	6.46582	75.9198	0	0	0	44.1346	38.8655	44.2616	0	0	0	36.327	21.5229	0	0	0	0	25.0862	2.43319	20.6613	0	0	0	61.1278	27.3967	50.949
FGSG_12301	0	0	0	0	126.115	16.6921	0	0	0	51.216	3.68657	10.2033	0	0	0	4.57526	14.0629	9.62401	0	0	0	0	0	0	0	0	0	38.8229	10.4049	10.782	0	0	0	12.8405	7.94974	5.2694
FGSG_12300	0	0	0	0	0	62.5722	0	0	0	0	0	0	0	0	0	0	0	1.44307	0	0	0	43.6738	0	0	0	0	0	0	0	5.38899	0	0	0	0	0	10.9401
FGSG_12303	0	0	0	84.7092	0	57.0734	0	0	0	12.5084	56.7229	9.51462	0	0	0	17.5991	19.6706	13.1625	0	0	0	39.8358	47.2036	207.612	0	0	0	20.9594	7.11524	9.2164	0	0	0	9.40803	4.29185	6.23668
FGSG_12302	0	0	0	95.3148	214.441	202.691	0	0	0	278.41	251.309	368.014	0	0	0	205.039	153.089	184.205	0	0	0	128.867	132.784	70.5681	0	0	0	44.9562	100.326	197.684	0	0	0	240.83	212.937	195.906
FGSG_11168	0	0	0	0	17.3749	0	0	0	0	24.696	40.5302	40.2542	0	0	0	13.237	32.5489	35.6401	0	0	0	8.9886	0	0	0	0	0	0	0	6.23879	0	0	0	95.5277	38.2524	31.1941
NewGene.7723	0	0	0	0	97.5772	0	0	0	0	0	0	0	0	0	0	0	0	20.8495	0	0	0	0	0	0	0	0	0	0	0	0	0	0	0	19.8698	10.1974	4.39062
FGSG_01298	0	0	0	81.5718	0	38.049	0	0	0	19.4575	44.8181	12.6862	0	0	0	5.21456	55.369	35.1001	0	0	0	79.6716	13.9863	46.136	0	0	0	0	4.7435	23.2117	0	0	0	16.7254	16.5316	19.711
NewGene.7725	0	0	0	0	0	0	0	0	0	0	0	10.2945	0	0	0	12.6945	10.6415	14.2414	0	0	0	0	12.7682	0	0	0	0	0	0	0	0	0	0	53.4407	5.80455	1.12465
FGSG_08858	0	0	0	0	0	0	0	0	0	0	0	0	0	0	0	0	0	7.30023	0	0	0	0	0	0	0	0	0	0	0	0	0	0	0	0	9.52141	0
NewGene.7727	0	0	0	0	0	0	0	0	0	31.6001	0	0	0	0	0	0	0	0	0	0	0	0	0	0	0	0	0	0	0	0	0	0	0	0	5.42128	0
FGSG_13005	0	0	0	0	0	0	0	0	0	25.6138	0	20.9821	0	0	0	16.6331	0	8.29334	0	0	0	0	22.3062	0	0	0	0	0	0	8.71048	0	0	0	0	14.1969	13.7534
FGSG_03366	0	0	0	0	0	0	0	0	0	5.09601	42.795	5.16844	0	0	0	2.12445	9.498	34.2605	0	0	0	7.21307	0	0	0	0	0	25.6171	0	1.11254	0	0	0	31.515	7.1884	9.22242
FGSG_01928	0	0	0	15.7665	27.5176	10.6228	0	0	0	15.3656	11.2614	15.2298	0	0	0	3.49402	26.8487	19.3541	0	0	0	5.93156	8.78579	36.0657	0	0	0	6.24173	0	8.46266	0	0	0	9.806	15.9764	10.3698
FGSG_11169	0	0	0	0	0	0	0	0	0	12.1182	45.7946	51.4663	0	0	0	26.9961	22.2332	44.6319	0	0	0	0	0	0	0	0	0	22.8439	1.14888	12.1532	0	0	0	126.085	27.2001	21.8188
FGSG_05701	0	0	0	52.3049	88.7527	0	0	0	0	17.1633	23.3495	30.6802	0	0	0	19.3188	59.3798	38.3793	0	0	0	10.9321	0	0	0	0	0	24.4454	0	14.3324	0	0	0	39.3729	11.778	37.6535
FGSG_01925	0	0	0	11.0929	26.2174	31.7641	0	0	0	50.3686	42.092	34.887	0	0	0	25.3512	43.3611	35.1197	0	0	0	69.1199	29.3618	36.2497	0	0	0	26.0745	15.1411	29.9716	0	0	0	27.7201	58.1698	53.086
FGSG_05703	0	0	0	0	19.2506	46.3722	0	0	0	20.3261	0	36.8692	0	0	0	8.06628	0	0	0	0	0	0	0	21.6262	0	0	0	0	2.22351	1.92008	0	0	0	37.6321	1.3412	3.63806
FGSG_05702	0	0	0	0	0	0	0	0	0	9.11207	0	38.8146	0	0	0	8.54705	9.55304	2.87658	0	0	0	116.078	34.3867	50.4135	0	0	0	15.2685	0	0	0	0	0	46.604	5.00242	23.625
FGSG_05705	0	0	0	0	21.9029	0	0	0	0	0	0	6.34308	0	0	0	0	2.33133	1.17	0	0	0	0	0	0	0	0	0	0	0	0	0	0	0	1.67254	3.24273	2.40228
FGSG_05704	0	0	0	23.0074	188.228	96.8839	0	0	0	33.124	33.3801	80.7568	0	0	0	3.98335	4.45219	3.57501	0	0	0	24.3441	12.8207	0	0	0	0	0	5.79761	0	0	0	0	86.8791	4.66275	18.9154
FGSG_05707	0	0	0	34.1319	0	18.3973	0	0	0	74.0881	54.8529	93.1597	0	0	0	25.5284	16.9085	21.7447	0	0	0	17.6562	15.2158	11.1538	0	0	0	32.0917	6.88068	7.92227	0	0	0	70.5086	15.5638	34.0086
FGSG_01924	0	0	0	52.3729	89.5029	91.7452	0	0	0	87.0021	132.097	208.832	0	0	0	50.0525	83.9155	128.987	0	0	0	75.119	134.248	145.474	0	0	0	67.3843	14.957	58.1216	0	0	0	163.449	113.437	83.2882
FGSG_05709	0	0	0	15.6168	11.3568	0	0	0	0	6.91804	17.4288	7.67416	0	0	0	5.40756	3.92862	12.8914	0	0	0	7.34403	0	0	0	0	0	6.27905	2.6235	1.13274	0	0	0	16.4772	4.5496	10.1564
NewGene.4468	0	0	0	66.3597	48.2578	0	0	0	0	19.5977	0	0	0	0	0	0	0	10.3113	0	0	0	0	0	0	0	0	0	0	0	0	0	0	0	0	16.8108	0
FGSG_08508	0	0	0	0	12.6955	17.6433	0	0	0	15.1448	27.2766	11.2749	0	0	0	12.6945	25.6746	17.6323	0	0	0	22.5767	21.8883	10.6966	0	0	0	0	6.59868	13.1375	0	0	0	23.9938	9.39784	14.3526
FGSG_08509	0	0	0	87.0391	50.6369	62.5527	0	0	0	163.654	36.265	48.5557	0	0	0	46.6144	149.117	83.176	0	0	0	81.8629	90.5369	85.3288	0	0	0	28.7145	6.09245	63.343	0	0	0	100.535	48.3618	63.7973
FGSG_01290	0	0	0	0	61.7669	84.1566	0	0	0	55.332	22.3039	58.9243	0	0	0	132.866	89.7218	60.5547	0	0	0	56.3896	38.9778	65.3078	0	0	0	40.795	28.1176	41.3132	0	0	0	76.0209	56.703	92.4522
FGSG_08500	0	0	0	0	54.6101	60.7148	0	0	0	38.256	46.9326	33.7389	0	0	0	16.6418	18.6005	26.8378	0	0	0	47.6746	16.7384	49.0795	0	0	0	0	12.3	5.99159	0	0	0	44.6202	14.458	17.6922
FGSG_08501	0	0	0	13.124	0	0	0	0	0	16.4723	14.6468	0	0	0	0	4.54438	28.4438	0.509817	0	0	0	0	32.9096	0	0	0	0	0	3.85827	1.90386	0	0	0	3.64396	5.65194	10.9508
FGSG_08502	0	0	0	38.4468	0	30.2211	0	0	0	21.7624	85.8157	41.7444	0	0	0	54.1388	109.614	82.3922	0	0	0	12.0535	0	26.1746	0	0	0	7.13462	1.07646	14.6406	0	0	0	44.4792	31.3292	44.1893
FGSG_08503	0	0	0	0	0	0	0	0	0	17.366	0	4.0645	0	0	0	20.0482	23.8084	8.43425	0	0	0	55.306	25.2058	22.1721	0	0	0	0	0	0	0	0	0	17.0806	0	16.8733
FGSG_08504	0	0	0	0	0	0	0	0	0	0	0	0	0	0	0	0	0	5.99582	0	0	0	0	0	0	0	0	0	0	0	0	0	0	0	0	14.7713	6.73408
FGSG_08506	0	0	0	0	41.9958	0	0	0	0	66.0869	32.2248	46.621	0	0	0	34.9938	112.868	57.4852	0	0	0	67.8932	48.2702	141.535	0	0	0	0	4.24434	17.8021	0	0	0	54.5168	21.5784	50.4893
FGSG_08507	0	0	0	0	0	0	0	0	0	0	103.992	33.1426	0	0	0	0	45.6795	91.699	0	0	0	138.761	34.616	114.187	0	0	0	15.3703	0	0	0	0	0	98.3139	18.8841	44.2111
FGSG_01295	0	0	0	9.13531	21.5908	18.4649	0	0	0	10.4543	12.2343	18.4696	0	0	0	6.32649	32.5272	16.3241	0	0	0	64.4403	30.5435	29.8527	0	0	0	18.0827	2.30199	6.46051	0	0	0	24.3502	1.85138	7.62261
FGSG_13018	0	0	0	0	3.92918	23.6622	0	0	0	2.59294	0	13.6547	0	0	0	6.54812	12.7557	10.2845	0	0	0	15.8804	3.01081	0	0	0	0	1.33687	3.29031	6.27044	0	0	0	12.6016	10.6762	13.7903
FGSG_13019	0	0	0	0	19.1478	0	0	0	0	0	0	1.97163	0	0	0	9.72512	0	5.45512	0	0	0	0	0	0	0	0	0	0	0	0	0	0	0	0.974773	9.78298	7.32345
FGSG_13017	0	0	0	0	15.1635	0	0	0	0	6.15797	3.49064	8.78273	0	0	0	7.58117	6.85949	8.70752	0	0	0	14.7086	0	0	0	0	0	0	2.62717	5.86068	0	0	0	16.2108	9.50809	7.16419
FGSG_13014	0	0	0	9.54878	20.832	12.8671	0	0	0	37.7174	6.39404	37.0022	0	0	0	10.5805	25.4995	29.8602	0	0	0	0	21.284	15.6019	0	0	0	5.31593	4.0103	11.9475	0	0	0	19.8846	16.0862	22.0281
FGSG_13015	0	0	0	0	0	61.5498	0	0	0	0	0	0	0	0	0	0	0	0	0	0	0	0	0	0	0	0	0	0	0	0	0	0	0	8.11673	3.70277	0
FGSG_13012	0	0	0	14.6885	10.6817	14.8447	0	0	0	2.16894	3.27856	13.1986	0	0	0	2.03445	13.6434	10.4133	0	0	0	6.90749	4.09253	0	0	0	0	6.36011	3.23866	1.19859	0	0	0	11.4194	7.16294	16.3116
FGSG_13010	0	0	0	22.4731	7.26345	80.7542	0	0	0	7.74302	18.9499	17.9499	0	0	0	19.3677	27.8322	14.3559	0	0	0	28.1822	5.56577	16.3196	0	0	0	0	4.19478	7.60692	0	0	0	18.5808	16.9527	24.5122
FGSG_13011	0	0	0	0	0	22.405	0	0	0	7.97932	51.9573	2.80133	0	0	0	9.21175	13.5135	11.6261	0	0	0	0	9.26525	13.5835	0	0	0	9.25644	6.63384	3.91954	0	0	0	5.07824	5.26509	4.89661
FGSG_01288	0	0	0	157.002	77.9727	51.6006	0	0	0	76.9008	95.7296	107.528	0	0	0	55.1601	81.2153	95.203	0	0	0	64.8287	19.2048	162.677	0	0	0	15.1597	17.369	27.4977	0	0	0	86.3348	64.0249	69.5433
FGSG_01289	0	0	0	28.0358	108.736	40.9269	0	0	0	17.9393	58.4058	26.2418	0	0	0	27.182	49.1888	22.8708	0	0	0	67.0201	28.6417	32.4475	0	0	0	7.51492	4.90604	15.5905	0	0	0	35.8079	28.409	21.788
FGSG_01938	0	0	0	39.7569	0	0	0	0	0	26.4177	0	24.0022	0	0	0	11.0132	41.5443	21.6217	0	0	0	18.6963	33.2314	0	0	0	0	6.1481	0	6.84881	0	0	0	10.4868	5.03577	7.80555
FGSG_01939	0	0	0	0	10.1898	9.44072	0	0	0	27.3115	11.2593	42.8087	0	0	0	16.3024	10.4121	18.289	0	0	0	22.4039	39.0406	29.7629	0	0	0	11.0943	1.88313	16.4648	0	0	0	16.8071	18.1742	25.4469
FGSG_01280	0	0	0	0	20.2526	5.86371	0	0	0	8.22469	9.32431	12.7079	0	0	0	6.75036	15.0898	11.3595	0	0	0	9.82253	4.84969	5.688	0	0	0	2.58404	5.40954	4.54507	0	0	0	14.692	10.6708	11.619
FGSG_01281	0	0	0	0	11.2561	18.7717	0	0	0	20.1131	16.5834	16.3424	0	0	0	12.0056	24.4412	11.5446	0	0	0	8.73477	8.62525	7.58715	0	0	0	0	1.30013	8.08348	0	0	0	20.2851	12.3907	15.9543
FGSG_01282	0	0	0	68.4589	22.1264	20.4998	0	0	0	50.5441	32.2587	63.6509	0	0	0	44.7761	81.8403	62.6429	0	0	0	12.5198	40.2676	24.8569	0	0	0	14.1155	7.02812	18.2071	0	0	0	37.1713	39.3098	54.3228
FGSG_01283	0	0	0	31.2685	9.09557	16.8539	0	0	0	25.8563	46.0636	62.5155	0	0	0	12.1265	29.0438	41.7844	0	0	0	0	47.0452	30.6541	0	0	0	25.5311	9.7178	9.97927	0	0	0	57.9952	11.8818	40.671
FGSG_01284	0	0	0	17.4495	45.6822	0	0	0	0	10.3065	73.2228	25.0872	0	0	0	6.28384	12.9664	28.1984	0	0	0	8.20588	9.72359	0	0	0	0	27.6319	2.3451	8.1003	0	0	0	73.6434	7.60316	19.0137
FGSG_01285	0	0	0	59.9015	48.4014	26.9061	0	0	0	20.6388	44.568	20.5584	0	0	0	31.3432	106.127	77.8235	0	0	0	79.8139	7.41771	21.7498	0	0	0	3.29363	1.67716	28.4831	0	0	0	56.549	64.5769	76.2805
FGSG_01934	0	0	0	44.1802	37.9701	10.8243	0	0	0	13.6406	48.4101	6.76687	0	0	0	8.34442	4.97417	16.8503	0	0	0	0	0	0	0	0	0	4.96883	0	5.24381	0	0	0	1.33821	5.69779	11.8282
FGSG_01287	0	0	0	0	24.9354	4.62048	0	0	0	1.01264	16.0724	16.3683	0	0	0	6.174	11.6781	11.7216	0	0	0	16.9311	15.2858	5.60253	0	0	0	0.848404	2.88014	6.71517	0	0	0	20.1836	12.4215	14.7263
NewGene.7185	0	0	0	0	0	0	0	0	0	0	0	0	0	0	0	0	0	0	0	0	0	0	0	0	0	0	0	0	24.7161	0	0	0	0	0	0	0
FGSG_10757	0	0	0	0	11.3488	97.2598	0	0	0	76.6215	81.8583	80.632	0	0	0	68.0877	28.9911	22.7336	0	0	0	66.0502	76.0924	12.7494	0	0	0	19.3067	29.4938	51.7868	0	0	0	52.4303	66.0219	72.0025
NewGene.7180	0	0	0	0	0	0	0	0	0	0	0	0	0	0	0	9.64938	0	0	0	0	0	24.5716	0	0	0	0	0	17.2377	17.5554	27.7927	0	0	0	0	15.0014	12.8231
NewGene.5234	0	0	0	0	0	0	0	0	0	0	0	0	0	0	0	14.4067	0	0	0	0	0	0	0	0	0	0	0	0	0	0	0	0	0	46.2088	0	0
FGSG_00739	0	0	0	93.5141	38.8599	40.5037	0	0	0	16.7675	17.8911	15.0051	0	0	0	8.32648	14.4768	24.9097	0	0	0	9.42353	20.4718	43.6555	0	0	0	7.43722	9.81853	6.78291	0	0	0	25.5939	14.5523	23.4416
FGSG_00738	0	0	0	0	0	0	0	0	0	0	0	0	0	0	0	0	1.76814	0	0	0	0	0	6.36453	0	0	0	0	0	0	0	0	0	0	0	0.723345	1.82195
NewGene.6057	0	0	0	0	0	0	0	0	0	23.9986	0	0	0	0	0	0	0	13.4686	0	0	0	0	0	0	0	0	0	0	0	0	0	0	0	0	6.58748	7.44534
FGSG_00732	0	0	0	26.1497	36.7651	4.69828	0	0	0	37.3262	23.3471	33.2878	0	0	0	39.358	16.7326	23.1606	0	0	0	23.7748	11.6574	0	0	0	0	8.6269	13.1788	29.4626	0	0	0	23.2341	23.2298	25.8413
FGSG_00887	0	0	0	44.9738	73.5877	24.6199	0	0	0	31.1295	7.52883	59.3552	0	0	0	21.8021	54.8284	44.5501	0	0	0	21.1496	46.99	11.4818	0	0	0	14.6052	3.77763	13.6601	0	0	0	40.5837	32.7553	30.6284
FGSG_00730	0	0	0	37.0559	26.9476	0	0	0	0	10.9435	16.5422	30.1756	0	0	0	13.4728	15.0585	21.9521	0	0	0	17.4261	0	15.1366	0	0	0	9.16867	3.11255	10.7512	0	0	0	12.3466	13.1422	18.6429
FGSG_00737	0	0	0	9.51511	0	0	0	0	0	5.01795	11.5294	2.59553	0	0	0	3.76544	4.41907	6.9701	0	0	0	7.67079	9.08954	13.3259	0	0	0	5.38127	0	2.66207	0	0	0	6.64258	3.30575	2.60203
FGSG_00736	0	0	0	0	29.0178	26.8847	0	0	0	0	7.91691	11.9518	0	0	0	2.45634	16.4727	14.4673	0	0	0	8.33993	0	0	0	0	0	0	4.46889	2.89428	0	0	0	19.6964	13.7026	19.5855
FGSG_00735	0	0	0	135.888	18.8228	0	0	0	0	312.449	25.998	256.564	0	0	0	120.994	16.0279	291.084	0	0	0	27.3871	32.4525	89.869	0	0	0	19.2128	9.23994	279.265	0	0	0	37.3708	90.8143	119.738
FGSG_00882	0	0	0	0	0	0	0	0	0	7.09645	11.9188	44.9832	0	0	0	15.5316	31.4128	14.1054	0	0	0	17.578	11.9023	0	0	0	0	0	0	2.3239	0	0	0	9.4889	10.2808	16.7741
NewGene.2750	0	0	0	0	0	0	0	0	0	0	0	0	0	0	0	0	0	0	0	0	0	0	0	0	0	0	0	0	0	0	0	0	0	0	17.4988	1.05951
FGSG_07702	0	0	0	28.4158	0	0	0	0	0	0	0	0	0	0	0	0	0	0	0	0	0	0	51.4622	0	0	0	0	0	0	0	0	0	0	3.94492	3.23933	5.57894
FGSG_07701	0	0	0	0	0	0	0	0	0	0	0	0	0	0	0	0	0	0	0	0	0	0	0	0	0	0	0	0	0	0	0	0	0	0	0.718027	0
FGSG_07707	0	0	0	0	0	23.5428	0	0	0	0	0	0	0	0	0	0	0	0	0	0	0	0	0	0	0	0	0	0	0	0	0	0	0	0	0	0
FGSG_07705	0	0	0	0	0	0	0	0	0	0	0	0	0	0	0	0	0	0	0	0	0	6.08603	7.21167	0	0	0	0	0	0	0	0	0	0	5.46189	2.36052	0
FGSG_07704	0	0	0	0	0	0	0	0	0	16.7342	22.4847	15.5577	0	0	0	9.59233	33.1387	28.3706	0	0	0	0	0	0	0	0	0	0	1.58651	0	0	0	0	13.9849	17.8634	27.1942
FGSG_05969	0	0	0	85.9298	0	0	0	0	0	0	0	0	0	0	0	3.71932	16.6284	8.34512	0	0	0	7.57684	0	26.3254	0	0	0	3.98652	1.80444	7.791	0	0	0	25.6484	6.53053	6.59015
FGSG_05968	0	0	0	0	0	0	0	0	0	19.4575	5.60226	25.3723	0	0	0	7.82184	2.91416	3.90001	0	0	0	0	0	0	0	0	0	0	12.1223	3.64105	0	0	0	12.544	1.27166	2.77186
FGSG_01647	0	0	0	16.7815	43.1824	17.3948	0	0	0	12.9618	13.8304	11.8894	0	0	0	2.14554	11.7905	13.0379	0	0	0	9.71291	10.79	20.0374	0	0	0	17.2476	4.44559	3.65166	0	0	0	23.2257	12.2958	12.7354
FGSG_01424	0	0	0	35.0796	92.4752	76.8141	0	0	0	34.3171	9.78748	32.0139	0	0	0	46.1581	49.5544	42.9254	0	0	0	39.1797	90.4088	78.8111	0	0	0	8.67967	10.3129	15.2667	0	0	0	56.4925	43.9889	43.691
FGSG_01425	0	0	0	1203.33	1527.58	1585.64	0	0	63.0777	1116.92	1085.39	974.723	0	0	0	833.605	1187.46	1002.54	0	0	0	1331.12	1281.77	1414.81	0	0	0	674.493	254.842	639.237	0	0	0	843.038	880.895	949.112
FGSG_05967	0	0	0	0	57.0165	0	0	0	0	0	10.7694	10.8387	0	0	0	10.8595	3.73465	9.37139	0	0	0	14.181	26.8862	0	0	0	0	0	0	0	0	0	0	0	4.27796	4.44035
FGSG_05966	0	0	0	61.5341	25.5706	15.7939	0	0	0	38.9412	31.3938	21.0638	0	0	0	34.9031	53.5271	21.6271	0	0	0	0	19.594	0	0	0	0	26.1004	2.9535	11.477	0	0	0	24.7331	21.3782	15.8205
FGSG_01420	0	0	0	26.8144	14.6249	0	0	0	0	5.93923	5.98515	2.25887	0	0	0	3.71397	14.5289	8.07271	0	0	0	0	7.47108	5.47657	0	0	0	0	0.563077	2.43118	0	0	0	12.6569	4.50026	7.73229
FGSG_01421	0	0	0	438.263	608.709	1053.44	0	0	0	239.62	274.962	320.191	0	0	0	235.152	506.712	438.965	0	0	0	263.659	250.819	374.171	0	0	0	113.323	27.858	106.822	0	0	0	406.06	230.45	391.079
FGSG_01422	0	0	0	681.938	763.552	1072.07	0	0	0	998.176	932.606	840.732	0	0	0	827.586	1069.94	784.209	0	0	0	725.374	744.931	605.752	0	0	0	369.6	209.573	511.514	168.957	0	0	922.078	807.282	900.545
FGSG_05962	0	0	0	0	0	0	0	0	0	0	0	0	0	0	0	4.73616	5.95531	1.66041	0	0	0	16.0805	0	0	0	0	0	0	4.30831	1.55016	0	0	0	3.79774	0.433122	3.77634
FGSG_09639	0	0	0	29.6989	0	20.0098	0	0	0	81.1301	13.2579	17.513	0	0	0	41.1348	80.4587	87.1035	0	0	0	20.9495	0	60.6569	0	0	0	0	2.49459	4.30833	0	0	0	27.2121	18.4327	40.4515
FGSG_09638	0	0	0	39.6102	72.0127	48.9273	0	0	0	65.435	51.2055	53.2959	0	0	0	61.2632	13.5415	38.7241	0	0	0	26.3887	31.2694	16.1799	0	0	0	38.1818	41.3808	83.8576	0	0	0	28.3199	72.7073	33.6587
FGSG_10279	0	0	0	0	21.5688	29.9749	0	0	0	67.8837	59.5816	92.4458	0	0	0	124.268	45.9154	127.314	0	0	0	0	0	0	0	0	0	14.6772	28.6497	24.2022	0	0	0	107.88	99.1792	141.21
FGSG_09631	0	0	0	76.5864	25.0626	30.9604	0	0	0	15.8325	0	27.9574	0	0	0	14.8508	33.7903	49.9816	0	0	0	16.2072	8.53545	103.237	0	0	0	20.8446	0	9.99916	0	0	0	28.4947	15.3272	36.0873
FGSG_09630	0	0	0	0	22.9702	70.9387	0	0	0	10.883	0	72.1391	0	0	0	30.6245	96.1673	48.2626	0	0	0	44.5621	46.9369	103.219	0	0	0	10.4205	4.4219	14.5102	0	0	0	92.3794	34.1408	45.994
FGSG_10271	0	0	0	102.772	74.7375	55.3948	0	0	0	28.8337	0	54.2543	0	0	0	51.2446	41.3661	49.9039	0	0	0	28.9981	45.8153	54.5744	0	0	0	11.4429	10.359	13.7907	0	0	0	38.2374	38.0112	46.6605
FGSG_10270	0	0	0	162.576	91.9549	27.3842	0	0	0	10.0027	32.256	31.9562	0	0	0	52.5416	56.6284	50.8746	0	0	0	25.4846	70.4623	44.2726	0	0	0	0	9.10383	13.1025	0	0	0	66.2058	34.7785	31.6972
FGSG_09634	0	0	0	0	40.4837	21.433	0	0	0	9.00319	9.46726	32.1575	0	0	0	8.81209	4.92464	8.23829	0	0	0	16.2063	0	34.6512	0	0	0	1.96774	1.11334	6.153	0	0	0	27.0866	10.8792	21.0787
FGSG_09637	0	0	0	0	21.6838	0	0	0	0	29.7199	43.2607	22.6067	0	0	0	27.877	25.3882	24.9035	0	0	0	14.0222	16.6157	36.5397	0	0	0	3.68886	0.939212	11.0843	0	0	0	20.2837	16.618	20.1237
FGSG_09636	0	0	0	0	17.4744	16.1899	0	0	0	3.54822	10.727	3.59865	0	0	0	6.28661	10.3332	4.97838	0	0	0	0	5.95117	34.8994	0	0	0	0	2.01836	0.774635	0	0	0	6.52362	3.78765	11.5322
FGSG_00085	0	0	0	0	0	0	0	0	0	0	0	0	0	0	0	0	2.35032	0	0	0	0	0	0	0	0	0	0	0	0	0	0	0	0	4.21541	0	1.67666
FGSG_00084	0	0	0	0	0	0	0	0	0	0	0	0	0	0	0	5.5213	0	4.6456	0	0	0	0	0	0	0	0	0	0	2.09272	0	0	0	0	11.0683	1.26231	5.86982
FGSG_00080	0	0	0	0	0	0	0	0	0	0	7.25525	0	0	0	0	0	4.19334	0	0	0	0	0	0	0	0	0	0	0	0	0	0	0	0	0	0	1.32952
FGSG_00082	0	0	0	0	0	0	0	0	0	1.02873	0	0	0	0	0	0	0	0.811895	0	0	0	0	0	0	0	0	0	0	0	0	0	0	0	0	1.58838	0
FGSG_05112	0	0	0	0	0	0	0	0	0	0	0	2.77247	0	0	0	2.84902	0	0	0	0	0	0	0	0	0	0	0	0	0	1.49198	0	0	0	3.19832	2.70964	1.41346
FGSG_07839	0	0	0	0	0	0	0	0	0	0	0	3.98287	0	0	0	0	0	0	0	0	0	0	0	0	0	0	0	0	0	0	0	0	0	0	0	0
FGSG_07838	0	0	0	91.9217	95.4954	26.5427	0	0	0	86.288	76.2078	139.015	0	0	0	105.492	223.11	167.063	0	0	0	49.403	14.6351	13.41	0	0	0	42.2389	17.6481	61.4354	0	0	0	83.131	85.9932	109.089
FGSG_13908	0	0	0	0	0	0	0	0	0	0	0	0	0	0	0	0	0	0	0	0	0	0	0	0	0	0	0	0	2.14432	0	0	0	0	0	0	0
FGSG_07830	0	0	0	18.1226	92.2529	61.051	0	0	0	30.7743	64.7211	111.955	0	0	0	0	28.0553	28.1597	0	0	0	8.52241	0	44.4162	0	0	0	44.8403	7.61112	15.7739	0	0	0	34.2166	5.96824	9.33986
FGSG_07833	0	0	0	35.2177	89.6379	55.3657	0	0	0	140.842	108.741	199.103	0	0	0	19.918	48.1594	56.7751	0	0	0	140.774	160.269	167.833	0	0	0	114.732	20.4605	47.2576	0	0	0	51.8257	44.0134	28.0896
FGSG_07832	0	0	0	53.7578	52.1246	48.2929	0	0	0	42.3361	47.9963	28.1779	0	0	0	12.4097	0	43.1579	0	0	0	25.2804	89.8684	161.032	0	0	0	13.3012	0	1.94962	0	0	0	25.8721	2.72367	11.4339
FGSG_07835	0	0	0	54.4559	26.4008	0	0	0	0	0	10.8044	5.43693	0	0	0	8.38055	14.9871	8.93172	0	0	0	0	0	0	0	0	0	0	0	0	0	0	0	0	2.45248	9.8005
FGSG_07834	0	0	0	0	0	0	0	0	0	0	0	0	0	0	0	0	0	0	0	0	0	0	0	0	0	0	0	0	0	0	0	0	0	2.09597	0	1.85258
FGSG_07837	0	0	0	0	0	0	0	0	0	0	0	0	0	0	0	0	0	2.94484	0	0	0	0	0	0	0	0	0	0	0	4.58216	0	0	0	0	0	7.13166
FGSG_09758	0	0	0	98.6033	14.3412	13.2869	0	0	0	22.568	8.80355	38.2095	0	0	0	8.87717	10.6853	15.7045	0	0	0	9.27395	30.2203	0	0	0	0	0	0	1.43041	0	0	0	13.6889	9.9916	17.9071
FGSG_09759	0	0	0	0	0	14.3993	0	0	0	5.04925	13.3568	0	0	0	0	1.77606	7.94042	1.66041	0	0	0	14.0705	21.4365	31.4275	0	0	0	0	0	1.86019	0	0	0	4.27246	1.08281	0
FGSG_09756	0	0	0	44.7265	10.8419	50.2246	0	0	0	11.5577	19.9665	12.5593	0	0	0	6.1949	11.5401	33.5908	0	0	0	22.7861	8.30784	24.3598	0	0	0	7.37772	3.75685	5.1366	0	0	0	34.7721	10.5751	14.2695
FGSG_09757	0	0	0	203.302	90.3493	121.757	0	0	0	125.084	95.7987	209.322	0	0	0	56.3173	82.1793	99.1578	0	0	0	106.229	125.876	221.453	0	0	0	16.7676	18.974	32.7694	0	0	0	139.239	108.727	118.081
FGSG_09754	0	0	0	0	0	13.1593	0	0	0	22.3512	52.3139	39.4878	0	0	0	12.1734	35.5273	43.2467	0	0	0	6.88864	32.6509	15.9562	0	0	0	33.828	1.64055	12.75	0	0	0	17.3535	10.3904	17.2557
FGSG_09755	0	0	0	0	0	0	0	0	0	0	0	0	0	0	0	0	0	0.662645	0	0	0	0	0	0	0	0	0	0	0	0	0	0	0	0	0.432131	2.5118
FGSG_09752	0	0	0	0	6.68979	0	0	0	0	17.6589	12.3199	6.19957	0	0	0	3.82244	12.817	3.03751	0	0	0	12.9782	10.2524	5.63652	0	0	0	9.10455	1.54539	4.83757	0	0	0	8.68434	11.8851	6.09558
FGSG_09753	0	0	0	0	10.3983	15.4142	0	0	0	27.0258	10.213	4.49694	0	0	0	7.92187	22.1357	7.55415	0	0	0	16.1381	19.1229	25.6993	0	0	0	2.12275	1.92166	7.67483	0	0	0	9.21073	6.23031	16.0016
FGSG_09750	0	0	0	0	35.5473	28.8174	0	0	0	9.92468	0	6.86301	0	0	0	6.77038	10.1685	11.0371	0	0	0	2.8734	0	0	0	0	0	7.55914	0	3.87794	0	0	0	5.4289	6.26891	9.22211
FGSG_09751	0	0	0	0	0	0	0	0	0	18.3456	0	33.078	0	0	0	19.1201	17.0964	7.86502	0	0	0	0	0	0	0	0	0	0	2.70555	1.66881	0	0	0	13.2874	6.99412	12.1962
FGSG_10097	0	0	0	51.917	11.7984	10.9311	0	0	0	15.3324	11.5882	30.6147	0	0	0	1.79771	44.7069	42.6045	0	0	0	25.9407	0	58.3193	0	0	0	14.4514	4.63337	5.88394	0	0	0	30.2717	24.6601	31.0567
FGSG_10096	0	0	0	85.1738	52.0293	36.7273	0	0	0	21.6324	54.7526	41.3286	0	0	0	9.43769	27.9536	22.2343	0	0	0	14.4195	30.376	55.6668	0	0	0	17.7025	1.14468	11.8617	0	0	0	35.5682	16.9163	13.5451
FGSG_10095	0	0	0	21.2983	0	7.17495	0	0	0	18.8698	5.9424	19.437	0	0	0	7.928	3.70931	12.9275	0	0	0	13.7718	9.64303	0	0	0	0	4.61108	3.0189	7.91732	0	0	0	7.83555	15.6468	12.414
FGSG_10093	0	0	0	31.9475	0	0	0	0	0	0	0	0	0	0	0	4.42493	0	0	0	0	0	0	0	0	0	0	0	0	0	0	0	0	0	0	1.61864	0
FGSG_10092	0	0	0	147.019	166.311	192.607	0	0	0	103.722	103.916	121.556	0	0	0	39.5949	136.559	116.761	0	0	0	80.661	202.538	176.826	0	0	0	53.5545	13.7211	29.3255	0	0	0	129.266	70.143	98.4202
FGSG_10091	0	0	0	0	0	15.5014	0	0	0	17.6662	53.4082	17.0558	0	0	0	15.296	34.1928	11.7975	0	0	0	10.8196	0	30.0738	0	0	0	25.0478	1.93254	15.6868	0	0	0	16.8648	16.3196	28.4577
FGSG_10090	0	0	0	0	0	13.9901	0	0	0	3.83265	23.1737	12.8275	0	0	0	3.595	12.0544	12.0993	0	0	0	39.0591	0	0	0	0	0	0	1.74413	9.03669	0	0	0	10.3777	8.94234	7.64384
FGSG_10099	0	0	0	99.352	26.2728	0	0	0	0	17.338	0	17.2462	0	0	0	15.0119	30.7611	29.4722	0	0	0	55.2167	181.189	29.5151	0	0	0	17.8782	3.03461	2.62049	0	0	0	68.212	27.4567	16.4028
FGSG_04123	0	0	0	48.4577	88.0979	57.1353	0	0	0	65.2929	21.6321	67.3549	0	0	0	61.6637	61.8888	97.8848	0	0	0	28.485	8.43835	29.691	0	0	0	23.9796	8.14052	21.5282	0	0	0	98.8914	49.5631	53.2179
NewGene.7983	0	0	0	0	0	0	0	0	0	0	17.5144	6.61016	0	0	0	0	0	9.1445	0	0	0	0	0	0	0	0	0	0	0	0	0	0	0	0	11.9268	1.92571
FGSG_01855	0	0	0	44.5483	0	30.0147	0	0	0	17.2675	0	20.0148	0	0	0	32.3936	6.89646	19.0359	0	0	0	26.1869	62.0605	0	0	0	0	5.51125	5.14509	8.07812	0	0	0	29.6859	20.8779	39.6315
NewGene.8455	0	0	0	0	0	0	0	0	0	0	28.8533	10.8896	0	0	0	33.5706	10.0058	20.0862	0	0	0	0	0	0	0	0	0	0	0	14.0643	0	0	0	0	6.54941	3.17242
NewGene.3400	0	0	0	0	0	34.5582	0	0	0	7.57388	13.7384	17.2834	0	0	0	17.0502	15.8808	3.18799	0	0	0	0	0	0	0	0	0	0	3.44665	3.72038	0	0	0	5.69661	15.5924	7.04916
NewGene.8450	0	0	0	0	0	0	0	0	0	43.0723	0	0	0	0	0	0	3.76307	3.77708	0	0	0	0	94.8177	0	0	0	0	0	0	0	0	0	0	18.8979	0	0
NewGene.8451	0	0	0	0	21.1023	0	0	0	0	11.4263	0	13.0373	0	0	0	0	0	0	0	0	0	4.54873	0	0	0	0	0	0	0	0	0	0	0	2.14855	0	0
FGSG_04120	0	0	0	35.7012	51.9249	57.7295	0	0	0	39.0108	0	24.862	0	0	0	3.95587	32.0558	28.8466	0	0	0	77.2296	0	0	0	0	0	0	2.39901	7.2507	0	0	0	36.4787	13.7471	43.1072
FGSG_10341	0	0	0	0	0	0	0	0	0	12.4359	23.1361	20.3743	0	0	0	4.48646	0	10.5697	0	0	0	0	0	0	0	0	0	0	0	3.75918	0	0	0	11.512	5.90813	15.5809
FGSG_10899	0	0	0	121.539	117.847	61.416	0	0	0	74.7784	185.377	81.9085	0	0	0	36.4736	81.5331	55.8692	0	0	0	57.1557	39.5074	115.841	0	0	0	55.1324	7.65662	18.366	0	0	0	65.2427	61.5787	55.1811
FGSG_10898	0	0	0	0	0	0	0	0	0	12.9245	0	6.14447	0	0	0	0	0	1.70005	0	0	0	0	0	0	0	0	0	5.41418	0	0	0	0	0	6.07564	13.3039	2.14805
FGSG_10897	0	0	0	23.7907	23.0679	40.9634	0	0	0	21.8586	4.7202	45.7242	0	0	0	17.5742	26.1902	17.8674	0	0	0	19.8897	11.7842	0	0	0	0	7.84864	2.88647	7.28596	0	0	0	28.7712	25.9824	19.462
FGSG_10896	0	0	0	0	25.4904	7.8722	0	0	0	51.3275	26.0795	32.809	0	0	0	36.8166	9.94834	9.98537	0	0	0	10.9892	19.5325	9.54537	0	0	0	8.67287	8.83272	28.1789	0	0	0	24.0067	25.0111	26.3804
FGSG_10895	0	0	0	0	0	54.2383	0	0	0	0	0	3.61679	0	0	0	8.91994	7.47737	10.6324	0	0	0	0	0	39.4597	0	0	0	0	0	4.67123	0	0	0	9.83475	3.26291	3.95124
NewGene.263	0	0	0	0	0	0	0	0	0	5.81375	0	0	0	0	0	5.45326	18.2853	3.0589	0	0	0	0	0	0	0	0	0	0	0	0	0	0	0	12.0251	0	9.66246
FGSG_10893	0	0	0	54.9128	99.8335	53.1845	0	0	0	142.407	114.908	127.212	0	0	0	61.3215	121.67	183.718	0	0	0	67.7869	66.937	33.6461	0	0	0	13.587	11.5312	49.2899	85.7126	0	0	75.4722	139.979	161.043
FGSG_10892	0	0	0	0	0	11.9204	0	0	0	1.95938	31.5925	9.93616	0	0	0	12.2526	10.271	20.2749	0	0	0	18.7203	0	0	0	0	0	0	0	0	0	0	0	25.0534	7.61938	8.03269
FGSG_10891	0	0	0	0	11.2546	7.82044	0	0	0	11.4263	0	0	0	0	0	2.67945	12.5783	0	0	0	0	0	8.62405	12.6435	0	0	0	0	0	0	0	0	0	1.71884	5.09675	9.8751
FGSG_10890	0	0	0	13.703	0	14.7719	0	0	0	24.281	30.5859	8.61913	0	0	0	9.11015	24.6075	12.3496	0	0	0	6.44403	0	11.1948	0	0	0	5.4248	7.13617	5.56598	0	0	0	17.0451	22.6332	33.0911
NewGene.4759	0	0	0	0	8.21357	49.4637	0	0	0	24.1829	0	2.53723	0	0	0	0	7.86823	4.38751	0	0	0	7.96716	0	0	0	0	0	5.58918	0	2.86732	0	0	0	0	0	4.98934
FGSG_04615	0	0	0	0	0	0	0	0	0	44.4979	0	12.4702	0	0	0	9.88548	3.683	6.77731	0	0	0	0	0	0	0	0	0	5.88648	0	0	0	0	0	58.1296	26.5181	62.6676
FGSG_04610	0	0	0	128.836	24.6557	0	0	0	0	221.282	317.841	476.02	0	0	0	126.791	54.5862	266.044	0	0	0	210.461	304.176	235.436	0	0	0	161.066	50.1217	186.161	0	0	0	605.115	309.887	217.834
NewGene.4754	0	0	0	17.5812	0	0	0	0	0	0	0	25.6715	0	0	0	0	0	0	0	0	0	0	0	0	0	0	0	0	0	0	0	0	0	0	0	0
FGSG_04612	0	0	0	0	0	14.4799	0	0	0	0.906703	0	0	0	0	0	0	0	0	0	0	0	0	0	0	0	0	0	0	0	0	0	0	0	0	0.777764	0.301388
FGSG_01857	0	0	0	293.529	130.076	101.974	0	0	0	197.754	452.48	707.298	0	0	0	107.991	132.062	301.81	0	0	0	215.682	245.35	134.888	0	0	0	90.7841	15.4096	128.077	0	0	0	807.362	265.602	282.518
NewGene.4606	0	0	0	0	0	0	0	0	0	0	0	9.95453	0	0	0	0	3.43001	5.73796	0	0	0	0	32.9241	0	0	0	0	0	0	0	0	0	0	26.248	2.99352	4.71252
FGSG_06616	0	0	0	73.698	38.7069	1.37929	0	0	0	23.8809	21.0192	48.0574	0	0	0	18.1469	22.8182	28.4698	0	0	0	14.4407	26.2377	50.1735	0	0	0	10.1305	6.36229	5.19709	0	0	0	59.5693	37.6507	35.8718
FGSG_06614	0	0	0	0	46.4654	32.2873	0	0	0	35.3809	38.0313	29.9031	0	0	0	16.9622	59.349	33.0944	0	0	0	20.0317	47.4734	0	0	0	0	21.0792	1.78898	10.0415	0	0	0	36.0731	21.0423	15.1581
FGSG_06615	0	0	0	0	32.5564	49.6805	0	0	0	12.8324	10.5804	19.818	0	0	0	17.8727	17.9379	15.7541	0	0	0	49.5368	17.6096	0	0	0	0	0	2.87559	9.9327	65.7682	0	0	12.2841	20.9478	14.7354
FGSG_06612	0	0	0	44.8161	32.5909	0	0	0	0	8.82355	0	24.33	0	0	0	28.9675	63.5976	65.2851	0	0	0	0	0	0	0	0	0	0	0	4.33423	0	0	0	13.2731	33.6811	22.3637
FGSG_06613	0	0	0	61.9824	12.0199	0	0	0	0	20.7456	99.6109	27.8477	0	0	0	42.9247	102.351	191.659	0	0	0	0	9.21046	0	0	0	0	4.08965	11.1067	18.5827	0	0	0	43.1393	78.7187	100.801
FGSG_06610	0	0	0	0	0	0	0	0	0	0	11.8472	0	0	0	0	0	10.9558	6.41465	0	0	0	16.6403	0	0	0	0	0	43.0464	0	1.92494	0	0	0	26.8546	1.6434	1.88153
FGSG_06611	0	0	0	387.974	405.125	377.578	0	0	0	487.204	392.283	519.58	0	0	0	347.682	527.722	469.144	0	0	0	247.946	221.739	216.724	0	0	0	158.352	81.3316	186.886	0	0	0	502.71	430.941	517.903
FGSG_01856	0	0	0	0	44.9605	32.7293	0	0	0	7.82515	0	19.3449	0	0	0	4.89329	22.5606	7.89128	0	0	0	10.3837	29.5302	43.2935	0	0	0	0	0	8.00793	0	0	0	11.7712	12.5297	12.5719
FGSG_06618	0	0	0	0	20.1473	18.6662	0	0	0	41.7277	19.7884	17.4262	0	0	0	82.1177	16.2979	42.6184	0	0	0	0	6.1753	0	0	0	0	0	0	14.4686	0	0	0	34.4619	48.8479	73.7028
FGSG_06619	0	0	0	226.332	57.7517	0	0	0	0	66.8417	311.976	220.323	0	0	0	101.745	79.297	187.258	0	0	0	162.455	137.186	87.5863	0	0	0	35.3691	9.33876	29.9533	0	0	0	390.727	145.051	163.128
FGSG_20029	0	0	0	0	0	0	0	0	0	0	0	0	0	0	0	0	0	0	0	0	0	0	0	0	0	0	0	0	0	6.99175	0	0	0	0	0	0
FGSG_12536	0	0	0	0	0	0	0	0	0	0	0	7.57286	0	0	0	0	7.22593	0.80587	0	0	0	0	0	0	0	0	0	0	0	0	0	0	0	8.06403	11.2989	0
FGSG_12821	0	0	0	66.8557	0	67.5668	0	0	0	67.8706	44.7678	118.271	0	0	0	24.3073	46.5743	66.2259	0	0	0	0	0	0	0	0	0	8.27099	0	4.84928	0	0	0	88.1739	50.8093	52.9139
FGSG_03068	0	0	0	0	0	0	0	0	0	9.37685	0	1.18877	0	0	0	2.9318	9.83064	6.16702	0	0	0	0	5.89766	0	0	0	0	0	0	0	0	0	0	0	0	4.02595
FGSG_03066	0	0	0	0	0	0	0	0	0	0	34.3066	0	0	0	0	0	8.92274	0	0	0	0	0	0	0	0	0	0	0	0	0	0	0	0	7.82386	2.10905	3.14334
FGSG_20022	0	0	0	0	0	0	0	0	0	0	0	32.481	0	0	0	0	0	0	0	0	0	0	0	0	0	0	0	0	0	0	0	0	0	0	0	0
FGSG_03060	0	0	0	0	0	0	0	0	0	0	0	0	0	0	0	4.7038	1.31436	1.31925	0	0	0	0	0	0	0	0	0	0	0	0	0	0	0	0.942946	1.50557	0
FGSG_03061	0	0	0	0	0	0	0	0	0	41.845	0	11.8688	0	0	0	20.6231	40.1523	97.396	0	0	0	0	0	0	0	0	0	0	0	0	0	0	0	8.53512	61.0814	22.8678
FGSG_11326	0	0	0	0	27.8952	21.5371	0	0	0	45.3134	57.0796	44.1622	0	0	0	21.2518	155.88	57.8655	0	0	0	18.0389	78.3758	62.6753	0	0	0	6.32738	1.3425	6.26019	0	0	0	34.792	58.3043	67.1522
FGSG_11327	0	0	0	0	0	0	0	0	0	0	0	0	0	0	0	0	0	1.59987	0	0	0	0	0	0	0	0	0	0	0	0	0	0	0	4.57407	3.12996	1.01073
FGSG_11324	0	0	0	0	0	0	0	0	0	5.29201	31.9975	30.1906	0	0	0	4.96386	0	50.1189	0	0	0	0	0	0	0	0	0	0	3.0103	0	0	0	0	63.6851	3.63156	17.5906
FGSG_11322	0	0	0	0	0	0	0	0	0	0	0	6.86963	0	0	0	0	0	3.91319	0	0	0	0	20.0479	23.5133	0	0	0	15.1329	0	0	0	0	0	11.1879	0	2.11903
FGSG_11320	0	0	0	0	9.78512	0	0	0	0	0	0	0	0	0	0	4.65922	29.1626	0	0	0	0	0	0	0	0	0	0	0	0	2.92795	0	0	0	0	1.36347	3.30221
FGSG_11321	0	0	0	0	0	0	0	0	0	0	0	0	0	0	0	0	4.52806	0	0	0	0	0	0	0	0	0	0	0	0	0	0	0	0	3.24851	0	0
FGSG_11328	0	0	0	21.2376	50.1941	0	0	0	0	43.9041	9.48075	23.258	0	0	0	6.61848	16.4389	6.60002	0	0	0	4.99366	0	0	0	0	0	0	10.7033	5.00644	0	0	0	20.049	8.07014	9.64227
FGSG_05309	0	0	0	101.893	159.472	46.2648	0	0	0	51.6788	93.9389	60.4578	0	0	0	38.0432	73.0399	56.6187	0	0	0	72.9166	55.5447	171.913	0	0	0	15.894	9.11676	24.2606	0	0	0	45.5119	29.2913	29.8985
FGSG_12798	0	0	0	0	0	0	0	0	0	0	0	0	0	0	0	0	0	0.858002	0	0	0	5.19341	0	9.02215	0	0	0	0	1.85523	0	0	0	0	2.45306	2.23812	3.25231
FGSG_12799	0	0	0	0	0	0	0	0	0	13.7847	9.26088	14.5632	0	0	0	0	10.4375	1.61174	0	0	0	0	0	0	0	0	0	2.56646	1.74251	3.00944	0	0	0	10.368	9.98511	6.87308
FGSG_12796	0	0	0	0	0	0	0	0	0	0	0	0	0	0	0	0	0	3.08059	0	0	0	0	0	0	0	0	0	0	0	0	0	0	0	1.46792	0	0
FGSG_12797	0	0	0	0	0	0	0	0	0	0	0	0	0	0	0	0	0	0	0	0	0	0	0	0	0	0	0	0	0	0	0	0	0	0	2.83262	0
FGSG_12794	0	0	0	0	0	0	0	0	0	0	0	0	0	0	0	0	0	0	0	0	0	0	0	0	0	0	0	0	0	0	0	0	0	7.32661	0	0
FGSG_08885	0	0	0	72.256	52.5456	12.1708	0	0	0	90.6908	80.64	54.7821	0	0	0	81.9398	62.2213	51.9272	0	0	0	46.7218	52.8467	62.7196	0	0	0	17.8782	30.3461	36.0318	0	0	0	85.2651	70.701	53.8632
FGSG_08884	0	0	0	99.1918	142.082	72.9067	0	0	0	151.351	10.7347	81.3654	0	0	0	80.3505	99.5797	125.171	0	0	0	74.917	43.5492	22.1006	0	0	0	34.2112	14.1387	25.7266	0	0	0	80.4539	85.8923	90.5861
FGSG_08887	0	0	0	11.8399	0	19.1453	0	0	0	7.69258	5.28549	0	0	0	0	0	3.29926	6.62308	0	0	0	0	0	0	0	0	0	0	0	2.74813	0	0	0	5.25989	2.39951	4.64911
FGSG_08886	0	0	0	30.5175	159.788	86.3579	0	0	0	28.8403	100.813	53.473	0	0	0	84.5374	64.2515	66.8617	0	0	0	22.9621	17.0057	24.9316	0	0	0	0	12.3041	30.1042	0	0	0	48.1289	76.0725	69.5022
FGSG_08881	0	0	0	0	11.7779	0	0	0	0	14.3491	26.0281	30.5615	0	0	0	6.28104	45.1307	24.6626	0	0	0	18.2792	0	10.5851	0	0	0	6.41169	0	0.939795	0	0	0	28.0606	18.7091	27.346
FGSG_08880	0	0	0	1453.96	906.29	1022.37	0	0	0	681.571	373.47	679.162	0	0	0	795.14	1044.14	903.692	0	0	0	808.556	906.66	810.736	0	0	0	345.474	131.819	291.691	0	0	0	776.003	481.457	633.503
FGSG_08882	0	0	0	0	0	0	0	0	0	7.55902	32.6463	31.6241	0	0	0	6.58385	8.4909	4.54534	0	0	0	27.5125	0	0	0	0	0	0	0	1.06088	0	0	0	16.2441	2.96415	12.922
FGSG_03391	0	0	0	0	0	0	0	0	0	0	0	0	0	0	0	0	0	0.904924	0	0	0	0	8.654	0	0	0	0	0	0	0	0	0	0	1.2936	0.393419	2.66791
FGSG_03393	0	0	0	0	0	0	0	0	0	0	0	0	0	0	0	0	0	4.21712	0	0	0	0	0	0	0	0	0	4.47677	0	0	0	0	0	8.5403	0	0
FGSG_08889	0	0	0	15.4272	8.9751	10.3942	0	0	0	0	0	2.77247	0	0	0	2.56411	15.2849	4.31487	0	0	0	0	0	0	0	0	0	6.87081	3.6283	2.68557	0	0	0	5.48283	5.31507	10.9039
FGSG_08888	0	0	0	696.34	443.09	613.522	0	0	0	509.174	457.316	384.3	0	0	0	467.4	551.436	649.205	0	0	0	371.547	328.334	317.261	0	0	0	127.564	69.7379	173.864	0	0	0	488.564	471.538	456.48
NewGene.1134	0	0	0	0	0	0	0	0	0	0	0	0	0	0	0	0	8.65506	0	0	0	0	0	0	91.3492	0	0	0	0	0	0	0	0	0	0	1.41631	10.9766
FGSG_10012	0	0	0	0	0	0	0	0	0	29.484	38.6256	20.9322	0	0	0	18.4372	43.2753	36.7141	0	0	0	0	0	48.9371	0	0	0	0	0	2.41382	0	0	0	55.4402	10.7909	16.3342
NewGene.11142	0	0	0	0	0	0	0	0	0	9.17281	0	13.9548	0	0	0	8.60403	16.0279	19.3051	0	0	0	0	0	0	0	0	0	0	0	1.50193	0	0	0	0	4.19647	4.06539
FGSG_01954	0	0	0	35.0521	0	0	0	0	0	5.17588	27.9423	12.9361	0	0	0	4.16137	18.6047	23.1479	0	0	0	0	13.9518	24.5452	0	0	0	15.4873	3.36484	5.26651	0	0	0	16.1281	11.4167	14.2553
FGSG_06942	0	0	0	78.2429	0	69.4902	0	0	0	49.3651	84.1462	36.3517	0	0	0	25.615	43.4955	53.6047	0	0	0	48.5024	47.564	14.5275	0	0	0	17.5995	6.27336	13.1562	0	0	0	74.6538	30.8128	27.4065
FGSG_11501	0	0	0	35.1623	0	0	0	0	0	0	0	9.87367	0	0	0	0	0	11.6104	0	0	0	0	0	0	0	0	0	0	0	0	0	0	0	6.83414	4.00842	5.60909
FGSG_02629	0	0	0	80.5399	0	0	0	0	0	42.6156	71.908	36.1853	0	0	0	44.6211	20.7804	70.9165	0	0	0	0	29.9202	0	0	0	0	6.64261	6.76503	19.4728	0	0	0	100.631	33.665	56.6617
FGSG_02628	0	0	0	55.4919	40.3545	15.5784	0	0	0	30.0449	18.5792	47.7856	0	0	0	37.1489	38.6578	79.3998	0	0	0	26.0959	41.23	30.2231	0	0	0	0	8.93378	12.4105	0	0	0	69.3346	38.19	34.2734
FGSG_02623	0	0	0	0	76.9537	35.6484	0	0	0	31.2512	33.4611	9.90481	0	0	0	19.5423	30.0333	25.3493	0	0	0	58.0573	22.1127	0	0	0	0	0	6.29598	11.833	0	0	0	21.5465	12.7334	31.5966
FGSG_02622	0	0	0	0	37.0172	21.435	0	0	0	14.4065	23.6704	24.5373	0	0	0	18.2134	37.7592	18.6203	0	0	0	22.9404	5.90941	15.5945	0	0	0	16.793	8.19495	11.8457	0	0	0	16.7246	15.0443	21.7574
FGSG_02621	0	0	0	40.5131	9.82058	0	0	0	0	5.98227	46.721	17.8227	0	0	0	14.9635	27.7004	16.2624	0	0	0	0	7.52522	19.3069	0	0	0	3.34136	2.26863	3.91808	0	0	0	16.4981	9.40785	11.5996
FGSG_02627	0	0	0	0	0	0	0	0	0	0	0	2.45539	0	0	0	0	10.1526	7.21817	0	0	0	0	24.3632	0	0	0	0	0	0	0	0	0	0	0	0	2.14595
FGSG_02626	0	0	0	0	0	0	0	0	0	0	0	44.1994	0	0	0	0	0	5.1916	0	0	0	0	0	0	0	0	0	7.34833	0	2.15416	0	0	0	4.94765	5.64267	1.45771
FGSG_02625	0	0	0	12.8969	46.8941	0	0	0	0	15.2351	0	16.6588	0	0	0	1.33973	0	0	0	0	0	21.2274	16.1701	0	0	0	0	0	1.08329	3.74184	0	0	0	3.22282	2.61372	4.27288
FGSG_02624	0	0	0	196.788	73.3884	122.389	0	0	0	123.684	99.1115	161.525	0	0	0	65.695	114.047	114.079	0	0	0	75.9325	89.9766	115.423	0	0	0	49.9395	9.32431	92.2305	0	0	0	101.994	117.344	135.473
FGSG_05398	0	0	0	24.6631	23.5401	14.5398	0	0	0	22.7613	19.2673	23.2003	0	0	0	10.4615	11.9314	22.6343	0	0	0	15.9475	7.73062	39.0381	0	0	0	16.7814	4.27268	9.39173	0	0	0	30.3018	22.4923	25.7996
FGSG_05399	0	0	0	97.2315	53.8729	24.9563	0	0	0	52.9858	75.4426	49.9252	0	0	0	23.0866	46.5904	49.4617	0	0	0	59.8774	10.3203	60.5212	0	0	0	11.4561	13.8062	20.1501	0	0	0	66.3354	41.4043	50.6785
NewGene.7993	0	0	0	63.2922	0	0	0	0	0	0	0	9.47872	0	0	0	0	3.26606	14.752	0	0	0	0	0	0	0	0	0	0	7.08839	0	0	0	0	0	25.6539	21.746
FGSG_05392	0	0	0	85.2745	15.5032	21.5454	0	0	0	28.3317	47.5845	22.1494	0	0	0	7.75101	11.5511	16.563	0	0	0	25.0635	19.3044	60.9575	0	0	0	2.63741	1.79068	0.773158	0	0	0	21.3093	18.3621	26.0288
FGSG_05393	0	0	0	0	58.5597	19.3768	0	0	0	38.2201	43.6509	56.8528	0	0	0	26.2901	48.9741	44.2408	0	0	0	108.196	28.8467	56.3884	0	0	0	17.0781	12.0783	39.2171	0	0	0	55.5771	40.2162	32.4667
FGSG_05390	0	0	0	0	53.1814	9.85441	0	0	0	0	14.6908	13.1425	0	0	0	12.6613	15.2836	10.5111	0	0	0	0	18.3381	95.5911	0	0	0	3.6189	0	5.3044	0	0	0	14.6197	11.8566	13.9989
FGSG_05391	0	0	0	101.651	0	0	0	0	0	42.5285	30.2522	3.80585	0	0	0	17.5991	32.7843	17.7694	0	0	0	0	23.6018	27.6816	0	0	0	25.1513	0	7.98754	0	0	0	46.0994	23.176	15.7996
FGSG_05396	0	0	0	0	0	0	0	0	0	22.4069	33.8702	7.98938	0	0	0	0	14.682	20.9998	0	0	0	0	23.782	0	0	0	0	3.51991	4.77971	5.15931	0	0	0	30.5462	4.80512	14.6633
FGSG_05397	0	0	0	0	0	0	0	0	0	0	0	6.26257	0	0	0	0	0	0	0	0	0	0	0	0	0	0	0	0	2.55452	0	0	0	0	2.81473	3.08172	0.995155
FGSG_05394	0	0	0	23.8516	121.417	86.7789	0	0	0	18.3143	42.5906	75.0129	0	0	0	65.4112	26.5855	51.1452	0	0	0	29.1631	37.2151	46.7658	0	0	0	17.7046	10.8186	27.6806	0	0	0	51.9208	44.7128	37.9309
FGSG_05395	0	0	0	47.1136	0	0	0	0	0	15.4598	39.7273	16.4635	0	0	0	39.1532	42.1407	32.1299	0	0	0	0	0	38.4898	0	0	0	11.6572	3.07794	12.5302	0	0	0	19.186	9.28292	22.3539
FGSG_06744	0	0	0	24.0776	171.594	38.9338	0	0	0	124.437	206.372	315.876	0	0	0	94.711	109.586	269.747	0	0	0	58.8788	21.4673	47.2089	0	0	0	52.4257	11.3256	42.2636	0	0	0	281.317	126.87	215.797
FGSG_03938	0	0	0	0	0	0	0	0	0	0	0	0	0	0	0	0	0	0	0	0	0	0	0	0	0	0	0	0	0.988645	0	0	0	0	0.43574	0	0
FGSG_06213	0	0	0	0	0	0	0	0	0	0	0	0	0	0	0	0	0	6.54409	0	0	0	0	0	0	0	0	0	0	0	0	0	0	0	0	0	11.8861
FGSG_03934	0	0	0	0	0	0	0	0	0	13.9776	0	7.97416	0	0	0	1.63886	7.32703	2.29822	0	0	0	0	0	0	0	0	0	0	0	0	0	0	0	10.5131	5.69521	19.4558
FGSG_03935	0	0	0	0	0	0	0	0	0	0	0	8.2627	0	0	0	0	0	4.76276	0	0	0	0	0	0	0	0	0	0	0	0	0	0	0	0	0	6.01785
FGSG_03936	0	0	0	0	0	0	0	0	0	2.01847	0	0	0	0	0	0	0	5.31007	0	0	0	0	0	0	0	0	0	0	0	0	0	0	0	7.59083	0	3.01922
FGSG_06941	0	0	0	0	37.1298	0	0	0	0	26.3875	22.7928	34.4091	0	0	0	37.127	51.377	24.7925	0	0	0	24.0106	0	41.712	0	0	0	0	6.43296	12.9619	0	0	0	25.5177	40.0964	26.3137
FGSG_03930	0	0	0	0	0	0	0	0	0	10.618	0	0	0	0	0	0	0	0	0	0	0	11.2719	0	0	0	0	0	0	0	0	0	0	0	7.98624	0	0
FGSG_03932	0	0	0	0	0	0	0	0	0	0	0	0	0	0	0	0	0	0	0	0	0	0	0	0	0	0	0	0	0	0	0	0	0	0	0	1.75424
FGSG_03933	0	0	0	0	0	0	0	0	0	13.5475	0	0	0	0	0	0	7.98928	0	0	0	0	0	0	0	0	0	0	0	0	0	0	0	0	2.54741	0	14.9169
FGSG_13620	0	0	0	65.4853	35.7164	132.364	0	0	0	93.0711	51.1586	49.6488	0	0	0	86.1662	117.851	99.2105	0	0	0	23.0966	77.5439	100.31	0	0	0	32.4058	20.6269	43.3427	0	0	0	129.095	52.2562	92.4088
FGSG_06216	0	0	0	30.3518	52.9735	0	0	0	0	0	0	16.3639	0	0	0	26.9051	8.45771	31.5987	0	0	0	14.2734	40.592	0	0	0	0	0	2.54944	10.5673	0	0	0	16.1806	11.6872	23.2403
NewGene.9862	0	0	0	48.1966	0	8.11821	0	0	0	0	0	0	0	0	0	0	0	0	0	0	0	0	0	0	0	0	0	0	16.1933	1.74794	0	0	0	0	0.610478	0
FGSG_04044	0	0	0	70.6072	182.047	134.067	0	0	0	134.591	180.523	105.983	0	0	0	120.022	272.272	211.946	0	0	0	274.689	103.729	146.83	0	0	0	7.941	10.7831	46.0926	0	0	0	177.51	133.338	141.145
FGSG_06741	0	0	0	61.948	45.0495	85.5627	0	0	0	16.4653	4.14816	9.39338	0	0	0	6.43514	26.3727	10.5884	0	0	0	13.1094	15.534	80.9744	0	0	0	0	2.08136	2.24666	0	0	0	11.0082	17.5764	5.62511
FGSG_06214	0	0	0	0	0	12.1023	0	0	0	7.95714	22.0513	6.55707	0	0	0	13.6835	38.9304	29.3065	0	0	0	19.006	10.0094	18.3432	0	0	0	24.4443	0	15.9603	0	0	0	19.9496	10.0109	33.2823
NewGene.2749	0	0	0	0	0	0	0	0	0	0	0	0	0	0	0	0	0	0	0	0	0	0	0	0	0	0	0	0	0	0	0	0	0	0	11.7111	0
FGSG_06743	0	0	0	16.3953	31.7945	31.2983	0	0	0	17.5521	12.8084	17.4946	0	0	0	6.81257	24.5353	26.2189	0	0	0	19.2754	24.3632	49.1125	0	0	0	5.07083	5.27905	11.0002	0	0	0	16.8434	12.5986	18.5089
FGSG_07774	0	0	0	0	0	0	0	0	0	5.5332	0	0	0	0	0	0	0	0	0	0	0	0	0	0	0	0	0	0	0	0	0	0	0	9.98815	0	1.83924
FGSG_05576	0	0	0	0	0	9.14838	0	0	0	0	0	0	0	0	0	0	0	0	0	0	0	0	0	0	0	0	0	0	0	0	0	0	0	0	0	0
FGSG_05577	0	0	0	0	0	0	0	0	0	0	0	0	0	0	0	0	0	0	0	0	0	0	0	0	0	0	0	0	0	0	0	0	0	0	0.839294	0
FGSG_05574	0	0	0	586.184	802.143	515.977	0	0	0	168.461	146.316	128.142	0	0	0	33.1745	81.9645	52.8876	0	0	0	443.134	124.688	316.684	0	0	0	64.7214	26.4716	41.1465	0	0	0	43.0521	62.1132	97.9166
FGSG_11557	0	0	0	0	33.601	0	0	0	0	0	9.16734	55.9345	0	0	0	0	3.97386	4.78638	0	0	0	0	11.4433	33.5534	0	0	0	5.08108	0	4.46856	0	0	0	71.273	10.1444	10.0795
FGSG_05572	0	0	0	0	99.2503	0	0	0	0	8.637	30.4632	28.4692	0	0	0	21.6038	27.165	14.0117	0	0	0	11.461	13.5808	0	0	0	0	0	5.32248	11.3136	0	0	0	32.4811	31.6107	19.6181
FGSG_05573	0	0	0	13.8501	40.2879	49.7684	0	0	0	11.5891	0	8.29681	0	0	0	36.4481	13.5794	19.3688	0	0	0	17.3686	10.2905	0	0	0	0	19.4191	5.42897	6.36243	0	0	0	13.844	10.9936	18.5813
FGSG_05570	0	0	0	0	60.1438	16.7168	0	0	0	0	0	0	0	0	0	10.3096	16.6443	24.4169	0	0	0	0	0	0	0	0	0	0	0	0	0	0	0	0	6.70442	18.6731
FGSG_01636	0	0	0	0	38.3558	21.3218	0	0	0	4.67294	20.406	11.0585	0	0	0	14.6106	26.6728	10.381	0	0	0	0	9.79698	0	0	0	0	0	3.5442	2.04036	0	0	0	10.9346	11.2236	4.31468
FGSG_01639	0	0	0	223.632	19.7126	0	0	0	0	105.07	169.412	172.786	0	0	0	35.6676	61.8968	181.643	0	0	0	73.2979	0	110.726	0	0	0	40.2421	2.8461	31.4586	0	0	0	273.209	73.8197	102.78
FGSG_01638	0	0	0	0	0	0	0	0	125.941	12.0498	14.4021	11.5106	0	0	0	0	3.52548	1.62186	0	0	0	0	5.28758	24.8063	0	0	0	0	1.91286	2.06477	0	0	0	6.74466	5.28832	3.72592
FGSG_05578	0	0	0	77.4484	70.402	65.2268	0	0	0	77.1946	54.0218	41.3207	0	0	0	108.612	47.9588	60.9237	0	0	0	9.10533	43.1576	15.818	0	0	0	43.1166	22.7688	56.1761	0	0	0	70.4258	71.122	68.1877
FGSG_05579	0	0	0	31.06	0	0	0	0	0	34.398	6.9328	25.0023	0	0	0	7.17002	41.6725	10.0547	0	0	0	12.1721	17.308	0	0	0	0	15.3703	2.60892	10.5135	0	0	0	18.3979	5.77015	20.8351
FGSG_11040	0	0	0	0	0	0	0	0	0	0	0	0	0	0	0	0	0	0	0	0	0	0	0	0	0	0	0	0	0	0	0	0	0	0	0	3.35675
FGSG_13868	0	0	0	0	0	0	0	0	0	10.8447	0	3.09342	0	0	0	6.35766	8.52715	7.13241	0	0	0	0	0	0	0	0	0	0	0	1.33176	0	0	0	3.05877	0.465126	2.47829
FGSG_12726	0	0	0	101.086	90.475	230.516	0	0	0	19.5193	45.1259	72.4911	0	0	0	25.848	28.8903	19.3319	0	0	0	76.7906	77.9943	0	0	0	0	15.3916	13.7159	9.58813	0	0	0	49.2253	30.3354	51.9058
FGSG_12057	0	0	0	0	0	0	0	0	0	0	0	0	0	0	0	1.57872	0	0	0	0	0	0	0	0	0	0	0	0	0	0	0	0	0	0	0	0
FGSG_11556	0	0	0	0	0	17.0832	0	0	0	0	11.3189	19.9354	0	0	0	0	0	5.90971	0	0	0	0	0	0	0	0	0	0	0	14.7128	0	0	0	49.2802	3.53274	15.2452
FGSG_12724	0	0	0	45.4306	24.7784	34.4354	0	0	0	46.1203	10.1404	34.444	0	0	0	18.8773	23.297	37.7228	0	0	0	44.0642	37.9739	39.4347	0	0	0	30.2097	5.724	8.85598	0	0	0	27.7511	21.2914	36.0961
NewGene.2234	0	0	0	0	34.4552	0	0	0	0	0	0	0	0	0	0	0	33.0066	0	0	0	0	22.2811	0	0	0	0	0	0	0	0	0	0	0	0	2.40052	19.7671
FGSG_12722	0	0	0	0	0	7.98061	0	0	0	6.99621	0	0	0	0	0	26.2496	7.33479	3.68105	0	0	0	0	0	0	0	0	0	11.7231	0	0	0	0	0	6.57765	0	1.16277
FGSG_06944	0	0	0	63.8266	36.2622	21.5018	0	0	0	29.747	46.3011	40.55	0	0	0	10.498	24.7023	31.1477	0	0	0	40.3332	22.2293	19.5539	0	0	0	16.286	3.85335	15.1908	0	0	0	22.5954	20.4134	22.7128
FGSG_12421	0	0	0	12.9642	65.9943	17.4694	0	0	0	47.8582	11.5748	46.2328	0	0	0	39.9526	51.6795	11.8348	0	0	0	18.2898	21.6726	10.5912	0	0	0	6.41541	16.3341	14.8103	0	0	0	19.4378	24.7957	6.99954
FGSG_07482	0	0	0	0	0	5.78847	0	0	0	3.80585	23.9705	6.75491	0	0	0	5.65228	4.32254	7.67604	0	0	0	5.05026	15.5592	0	0	0	0	4.25147	0.902048	2.02527	0	0	0	5.48651	2.50289	5.79822
FGSG_04041	0	0	0	0	32.7677	0	0	0	0	32.756	0	46.7178	0	0	0	20.1632	24.6827	28.2754	0	0	0	0	17.3831	0	0	0	0	0	3.7848	15.5873	0	0	0	42.7299	29.854	46.4445
FGSG_04377	0	0	0	0	0	59.6728	0	0	0	8.17379	34.5953	0	0	0	0	0	59.9855	17.2025	0	0	0	0	0	0	0	0	0	0	0	9.63615	0	0	0	35.6574	17.9493	30.9735
FGSG_04376	0	0	0	0	0	0	0	0	0	0	0	0	0	0	0	0	3.96566	3.98042	0	0	0	0	0	0	0	0	0	0	0	0	0	0	0	5.69008	0	0
FGSG_04375	0	0	0	0	0	0	0	0	0	0	0	0	0	0	0	0	3.43001	0	0	0	0	0	0	0	0	0	0	0	0	0	0	0	0	0	0	0
FGSG_04372	0	0	0	0	0	0	0	0	0	0	0	0	0	0	0	0	7.63232	0	0	0	0	0	0	0	0	0	0	0	0	0	0	0	0	0	1.99832	0
FGSG_04371	0	0	0	0	0	0	0	0	0	0	0	8.40087	0	0	0	0	0	7.74785	0	0	0	0	0	0	0	0	0	0	0	0	0	0	0	0	2.5263	0
FGSG_04370	0	0	0	9.29092	6.75649	18.7795	0	0	0	32.2401	25.9224	15.6535	0	0	0	12.8685	18.6981	13.3539	0	0	0	0	5.1773	7.5903	0	0	0	6.8965	2.7314	6.23361	0	0	0	5.67531	14.1219	9.69056
FGSG_12848	0	0	0	0	0	0	0	0	0	4.44443	0	0	0	0	0	0	0	4.09226	0	0	0	0	0	0	0	0	0	0	0	4.36631	0	0	0	15.0427	11.4372	0
FGSG_07483	0	0	0	0	0	0	0	0	0	5.39577	16.3125	73.4222	0	0	0	5.06119	18.8563	26.8126	0	0	0	0	0	0	0	0	0	0	3.06932	0	0	0	0	108.674	4.52561	20.327
FGSG_04379	0	0	0	0	0	0	0	0	0	1.54598	0	1.17596	0	0	0	0	4.86239	2.44025	0	0	0	4.92353	0	0	0	0	0	0	0	0	0	0	0	1.16279	2.12181	0
FGSG_04378	0	0	0	0	0	0	0	0	0	2.28558	16.5834	3.82482	0	0	0	0	4.07353	0	0	0	0	5.09528	0	0	0	0	0	0	1.17011	0.449082	0	0	0	1.71908	0	0.683756
FGSG_13463	0	0	0	0	0	0	0	0	0	0	0	0	0	0	0	7.71277	0	0	0	0	0	0	0	0	0	0	0	13.7781	0.93547	0	0	0	0	4.94765	0	9.83954
FGSG_13462	0	0	0	0	0	0	0	0	0	0	0	0	0	0	0	0	0	0	0	0	0	0	0	0	0	0	0	0	0	0	0	0	0	6.89922	0	0
FGSG_13461	0	0	0	0	0	0	0	0	0	0	0	0	0	0	0	0	0	2.02974	0	0	0	0	0	21.3433	0	0	0	0	0	0	0	0	0	0	0	0
FGSG_04176	0	0	0	25.7443	99.8488	161.891	0	0	0	203.379	181.966	195.185	0	0	0	111.727	189.973	153.344	0	0	0	129.138	35.8646	161.246	0	0	0	38.2192	26.3095	59.7545	0	0	0	134.384	163.914	194.385
FGSG_10206	0	0	0	56.1239	12.5582	0	0	0	0	20.3998	38.5453	55.2803	0	0	0	15.547	10.0252	28.5104	0	0	0	0	0	0	0	0	0	4.27281	5.80208	4.07087	0	0	0	86.3069	33.6852	45.3472
FGSG_20003	0	0	0	0	0	0	0	0	0	0	0	21.654	0	0	0	0	0	0	0	0	0	0	0	0	0	0	0	0	0	0	0	0	0	0	0	0
FGSG_04112	0	0	0	160.852	145.331	170.772	0	0	0	38.1467	71.8061	54.7485	0	0	0	47.9335	57.3482	63.6208	0	0	0	116.903	70.6203	95.5702	0	0	0	24.1207	13.1015	14.142	0	0	0	37.8946	45.6874	53.3516
FGSG_04111	0	0	0	210.082	42.0131	30.0782	0	0	0	22.4904	38.6856	59.8764	0	0	0	26.9154	67.8908	64.6751	0	0	0	81.5053	42.4367	10.7268	0	0	0	5.84777	3.74979	18.857	0	0	0	77.2882	44.7045	43.3082
FGSG_04110	0	0	0	12.352	16.8422	16.6445	0	0	0	17.5553	12.4067	7.28377	0	0	0	9.19569	11.7122	10.1963	0	0	0	18.8783	0	10.091	0	0	0	10.3148	4.15007	8.62335	0	0	0	9.6029	18.6181	13.1106
FGSG_04117	0	0	0	66.483	102.738	86.7873	0	0	0	45.4039	102.021	116.679	0	0	0	37.4088	52.7473	30.83	0	0	0	57.6443	40.5204	47.5247	0	0	0	61.6866	24.0824	73.0873	0	0	0	85.375	56.4208	63.2243
FGSG_04115	0	0	0	188.631	297.213	218.88	0	0	0	123.794	191.805	175.971	0	0	0	226.43	121.674	168.942	0	0	0	177.413	151.83	136.981	0	0	0	93.3451	37.41	113.257	0	0	0	150.723	148.135	256.411
FGSG_04114	0	0	0	37.0866	0	0	0	0	0	9.58354	49.6678	16.6624	0	0	0	15.4102	5.74133	22.3305	0	0	0	21.8007	25.8328	0	0	0	0	0	7.00905	0	0	0	0	25.7434	23.4877	12.7423
FGSG_08715	0	0	0	51.3213	9.33039	0	0	0	0	32.6811	38.6614	103.4	0	0	0	49.314	41.2146	64.0456	0	0	0	58.8281	82.2204	104.818	0	0	0	12.6983	4.84963	20.2412	0	0	0	78.7295	42.5787	63.1325
FGSG_08714	0	0	0	1812.26	2131.8	1777.92	0	0	0	2654.81	2248.29	2555.69	0	0	0	2361.49	1521.19	1713.12	0	0	0	1726.22	1501.93	1719.61	0	0	0	584.324	594.231	1491.01	0	0	0	2007.05	2036.94	2669.8
FGSG_08717	0	0	0	34.3838	25.0044	0	0	0	0	7.10808	0	0	0	0	0	17.1446	27.6791	19.7681	0	0	0	0	30.6562	67.4164	0	0	0	8.50752	0	4.98796	0	0	0	14.5113	16.0271	14.5139
FGSG_08716	0	0	0	0	4.18284	0	0	0	0	0	0	0	0	0	0	0	0	0	0	0	0	0	0	0	0	0	0	0	0	0	0	0	0	0	0.291422	0
FGSG_08710	0	0	0	9.26014	16.8353	45.2334	0	0	0	24.6128	74.4092	10.9211	0	0	0	17.9562	34.4052	15.1083	0	0	0	22.8623	16.7705	15.1303	0	0	0	11.4561	3.88908	7.38838	0	0	0	19.0264	20.9954	29.7708
FGSG_08713	0	0	0	47.6828	112.696	16.0633	0	0	0	44.006	109.092	13.3894	0	0	0	3.30219	16.6088	23.1537	0	0	0	16.8177	46.4991	48.6936	0	0	0	10.3233	3.50452	6.05256	0	0	0	37.0705	13.5893	20.4787
FGSG_08712	0	0	0	91.3752	34.4552	136.81	0	0	0	177.404	107.265	147.108	0	0	0	67.4989	191.752	189.311	0	0	0	187.797	120.695	165.888	0	0	0	51.0791	27.0052	64.0685	0	0	0	147.715	147.804	165.446
FGSG_05956	0	0	0	143.908	313.955	179.374	0	0	0	106.249	167.03	123.653	0	0	0	146.501	241.718	224.729	0	0	0	148.884	96.2298	352.7	0	0	0	21.3641	17.5271	84.5489	0	0	0	191.793	129.054	193.538
FGSG_05957	0	0	0	76.0654	110.632	0	0	0	0	57.5641	33.9566	71.5539	0	0	0	93.5029	126.588	111.546	0	0	0	17.8855	84.7739	0	0	0	0	0	0	2.75865	0	0	0	12.672	52.5094	112.472
FGSG_09604	0	0	0	0	0	19.5808	0	0	0	12.3377	42.1644	28.5624	0	0	0	13.5853	11.81	8.18489	0	0	0	42.709	16.1946	59.3562	0	0	0	0	5.79761	6.32392	0	0	0	19.3662	13.068	15.5127
FGSG_13201	0	0	0	0	0	0	0	0	0	0	0	0	0	0	0	0	0	0	0	0	0	0	0	0	0	0	0	0	0	0	0	0	0	0	0	0.76545
FGSG_09254	0	0	0	34.4621	0	12.5026	0	0	0	9.39463	34.3188	22.9271	0	0	0	12.1166	30.3686	31.3055	0	0	0	16.2063	25.1126	10.8285	0	0	0	3.27957	3.34002	5.1916	0	0	0	13.8377	20.4153	30.9675
FGSG_10207	0	0	0	26.5247	8.57294	23.8282	0	0	0	39.167	24.9975	93.6817	0	0	0	25.3086	101.744	83.1176	0	0	0	5.54384	14.7807	9.63091	0	0	0	14.5843	5.44614	19.8806	0	0	0	98.8513	36.5836	39.636
FGSG_06508	0	0	0	32.5047	44.6494	107.068	0	0	0	282.651	120.921	142.387	0	0	0	80.5377	75.4801	67.9044	0	0	0	100.207	20.1256	73.7639	0	0	0	3.57448	12.1345	16.7657	0	0	0	38.9084	44.0995	38.113
FGSG_00278	0	0	0	179.384	108.709	231.651	0	0	0	109.264	106.772	75.5573	0	0	0	113.359	274.81	195.406	0	0	0	28.1194	74.9705	27.478	0	0	0	38.8366	17.5788	27.107	0	0	0	94.2187	80.4721	121.799
FGSG_00279	0	0	0	0	8.44386	0	0	0	0	74.5827	0	64.5572	0	0	0	32.9687	33.2541	44.2032	0	0	0	0	25.8811	28.4577	0	0	0	27.293	10.2406	16.8441	0	0	0	37.3977	25.8848	37.0445
FGSG_00272	0	0	0	29.2101	0	0	0	0	0	3.45059	0	0	0	0	0	0	0	2.2694	0	0	0	19.2311	0	0	0	0	0	0	0	0	0	0	0	0	2.36791	0
FGSG_10202	0	0	0	369.875	310.36	153.358	0	0	0	519.909	241.325	460.987	0	0	0	189.157	491.114	495.153	0	0	0	267.599	257.638	284.74	0	0	0	58.0784	26.2884	49.0134	0	0	0	464.513	309.57	410.224
FGSG_00270	0	0	0	29.989	24.9239	7.21618	0	0	0	63.2608	21.0375	27.9096	0	0	0	43.6135	16.9122	13.3138	0	0	0	5.03671	15.5175	13.9999	0	0	0	4.77008	15.2937	26.1025	0	0	0	25.4558	22.4656	25.5489
FGSG_00271	0	0	0	26.8897	91.2546	72.4684	0	0	0	38.3824	36.0116	32.2162	0	0	0	17.6908	58.6254	26.6363	0	0	0	21.0755	87.4071	36.6129	0	0	0	13.3065	4.51725	12.5151	0	0	0	39.8192	30.0859	36.2952
FGSG_00276	0	0	0	55.7055	0	0	0	0	0	21.6857	27.1283	27.3028	0	0	0	32.2651	37.6307	35.0166	0	0	0	9.52596	19.7537	16.5488	0	0	0	12.5301	6.80589	11.0196	0	0	0	29.2467	25.6578	30.5733
FGSG_00277	0	0	0	66.2788	34.0227	26.2681	0	0	0	69.6596	85.2821	85.8307	0	0	0	14.58	46.4742	46.6472	0	0	0	20.1679	26.0706	41.4066	0	0	0	12.5406	19.6488	31.9553	0	0	0	56.2907	56.4943	79.4155
FGSG_10203	0	0	0	8.21574	0	3.69027	0	0	0	4.85263	10.3916	4.4602	0	0	0	1.7069	8.05516	9.57451	0	0	0	5.79537	27.469	4.47461	0	0	0	3.04921	1.38018	4.66802	0	0	0	11.2537	6.72946	9.00599
FGSG_20701	0	0	0	0	45.1746	0	0	0	0	0	0	0	0	0	0	0	0	0	0	0	0	0	0	0	0	0	0	0	0	0	0	0	0	0	0	0
FGSG_20702	0	0	0	0	0	0	0	0	0	0	55.4624	0	0	0	0	0	0	0	0	0	0	0	0	0	0	0	0	0	0	0	0	0	0	0	0	0
FGSG_20703	0	0	0	0	0	0	0	0	0	44.6245	0	0	0	0	0	0	0	5.86978	0	0	0	0	0	0	0	0	0	0	0	0	0	0	0	0	0	3.7083
FGSG_09602	0	0	0	113.866	215.293	61.3743	0	0	0	98.3602	81.3298	99.1187	0	0	0	34.6965	153.358	138.448	0	0	0	117.804	152.282	116.28	0	0	0	74.66	29.1711	45.838	0	0	0	132.153	102.113	160.68
FGSG_20706	0	0	0	0	0	0	0	0	0	0	0	0	0	0	0	0	48.0836	12.0657	0	0	0	0	0	0	0	0	0	0	0	0	0	0	0	0	0	0
FGSG_06924	0	0	0	1734.37	2344.47	2295.85	0	0	0	3144.53	2602.08	2778.48	0	0	0	2855.34	1809.98	2405.91	0	0	0	1807.15	1606.99	1855.88	0	0	0	816.194	749.542	1567.33	0	0	0	2464.84	2627.24	3443.19
NewGene.8846	0	0	0	0	0	0	0	0	0	0	0	0	0	0	0	0	0	0	0	0	0	0	0	0	0	0	0	0	0	0	0	0	0	0	2.0233	13.7207
FGSG_09258	0	0	0	21.7711	15.8322	11.7347	0	0	0	16.7168	25.2691	14.183	0	0	0	0	2.69628	8.79553	0	0	0	0	12.1318	0	0	0	0	5.38677	1.82868	2.84244	0	0	0	2.90154	0	5.12923
NewGene.3368	0	0	0	0	0	0	0	0	0	0	0	29.4713	0	0	0	0	24.9966	0	0	0	0	0	0	0	0	0	0	0	0	0	0	0	0	0	0	1.98133
FGSG_06293	0	0	0	0	53.1466	24.6199	0	0	0	6.74472	0	4.10435	0	0	0	20.2448	2.82845	9.22668	0	0	0	0	0	0	0	0	0	0	0	1.98785	0	0	0	12.1751	0	1.79356
NewGene.9134	0	0	0	0	0	0	0	0	0	0	111.115	0	0	0	0	0	8.89218	11.9004	0	0	0	36.0159	0	0	0	0	0	14.2122	0	4.16632	0	0	0	0	11.6409	2.81932
NewGene.9135	0	0	0	0	52.8015	0	0	0	0	0	0	0	0	0	0	0	11.2403	0	0	0	0	22.7633	0	177.953	0	0	0	0	0	3.51101	0	0	0	43.0082	0	0
FGSG_06925	0	0	0	4.78768	0	12.9029	0	0	0	7.77657	2.13728	11.8306	0	0	0	5.30499	2.22352	4.64958	0	0	0	4.50296	10.6716	0	0	0	0	3.55382	8.84722	9.2894	0	0	0	5.18439	6.06426	3.58365
FGSG_09423	0	0	0	55.1634	50.1445	39.0251	0	0	0	56.2044	30.782	63.5091	0	0	0	36.6743	68.3182	68.1439	0	0	0	46.6946	0	81.1192	0	0	0	8.87183	5.56021	18.2055	0	0	0	43.1925	49.0503	43.4568
FGSG_07130	0	0	0	38.8791	16.9641	26.195	0	0	0	106.782	38.1834	21.8347	0	0	0	73.2359	332.239	125.657	0	0	0	0	0	12.705	0	0	0	19.2395	2.61255	0	0	0	0	17.272	126.857	60.684
FGSG_07131	0	0	0	119.156	58.9235	102.761	0	0	0	194.952	85.1085	115.1	0	0	0	80.539	118.057	98.1299	0	0	0	58.2764	26.5596	23.363	0	0	0	14.1516	31.227	50.1284	0	0	0	149.807	108.427	118.609
FGSG_07132	0	0	0	8.15879	29.6659	0	0	0	0	16.5653	34.6008	13.2878	0	0	0	29.9462	16.4197	23.4534	0	0	0	15.3472	0	0	0	0	0	8.07485	4.45449	2.66304	0	0	0	18.3493	16.2248	10.1116
FGSG_07133	0	0	0	0	25.4107	13.7333	0	0	0	32.2482	9.0993	33.6877	0	0	0	18.9557	26.5963	22.6231	0	0	0	21.9097	6.4905	16.6522	0	0	0	14.4096	10.7618	26.4011	0	0	0	34.9273	41.309	23.2966
FGSG_07134	0	0	0	49.8068	0	0	0	0	0	0	20.3815	1.39859	0	0	0	17.8213	2.57017	9.99649	0	0	0	0	0	27.1267	0	0	0	0	1.39452	1.80633	0	0	0	8.29751	2.52349	8.55634
FGSG_07135	0	0	0	145.081	56.5206	87.2763	0	0	0	102.525	57.8269	55.8709	0	0	0	88.273	267.914	147.337	0	0	0	77.9734	95.2822	165.089	0	0	0	17.9486	10.8806	59.3813	0	0	0	51.2167	44.1038	90.0301
FGSG_07136	0	0	0	153.488	237.19	103.414	0	0	0	33.4301	29.1206	18.1019	0	0	0	17.0073	86.1347	48.2958	0	0	0	120.902	183.89	150.472	0	0	0	28.483	15.4709	9.46309	0	0	0	28.1272	14.3867	20.7176
FGSG_07137	0	0	0	31.253	0	21.0569	0	0	0	13.3319	0	21.8423	0	0	0	21.1627	24.7287	7.28436	0	0	0	0	0	0	0	0	0	3.43683	9.91715	16.1201	0	0	0	26.2256	19.5292	17.0443
FGSG_07138	0	0	0	0	57.495	45.6588	0	0	0	29.1862	0	45.6702	0	0	0	17.9902	41.9639	35.1001	0	0	0	29.2129	34.616	0	0	0	0	12.5757	0	1.63847	0	0	0	17.5617	16.309	27.1642
FGSG_07139	0	0	0	17.4762	4.62145	12.8452	0	0	0	14.0759	40.4265	18.3803	0	0	0	9.02213	16.4788	20.2432	0	0	0	11.9541	24.7889	7.78766	0	0	0	2.35861	4.9376	6.91426	0	0	0	18.7038	16.9844	17.6236
FGSG_06849	0	0	0	0	22.5248	0	0	0	0	11.8154	32.2634	11.0169	0	0	0	8.58019	31.1678	12.2328	0	0	0	4.85534	28.7668	25.3045	0	0	0	9.5798	1.73446	7.30163	0	0	0	14.3336	12.8161	13.6827
FGSG_06843	0	0	0	194.275	213.882	218.157	0	0	0	180.49	148.158	161.84	0	0	0	202.186	124.061	151.776	0	0	0	101.512	63.1508	108.014	0	0	0	58.7512	56.2077	121.735	0	0	0	161.526	169.793	177.866
FGSG_06842	0	0	0	175.277	204.317	95.5171	0	0	0	207.054	161.094	203.821	0	0	0	127.811	240.219	189.446	0	0	0	135.761	99.108	113.713	0	0	0	84.8234	36.8064	75.5328	0	0	0	262.228	190.408	216.596
NewGene.385	0	0	0	0	0	0	0	0	0	0	0	0	0	0	0	0	0	0	0	0	0	0	0	0	0	0	0	0	0	0	0	0	0	0	17.5394	5.09747
FGSG_06840	0	0	0	0	21.7709	40.3411	0	0	0	43.1012	33.4111	57.1642	0	0	0	29.0256	35.3386	51.7515	0	0	0	0	16.6824	12.2288	0	0	0	12.9629	2.51462	13.0288	0	0	0	16.6246	20.2872	34.8987
FGSG_06847	0	0	0	292.347	368.756	441.005	0	0	0	207.057	311.832	270.539	0	0	0	145.484	395.705	340.697	0	0	0	341.877	197.508	283.221	0	0	0	105.622	29.3368	101.146	0	0	0	310.034	229.388	317.843
FGSG_06846	0	0	0	121.539	292.776	445.266	0	0	0	570.933	529.003	586.158	0	0	0	413.484	857.274	1085.32	0	0	0	432.24	372.498	446.817	0	0	0	137.205	27.4362	117.91	0	0	0	639.491	345.61	639.056
FGSG_06845	0	0	0	88.6375	93.4648	56.7341	0	0	0	35.3388	57.3749	40.0723	0	0	0	36.8306	39.7934	40.8023	0	0	0	38.5569	14.8178	0	0	0	0	14.2554	11.5401	20.7342	0	0	0	38.6389	34.692	29.5841
FGSG_06844	0	0	0	100.679	75.5029	76.312	0	0	0	42.2765	81.4613	70.3236	0	0	0	49.6777	86.6967	75.5309	0	0	0	54.7434	54.3493	53.9768	0	0	0	9.34152	7.39953	21.6795	0	0	0	75.8255	49.256	72.8888
FGSG_06820	0	0	0	0	19.4765	18.0448	0	0	0	8.89818	7.47248	4.51232	0	0	0	12.9833	28.5047	20.0275	0	0	0	0	22.3864	0	0	0	0	9.94005	2.24961	4.12806	0	0	0	21.9371	17.8099	17.2536
FGSG_06860	0	0	0	41.4573	120.593	47.8837	0	0	0	69.0876	34.3702	35.2565	0	0	0	20.5075	101.77	54.2955	0	0	0	36.2067	13.201	116.122	0	0	0	29.3077	9.94928	26.6338	0	0	0	42.097	39.6086	51.1619
FGSG_04782	0	0	0	0	0	0	0	0	0	0	0	2.20049	0	0	0	0	0	0	0	0	0	0	0	0	0	0	0	0	0	0	0	0	0	0	0	0
FGSG_02769	0	0	0	0	67.0634	64.7225	0	0	0	16.4543	13.7227	37.1168	0	0	0	71.8481	29.1476	17.6134	0	0	0	43.3677	27.8355	40.8089	0	0	0	10.4581	4.19579	23.1328	0	0	0	47.7967	24.7246	33.7595
FGSG_03721	0	0	0	0	0	0	0	0	0	0	0	0	0	0	0	0	8.6263	7.69637	0	0	0	0	27.6008	0	0	0	0	0	0	5.83807	0	0	0	0	0	0
FGSG_02335	0	0	0	42.3012	105.104	73.6269	0	0	0	39.0394	36.1939	64.1427	0	0	0	59.0781	81.3117	85.1747	0	0	0	33.1547	70.7162	103.675	0	0	0	33.1439	15.693	42.1885	0	0	0	70.4713	47.8652	96.0276
FGSG_03231	0	0	0	0	0	0	0	0	0	1.05435	12.75	0	0	0	0	7.91175	27.0816	11.3722	0	0	0	25.1836	0	0	0	0	0	4.41674	2.69889	0	0	0	0	0	6.51177	11.0396
FGSG_07551	0	0	0	80.155	58.2899	0	0	0	0	62.1384	243.319	118.391	0	0	0	39.412	21.0948	39.5442	0	0	0	60.3106	35.7326	0	0	0	0	67.4308	21.5447	27.0348	0	0	0	143.771	41.4232	81.0455
FGSG_03725	0	0	0	11.6112	14.7768	7.82315	0	0	0	24.0036	82.9344	43.3642	0	0	0	19.2988	13.4814	43.5266	0	0	0	4.09527	0	0	0	0	0	2.87294	8.29004	15.3702	0	0	0	24.8243	28.8262	35.7621
FGSG_03235	0	0	0	0	0	30.9265	0	0	0	2.71118	0	6.70242	0	0	0	0	8.52715	1.42648	0	0	0	0	15.347	14.9999	0	0	0	0	0	2.66352	0	0	0	6.11754	5.58151	5.63247
FGSG_03726	0	0	0	0	0	0	0	0	0	21.6066	0	0	0	0	0	0	0	13.263	0	0	0	20.07	40.7691	0	0	0	0	0	2.04845	2.21113	0	0	0	0	8.64922	1.19701
FGSG_03729	0	0	0	0	0	0	0	0	0	27.9849	40.2874	0	0	0	0	0	0	0	0	0	0	10.61	40.2317	125.338	0	0	0	5.58242	0	3.92757	0	0	0	3.00693	5.02967	8.41625
FGSG_03728	0	0	0	0	0	0	0	0	0	9.38129	30.7249	0	0	0	0	0	0	0	0	0	0	44.8153	165.213	43.2525	0	0	0	7.85979	8.89406	21.8889	0	0	0	25.2841	16.3627	2.33876
FGSG_03239	0	0	0	0	0	0	0	0	0	0	91.0576	10.414	0	0	0	35.9571	0	6.48304	0	0	0	0	0	0	0	0	0	4.58814	0	2.69003	0	0	0	12.3568	0	12.7423
FGSG_03238	0	0	0	0	15.3568	42.6838	0	0	0	46.7736	68.346	36.7647	0	0	0	17.5493	8.99014	41.4266	0	0	0	19.8615	0	0	0	0	0	2.61251	9.3123	4.59514	0	0	0	22.8671	18.1887	24.3578
FGSG_02763	0	0	0	68.8806	0	0	0	0	0	27.9705	48.6862	21.9208	0	0	0	38.1616	63.0913	46.8257	0	0	0	0	12.7944	56.2726	0	0	0	12.7822	4.33928	10.825	0	0	0	64.388	24.4291	34.6539
NewGene.2991	0	0	0	0	0	0	0	0	0	0	47.7666	0	0	0	0	0	16.5647	10.3915	0	0	0	0	0	0	0	0	0	0	6.74076	13.5821	0	0	0	0	10.8426	0
FGSG_07555	0	0	0	37.5537	0	0	0	0	0	11.4371	0	23.463	0	0	0	11.3781	10.1739	2.37058	0	0	0	6.62258	0	15.3399	0	0	0	4.64592	0	5.44781	0	0	0	8.08096	6.18372	12.7876
FGSG_06269	0	0	0	183.908	75.7864	57.8244	0	0	0	36.2085	21.893	42.6906	0	0	0	49.2467	56.9412	34.2919	0	0	0	46.1257	68.321	60.0982	0	0	0	42.4704	8.2387	7.11441	0	0	0	44.9357	33.5442	52.6562
FGSG_20767	0	0	0	0	0	0	0	0	0	0	0	0	0	0	0	0	0	0	0	0	0	0	0	0	0	0	0	0	0	0	0	0	0	17.2481	0	34.3017
FGSG_06267	0	0	0	401.907	683.709	304.636	0	0	0	388.932	371.648	293.427	0	0	0	304.178	467.751	396.448	0	0	0	337.505	287.948	257.982	0	0	0	95.8914	66.9144	165.54	0	0	0	333.979	205.81	407.57
FGSG_06266	0	0	0	51.4097	102.811	0	0	0	0	79.7086	45.8999	31.7592	0	0	0	81.8866	33.8244	24.9634	0	0	0	0	28.6477	0	0	0	0	12.7202	4.31822	16.7802	0	0	0	39.9679	24.7447	58.6678
FGSG_06265	0	0	0	74.9008	85.5941	43.2557	0	0	0	94.4054	101.504	84.7302	0	0	0	56.3173	106.842	107.448	0	0	0	57.8668	11.9251	74.3032	0	0	0	78.1015	20.6717	46.373	0	0	0	78.4333	119.133	111.735
FGSG_06264	0	0	0	21.7119	15.7892	29.2571	0	0	0	129.844	84.809	51.2127	0	0	0	33.0796	40.3342	52.2923	0	0	0	25.5259	133.087	0	0	0	0	22.8315	12.766	20.4729	0	0	0	86.2068	55.0023	84.4555
FGSG_06263	0	0	0	49.6685	27.0897	10.4577	0	0	0	21.5441	33.259	32.0782	0	0	0	6.8794	5.76683	54.2653	0	0	0	29.1967	6.91935	0	0	0	0	18.4341	6.25794	7.6556	0	0	0	42.7514	15.728	18.8936
FGSG_06262	0	0	0	111.519	13.5164	30.0546	0	0	0	23.054	66.3778	19.6239	0	0	0	19.565	9.20751	41.588	0	0	0	8.74057	24.8572	12.1475	0	0	0	3.67905	3.74686	9.16737	0	0	0	25.184	17.7039	24.2667
FGSG_06261	0	0	0	46.9253	0	9.03321	0	0	0	46.524	107.733	56.4717	0	0	0	12.0704	43.5866	41.6656	0	0	0	0	0	0	0	0	0	0	0	1.94495	0	0	0	63.2843	7.81178	31.5872
FGSG_02767	0	0	0	0	19.8207	9.18183	0	0	0	4.52771	0	8.03612	0	0	0	3.77508	13.1856	9.529	0	0	0	14.4195	17.0865	0	0	0	0	10.1157	1.14468	0.988474	0	0	0	12.1083	3.45231	0
FGSG_12495	0	0	0	73.0029	0	32.7908	0	0	0	19.763	24.4421	39.6322	0	0	0	22.7506	28.2537	14.1794	0	0	0	0	0	19.8801	0	0	0	13.5472	0	30.4472	0	0	0	36.4856	25.5829	40.3111
FGSG_12497	0	0	0	0	0	0	0	0	0	0	0	0	0	0	0	0	1.84641	1.38996	0	0	0	0	0	0	0	0	0	0	0	0	0	0	0	0	0.906438	0
FGSG_12496	0	0	0	0	0	0	0	0	0	6.43957	0	12.7356	0	0	0	0	0	0	0	0	0	0	0	0	0	0	0	19.4226	0	0	0	0	0	0	4.86097	0
FGSG_12493	0	0	0	106.637	96.0115	0	0	0	0	0	0	0	0	0	0	0	0	0	0	0	0	42.9836	14.1482	24.8908	0	0	0	0	1.70611	0	0	0	0	0	2.05821	0
FGSG_12492	0	0	0	146.165	44.2889	61.5498	0	0	0	2.24824	6.79686	1.71014	0	0	0	5.06119	0	0	0	0	0	37.2322	35.6341	79.6072	0	0	0	1.50689	2.30199	2.65047	0	0	0	0	0	0
FGSG_05239	0	0	0	0	0	0	0	0	0	0	0	0	0	0	0	0	0	0.930115	0	0	0	0	0	0	0	0	0	0	0	0	0	0	0	0	0	0
FGSG_05238	0	0	0	0	0	0	0	0	0	13.1938	0	6.09327	0	0	0	4.86186	3.95208	5.20641	0	0	0	0	14.2258	0	0	0	0	0	0	0	0	0	0	34.7324	0	13.1568
NewGene.11070	0	0	0	56.7595	30.9572	0	0	0	0	0	0	25.5011	0	0	0	0	54.9179	12.1269	0	0	0	0	0	0	0	0	0	0	0	0	0	0	0	53.5828	17.2545	20.198
NewGene.11077	0	0	0	0	0	0	0	0	0	0	0	0	0	0	0	0	0	32.7822	0	0	0	0	0	0	0	0	0	0	0	0	0	0	0	0	0	0
NewGene.5037	0	0	0	0	0	0	0	0	0	0	0	0	0	0	0	18.4372	0	0	0	0	0	0	0	0	0	0	0	0	0	0	0	0	0	0	0	26.1347
NewGene.5032	0	0	0	0	384.595	0	0	0	0	0	11.2424	0	0	0	0	0	0	0	0	0	0	0	0	0	0	0	0	0	0	0	0	0	0	0	0	0
NewGene.5031	0	0	0	0	0	0	0	0	0	66.0443	0	0	0	0	0	0	13.8481	3.47491	0	0	0	0	0	0	0	0	0	0	0	0	0	0	0	0	0	0
FGSG_12678	0	0	0	0	2.46407	0	0	0	0	2.50168	9.07566	12.5593	0	0	0	7.97828	4.19639	6.58127	0	0	0	12.7475	0	0	0	0	0	3.35351	1.56535	1.96616	0	0	0	3.76321	7.55365	11.9744
FGSG_12671	0	0	0	0	0	0	0	0	0	0	0	0	0	0	0	0	6.24463	3.44733	0	0	0	0	0	0	0	0	0	0	0	0	0	0	0	0	0	0
FGSG_12673	0	0	0	0	0	0	0	0	0	0	0	0	0	0	0	0	0	0	0	0	0	0	26.6277	0	0	0	0	0	0	0	0	0	0	3.53806	0	0.781806
FGSG_12672	0	0	0	0	10.7218	23.8408	0	0	0	5.66044	31.5925	5.96169	0	0	0	9.39364	4.10841	19.244	0	0	0	18.027	8.21582	0	0	0	0	0	2.22914	3.42212	0	0	0	13.7548	5.52779	14.618
FGSG_12675	0	0	0	0	48.4014	0	0	0	0	0	29.712	0	0	0	0	0	0	0	0	0	0	0	0	0	0	0	0	0	0	0	0	0	0	0	0	0
FGSG_12674	0	0	0	0	0	0	0	0	0	0	107.347	0	0	0	0	0	0	6.22744	0	0	0	0	0	0	0	0	0	0	0	2.90696	0	0	0	11.1278	3.04583	4.91781
FGSG_12677	0	0	0	0	0	89.4665	0	0	0	79.7832	0	108.004	0	0	0	19.0261	50.3283	90.359	0	0	0	23.6862	0	0	0	0	0	0	20.3842	30.5553	0	0	0	74.7557	41.0625	91.9208
FGSG_12676	0	0	0	21.74	21.0796	0	0	0	0	38.5222	51.7601	26.4535	0	0	0	36.1336	26.9243	23.6465	0	0	0	40.8943	56.5342	0	0	0	0	25.9989	6.39127	10.5125	0	0	0	25.3523	14.3191	21.8749
FGSG_10068	0	0	0	34.4167	11.1237	79.8716	0	0	0	25.4103	42.678	18.4696	0	0	0	7.41524	11.84	22.2827	0	0	0	7.19334	0	3.12412	0	0	0	19.8699	3.8545	11.9271	0	0	0	40.7724	14.9187	30.0316
FGSG_07964	0	0	0	0	17.1369	21.1695	0	0	0	22.0379	59.6118	30.4388	0	0	0	26.3833	20.3684	21.5122	0	0	0	13.8523	17.5086	57.755	0	0	0	11.1754	6.76286	11.6799	0	0	0	22.9005	16.3172	21.9762
FGSG_10069	0	0	0	60.4879	16.7572	54.3389	0	0	0	40.4057	20.5734	36.882	0	0	0	39.4961	45.0366	13.8746	0	0	0	47.4089	20.8659	0	0	0	0	15.6791	12.097	11.073	0	0	0	39.348	23.0579	30.6789
FGSG_01268	0	0	0	63.3879	73.7545	8.5416	0	0	0	87.9841	22.6377	66.926	0	0	0	47.4099	17.6634	34.4733	0	0	0	23.8473	14.129	0	0	0	0	9.41036	14.9081	7.3564	0	0	0	102.784	35.3274	60.3586
FGSG_09745	0	0	0	15.3173	11.139	10.3201	0	0	0	14.4755	17.7784	12.3873	0	0	0	11.8806	5.691	20.9447	0	0	0	7.20319	8.53545	0	0	0	0	12.1278	8.23419	4.44407	0	0	0	8.16566	4.96678	19.5473
FGSG_01269	0	0	0	0	0	0	0	0	0	11.9645	0	0	0	0	0	0	0	0	0	0	0	0	0	0	0	0	0	0	0	0	0	0	0	2.24975	0	1.98851
FGSG_05769	0	0	0	0	0	47.0268	0	0	0	17.0058	24.9269	45.4706	0	0	0	24.652	34.577	21.1488	0	0	0	65.647	54.4521	0	0	0	0	12.9525	1.46569	15.9475	0	0	0	33.7209	22.279	14.56
FGSG_05768	0	0	0	0	0	0	0	0	0	0	0	0	0	0	0	0	0	0	0	0	0	0	0	0	0	0	0	0	0	1.12959	0	0	0	0	0	12.2301
FGSG_05763	0	0	0	0	0	0	0	0	0	0	0	0.879195	0	0	0	2.16832	1.21177	0	0	0	0	0	0	0	0	0	0	0	2.13681	0	0	0	0	2.60804	1.09061	0
FGSG_05761	0	0	0	0	0	0	0	0	0	7.59129	0	7.93979	0	0	0	0	8.95351	12.7314	0	0	0	3.02203	0	0	0	0	0	0	1.07955	2.09752	0	0	0	17.1291	7.81412	8.04317
FGSG_01399	0	0	0	24.2026	90.2026	26.4984	0	0	0	32.1644	6.75272	25.8254	0	0	0	20.1133	23.8857	26.09	0	0	0	7.11354	5.05753	19.7726	0	0	0	0	5.08232	5.92483	0	0	0	13.44	15.6346	11.8794
FGSG_05766	0	0	0	18.0494	68.9105	15.2012	0	0	0	0	0	2.53416	0	0	0	4.99992	39.1189	12.6207	0	0	0	0	20.1158	66.3554	0	0	0	10.0484	0	8.83703	0	0	0	26.06	10.5166	9.96661
FGSG_02834	0	0	0	0	0	0	0	0	0	10.0822	0	59.5484	0	0	0	2.22518	0	112.335	0	0	0	0	0	19.6873	0	0	0	3.97507	2.69889	5.82646	0	0	0	12.49	3.45938	3.94273
FGSG_05764	0	0	0	6.61113	12.8206	7.42382	0	0	0	15.6195	0	14.8514	0	0	0	7.32546	23.8807	24.8257	0	0	0	0	6.14001	16.2031	0	0	0	2.7263	2.40634	7.99214	0	0	0	26.9225	23.112	22.1738
FGSG_09749	0	0	0	171.793	162.19	178.697	0	0	0	34.2682	48.4361	6.77051	0	0	0	17.5327	57.8559	20.6059	0	0	0	51.0242	53.7434	174.819	0	0	0	7.45727	6.07577	3.71637	0	0	0	16.4019	21.3782	21.746
FGSG_10063	0	0	0	0	0	104.877	0	0	0	22.9852	3.86049	16.9983	0	0	0	2.39555	21.4201	9.07024	0	0	0	16.2671	12.0473	0	0	0	0	0	3.63191	13.1724	0	0	0	10.5649	14.6779	13.795
FGSG_08522	0	0	0	24.2289	30.8343	5.44146	0	0	0	11.9257	18.0268	9.9785	0	0	0	9.22859	11.8777	10.0395	0	0	0	26.586	9.00091	6.59799	0	0	0	6.49447	1.52635	4.10061	0	0	0	13.4546	6.44474	14.9644
FGSG_08523	0	0	0	17.3898	50.5844	140.598	0	0	0	23.7523	52.4003	26.3687	0	0	0	29.5053	16.1525	13.8483	0	0	0	40.889	29.071	0	0	0	0	0	0	2.20735	0	0	0	35.2472	16.5199	22.4055
FGSG_08520	0	0	0	0	0	12.4647	0	0	0	46.9871	42.9457	21.611	0	0	0	24.5992	22.3393	48.2946	0	0	0	31.3203	16.4947	0	0	0	0	16.479	9.32375	6.17273	0	0	0	16.8485	25.308	30.8738
FGSG_08521	0	0	0	0	25.8141	59.7912	0	0	0	20.9664	0	24.4209	0	0	0	4.91659	13.7382	18.2709	0	0	0	8.34655	0	68.8744	0	0	0	14.2724	4.84514	4.82764	0	0	0	37.4529	6.29471	18.7298
FGSG_08526	0	0	0	207.067	250.97	597.912	0	0	0	340.704	281.714	392.063	0	0	0	342.795	344.981	301.833	0	0	0	292.129	318.687	418.885	0	0	0	117.107	24.0187	110.142	0	0	0	204.787	264.777	426.382
FGSG_08527	0	0	0	23.8923	0	40.2441	0	0	0	43.2181	13.3323	13.4181	0	0	0	28.1285	35.138	38.9814	0	0	0	33.7072	39.9415	43.9179	0	0	0	0	8.02746	3.89924	0	0	0	15.2579	19.3683	34.5949
FGSG_08528	0	0	0	0	101.745	90.4948	0	0	0	43.3849	29.9797	27.6581	0	0	0	35.6563	25.9912	37.3927	0	0	0	15.7908	37.4227	9.14407	0	0	0	8.30825	7.9913	8.9304	0	0	0	34.8069	37.7115	33.924
FGSG_08529	0	0	0	66.9558	48.6912	32.2228	0	0	0	45.1971	68.3198	56.6726	0	0	0	38.42	58.1199	59.8225	0	0	0	58.4759	47.9708	95.7252	0	0	0	9.46671	11.2481	20.12	0	0	0	51.5229	40.9506	48.8264
FGSG_02835	0	0	0	0	0	0	0	0	0	0	0	10.7192	0	0	0	0	3.28309	5.56084	0	0	0	0	0	0	0	0	0	0	0	1.53825	0	0	0	1.4721	1.61173	0
FGSG_13079	0	0	0	0	0	0	0	0	0	0	0	0	0	0	0	0	0	0	0	0	0	0	0	0	0	0	0	0	0	0	0	0	0	2.97808	0	0
FGSG_13070	0	0	0	84.5263	210.75	146.443	0	0	0	1.78305	26.9526	43.4015	0	0	0	60.2096	52.3416	62.8561	0	0	0	0	0	9.86493	0	0	0	62.7425	9.12841	11.3861	0	0	0	18.7754	12.2359	11.261
FGSG_13071	0	0	0	139.075	60.6824	56.2216	0	0	0	0	0	6.24841	0	0	0	0	4.306	4.32203	0	0	0	0	0	0	0	0	0	0	0	0	0	0	0	6.17841	0	0
FGSG_13072	0	0	0	22.0762	92.3115	29.7481	0	0	0	19.559	29.5653	16.1176	0	0	0	20.6395	93.9838	89.617	0	0	0	72.6719	30.7546	36.0708	0	0	0	32.7737	1.85432	21.6171	0	0	0	45.3592	36.6311	63.6597
FGSG_13073	0	0	0	45.2087	0	0	0	0	0	13.3513	0	3.38526	0	0	0	0	5.83225	8.19554	0	0	0	0	0	0	0	0	0	0	0	3.27915	0	0	0	5.021	8.3986	10.3552
FGSG_13074	0	0	0	0	0	0	0	0	0	13.3423	0	0	0	0	0	0	6.99398	12.285	0	0	0	0	0	0	0	0	0	0	0	0	0	0	0	5.01762	1.14449	8.86994
FGSG_13076	0	0	0	24.3927	10.6432	19.7217	0	0	0	17.2891	0	32.8778	0	0	0	8.10851	47.5802	18.9513	0	0	0	18.3537	10.8741	0	0	0	0	10.8638	6.14668	8.4926	0	0	0	24.9239	8.15675	20.1141
FGSG_01201	0	0	0	227.127	186.345	141.257	0	0	0	135.012	122.191	109.24	0	0	0	118.574	135.235	177.365	0	0	0	147.89	87.6217	123.702	0	0	0	31.7012	26.9045	84.0612	0	0	0	126.126	108.879	121.485
NewGene.6210	0	0	0	0	0	0	0	0	0	0	0	15.2419	0	0	0	0	8.40297	6.32569	0	0	0	0	0	0	0	0	0	0	0	0	0	0	0	0	5.50023	21.3137
FGSG_01658	0	0	0	11.126	0	0	0	0	0	19.7147	0	20.6198	0	0	0	1.92627	2.153	6.05084	0	0	0	0	0	11.3618	0	0	0	0	2.80362	5.0438	0	0	0	16.6817	12.6834	9.69323
NewGene.6217	0	0	0	0	0	89.2041	0	0	0	0	0	8.78746	0	0	0	4.16772	0	12.1566	0	0	0	0	0	0	0	0	0	0	0	0	0	0	0	0	8.23258	1.77232
FGSG_03645	0	0	0	0	0	0	0	0	0	5.19216	7.84845	24.6842	0	0	0	10.958	0	27.3185	0	0	0	0	19.594	0	0	0	0	13.0502	2.9535	12.4334	0	0	0	35.6351	15.5883	26.1038
FGSG_01202	0	0	0	16.3474	23.7761	46.8102	0	0	0	0	1.82442	3.67231	0	0	0	9.62292	6.95948	0	0	0	0	0	0	0	0	0	0	0	0.686559	1.18574	0	0	0	15.4325	10.7673	6.01785
FGSG_05189	0	0	0	0	0	6.77491	0	0	0	0	13.4666	0	0	0	0	4.17821	17.1233	4.88269	0	0	0	0	0	18.4834	0	0	0	4.97598	0	0	0	0	0	8.37586	2.16522	4.07179
FGSG_05188	0	0	0	0	5.82648	0	0	0	0	5.44217	11.4454	5.03956	0	0	0	5.32665	5.70554	1.99192	0	0	0	3.01423	4.46466	7.85462	0	0	0	0	0	2.32457	0	0	0	3.73733	4.3841	8.49433
FGSG_05187	0	0	0	293.124	145.576	236.03	0	0	0	126.156	63.8314	91.9463	0	0	0	97.538	96.2903	127.476	0	0	0	112.63	91.6306	151.859	0	0	0	31.8412	27.0234	72.3405	0	0	0	141.734	85.8479	157.735
FGSG_05186	0	0	0	291.188	296.459	215.809	0	0	0	348.28	331.474	313.983	0	0	0	100.828	489.101	372.15	0	0	0	369.726	365.091	83.261	0	0	0	158.506	12.2293	107.717	0	0	0	562.718	287.688	325.152
FGSG_05184	0	0	0	0	25.3909	70.5733	0	0	0	18.0449	15.5866	5.88258	0	0	0	4.83599	32.4311	33.9082	0	0	0	16.4194	38.9126	0	0	0	0	4.31951	2.93275	1.26627	0	0	0	15.5111	11.4985	24.8493
FGSG_05183	0	0	0	41.8908	11.7168	43.4219	0	0	0	60.4295	74.8023	43.4327	0	0	0	33.4739	112.241	59.5842	0	0	0	42.4303	35.9128	94.7715	0	0	0	47.041	16.24	24.3079	0	0	0	68.7139	53.3871	85.092
FGSG_05182	0	0	0	17.8139	12.9545	11.079	0	0	0	25.6974	50.1608	35.5539	0	0	0	18.9795	27.7895	32.7902	0	0	0	23.1985	30.5435	0	0	0	0	12.5448	6.21538	13.418	0	0	0	31.9596	33.4638	27.5759
FGSG_05181	0	0	0	14.8494	8.99893	35.0172	0	0	0	11.6944	2.20966	15.8451	0	0	0	15.0828	13.0266	18.2667	0	0	0	18.6218	16.5495	50.5474	0	0	0	7.34833	0.831529	12.2069	0	0	0	12.0943	11.1599	17.371
FGSG_05180	0	0	0	0	0	0	0	0	0	21.4215	0	15.0411	0	0	0	12.3651	13.8204	11.2709	0	0	0	0	24.8738	0	0	0	0	0	3.74935	22.6639	0	0	0	1.23938	6.78471	3.28639
FGSG_09389	0	0	0	0	0	0	0	0	0	0	0	0	0	0	0	0	0	0	0	0	0	0	0	0	0	0	0	0	0	0	0	0	0	0	4.53549	1.19831
FGSG_09388	0	0	0	0	0	0	0	0	0	0	0	18.1144	0	0	0	0	0	2.78438	0	0	0	0	0	0	0	0	0	0	6.02059	0	0	0	0	0	23.6052	6.15672
FGSG_09381	0	0	0	90.7844	148.545	147.819	0	0	0	170.92	211.08	149.981	0	0	0	187.565	198.516	161.931	0	0	0	85.3856	82.2071	61.806	0	0	0	55.2206	37.81	72.4341	0	0	0	161.324	149.872	160.415
FGSG_09380	0	0	0	48.2891	85.8405	54.2252	0	0	0	52.6865	33.5329	49.7189	0	0	0	37.9007	44.0228	52.7323	0	0	0	25.2319	17.9392	0	0	0	0	15.9308	13.5203	25.491	0	0	0	45.8845	43.4951	49.1154
FGSG_09383	0	0	0	0	0	66.9662	0	0	0	13.4535	0	12.0941	0	0	0	0	25.6446	21.8791	0	0	0	15.5802	9.23093	0	0	0	0	8.19747	0	0	0	0	0	35.876	15.5269	23.9858
FGSG_09382	0	0	0	51.3472	52.716	32.5605	0	0	0	80.2807	26.9671	120.097	0	0	0	74.0476	47.694	70.8686	0	0	0	12.7836	8.41556	22.2081	0	0	0	26.1568	6.0889	13.1449	0	0	0	121.435	101.613	166.635
FGSG_09385	0	0	0	0	35.2426	35.6203	0	0	0	35.1299	23.601	16.3301	0	0	0	15.8656	36.83	22.2487	0	0	0	8.28736	31.9155	17.9963	0	0	0	0	0	2.55648	0	0	0	9.78613	11.6073	20.9757
FGSG_09384	0	0	0	24.2815	48.5591	24.5397	0	0	0	23.7537	24.389	38.5234	0	0	0	9.24863	23.4936	14.6203	0	0	0	28.5468	33.8267	0	0	0	0	0	6.88348	7.9255	0	0	0	31.687	13.0713	17.4302
FGSG_09386	0	0	0	0	25.9624	0	0	0	0	34.7934	0	26.466	0	0	0	18.7904	51.9524	30.5109	0	0	0	40.2937	0	0	0	0	0	19.4337	18.5923	6.21489	0	0	0	25.3765	9.04412	39.6025
FGSG_00867	0	0	0	0	0	0	0	0	0	31.4496	0	15.9483	0	0	0	0	2.74764	8.27359	0	0	0	16.6931	0	115.999	0	0	0	8.783	2.98163	2.57474	0	0	0	17.7409	0	10.4539
FGSG_00714	0	0	0	61.1853	16.6856	68.7067	0	0	0	27.8572	20.4854	46.1023	0	0	0	13.7712	46.5708	39.0195	0	0	0	23.9778	42.6189	66.6479	0	0	0	10.0926	6.42416	11.095	0	0	0	23.7839	35.0041	27.2787
FGSG_00865	0	0	0	43.2279	7.48475	0	0	0	0	30.092	25.73	32.1381	0	0	0	21.6685	38.2403	30.2263	0	0	0	15.4884	22.9414	8.40843	0	0	0	14.7704	4.14969	19.4101	0	0	0	29.4919	25.4477	37.7875
FGSG_00863	0	0	0	476.906	436.184	312.668	0	0	0	335.313	294.78	234.869	0	0	0	304.359	430.765	378.501	0	0	0	326.92	250.421	286.216	0	0	0	105.746	77.9596	153.135	0	0	0	230.608	251.386	368.406
FGSG_00862	0	0	0	18.7611	13.6433	36.5168	0	0	0	8.61875	6.51404	8.42906	0	0	0	1.44363	17.749	17.8151	0	0	0	11.7636	10.4545	20.4361	0	0	0	4.64202	0	4.38483	0	0	0	5.55642	10.2447	10.2317
FGSG_00713	0	0	0	19.9316	9.05909	21.8222	0	0	0	7.35787	2.22443	1.39921	0	0	0	0	10.7995	10.4526	0	0	0	5.85821	5.55337	0	0	0	0	0	3.34835	0	0	0	0	14.3888	5.55415	5.86982
FGSG_00860	0	0	0	25.1838	119.041	42.4195	0	0	0	17.6639	0	41.7229	0	0	0	11.3364	34.1134	70.9265	0	0	0	41.4508	0	0	0	0	0	14.0202	4.75952	18.7234	0	0	0	16.0827	30.3039	37.392
FGSG_00719	0	0	0	57.6114	0	54.005	0	0	0	31.8089	30.1912	26.1652	0	0	0	15.6121	26.7562	11.4818	0	0	0	9.42353	18.1455	0	0	0	0	0	2.73516	9.811	0	0	0	17.8044	24.4935	30.4904
FGSG_00718	0	0	0	11.9398	10.8535	40.2226	0	0	0	40.5504	46.6381	48.2792	0	0	0	28.1135	57.2999	44.5263	0	0	0	40.7078	79.8404	19.5086	0	0	0	64.9933	4.01158	19.0528	0	0	0	37.7929	28.2808	30.3276
FGSG_00869	0	0	0	34.4808	44.1796	22.1254	0	0	0	12.6076	20.5235	27.6637	0	0	0	19.1032	15.2512	20.4106	0	0	0	23.9366	25.6189	28.1694	0	0	0	2.03131	3.31	19.5317	0	0	0	21.883	14.9742	31.9142
FGSG_00868	0	0	0	0	123.866	0	0	0	0	13.3154	17.8911	0	0	0	0	0	9.30651	9.34116	0	0	0	0	0	32.7417	0	0	0	9.91629	0	6.54067	0	0	0	0	4.0611	4.42603
FGSG_07726	0	0	0	0	0	0	0	0	0	0	0	0	0	0	0	0	3.48117	7.42502	0	0	0	0	0	0	0	0	0	0	0	0	0	0	0	0	3.13311	0.551863
FGSG_07721	0	0	0	0	0	0	0	0	0	0	0	0	0	0	0	3.84617	4.29887	0	0	0	0	0	0	0	0	0	0	0	1.03666	0	0	0	0	0	0	0
FGSG_07720	0	0	0	0	0	0	0	0	0	0	12.2569	0	0	0	0	0	20.1898	2.13316	0	0	0	0	0	0	0	0	0	0	0	0	0	0	0	9.14814	5.56438	4.71675
FGSG_13694	0	0	0	0	0	15.5334	0	0	0	8.51086	0	25.8955	0	0	0	46.3021	21.4146	14.3295	0	0	0	0	0	37.6698	0	0	0	0	2.90478	0	0	0	0	10.2421	15.7692	10.7502
FGSG_13695	0	0	0	0	0	0	0	0	0	0	0	0	0	0	0	0	0	0	0	0	0	0	0	0	0	0	0	0	4.05707	0	0	0	0	21.4576	0	2.37075
FGSG_13697	0	0	0	18.636	27.1048	25.1123	0	0	0	11.0074	16.6387	6.27965	0	0	0	7.74362	8.65506	2.89576	0	0	0	17.5278	10.3848	121.799	0	0	0	41.4997	3.13071	4.05521	0	0	0	4.13953	2.83262	2.74414
FGSG_07728	0	0	0	0	0	0	0	0	0	0	0	0	0	0	0	0	0	0	0	0	0	20.4764	0	0	0	0	0	0	0	0	0	0	0	0	0	0
FGSG_13692	0	0	0	0	0	0	0	0	0	0	0	0	0	0	0	0	0	7.65399	0	0	0	11.5822	0	0	0	0	0	0	2.06875	0	0	0	0	2.05153	0	0
FGSG_05987	0	0	0	19.1712	22.6551	66.1983	0	0	0	38.9245	21.3957	30.1466	0	0	0	21.5746	64.5512	49.1522	0	0	0	13.5233	0	15.6621	0	0	0	4.7435	1.61031	10.9506	0	0	0	25.0182	23.4331	30.8172
FGSG_01407	0	0	0	0	0	0	0	0	0	23.7414	28.2749	12.313	0	0	0	11.8094	18.1021	19.6836	0	0	0	5.72803	0	0	0	0	0	0	2.66008	5.12424	0	0	0	26.5147	15.5516	13.631
FGSG_01404	0	0	0	36.5174	10.6224	9.84153	0	0	0	28.0397	52.1658	12.305	0	0	0	10.1158	22.6128	25.5341	0	0	0	8.58643	40.6981	71.5997	0	0	0	0	2.76058	4.23798	0	0	0	18.2507	8.88084	20.6124
FGSG_05984	0	0	0	0	0	0	0	0	0	0	0	0	0	0	0	0	0	8.0067	0	0	0	0	0	0	0	0	0	0	0	0	0	0	0	0	1.74047	0
FGSG_01402	0	0	0	0	18.1667	26.9301	0	0	0	28.0349	11.152	20.2026	0	0	0	5.5361	23.9774	35.3236	0	0	0	18.7965	13.9206	0	0	0	0	9.88971	2.09833	2.89917	0	0	0	13.3175	11.1381	12.2616
FGSG_05982	0	0	0	67.6308	16.394	34.175	0	0	0	34.9529	98.1214	49.3763	0	0	0	37.4691	41.8793	44.2245	0	0	0	10.6015	37.6868	0	0	0	0	16.7337	0	6.54067	0	0	0	27.5413	22.8437	29.0458
FGSG_01401	0	0	0	0	0	7.97216	0	0	0	17.472	0	8.63867	0	0	0	9.83317	7.32703	18.3858	0	0	0	22.2575	13.187	0	0	0	0	19.0298	0	1.71649	0	0	0	17.0838	3.89672	3.77501
FGSG_01408	0	0	0	285.569	378.421	222.334	0	0	0	225.832	337.118	277.987	0	0	0	194.25	496.118	359.915	0	0	0	322.304	300.582	274.774	0	0	0	81.649	53.3038	69.5048	0	0	0	294.607	202.56	264.447
FGSG_01409	0	0	0	163.065	118.583	109.866	0	0	0	95.1679	107.458	107.277	0	0	0	45.7089	99.7736	80.5383	0	0	0	76.684	173.08	145.905	0	0	0	13.449	7.17454	15.4887	0	0	0	134.966	39.5386	82.7053
FGSG_10255	0	0	0	363.138	165.049	234.472	0	0	0	185.442	162.109	183.546	0	0	0	97.4502	435.681	372.06	0	0	0	160.098	118.041	98.8896	0	0	0	39.3096	27.9603	81.214	0	0	0	317.607	210.817	251.763
FGSG_10526	0	0	0	9.44792	0	7.95701	0	0	0	8.37063	0	9.5508	0	0	0	11.7774	7.3131	9.17541	0	0	0	8.88606	10.5296	7.71857	0	0	0	3.50652	3.17436	4.11175	0	0	0	15.4773	6.58192	6.14446
FGSG_09651	0	0	0	0	0	26.2315	0	0	0	32.1943	38.2366	128.567	0	0	0	6.471	14.4653	30.8531	0	0	0	0	21.6953	0	0	0	0	9.63317	0	0	0	0	0	58.8068	50.4979	24.4603
FGSG_10524	0	0	0	110.553	62.3476	103.368	0	0	0	37.9794	72.5174	85.4012	0	0	0	39.0619	61.8218	52.4111	0	0	0	98.6732	64.1192	77.4146	0	0	0	18.9802	21.9832	33.548	0	0	0	90.9595	68.9293	60.0211
FGSG_10523	0	0	0	0	0	0	0	0	0	1.75977	0	1.84056	0	0	0	0	2.30617	1.04164	0	0	0	0	0	0	0	0	0	0	0	0.324158	0	0	0	0.992694	1.13214	1.24302
FGSG_10250	0	0	0	0	0	20.7883	0	0	0	10.9345	44.0761	57.5288	0	0	0	51.2823	71.6478	52.7373	0	0	0	34.8234	61.8961	25.2067	0	0	0	18.3222	0	49.6831	0	0	0	51.4015	41.5826	58.1539
FGSG_09654	0	0	0	45.5	53.7684	42.1519	0	0	0	75.5847	22.8507	76.0202	0	0	0	56.7183	71.3184	66.2813	0	0	0	42.7941	12.6773	18.5858	0	0	0	9.85072	9.55455	33.8278	0	0	0	67.5885	42.6478	56.3902
FGSG_09659	0	0	0	72.6551	55.4776	19.5808	0	0	0	23.6026	22.7039	20.4017	0	0	0	40.7559	35.4301	44.8758	0	0	0	13.6669	8.09731	14.8391	0	0	0	4.49423	4.8822	16.3368	0	0	0	16.542	30.7373	40.119
FGSG_10259	0	0	0	44.0872	8.01522	11.139	0	0	0	19.5301	14.7608	42.0913	0	0	0	14.8842	8.10478	23.1204	0	0	0	20.7327	12.2836	31.5153	0	0	0	2.7271	6.48052	8.79396	0	0	0	35.4992	17.032	23.668
FGSG_10258	0	0	0	21.8391	146.906	117.714	0	0	0	25.7985	97.4925	42.3141	0	0	0	18.1491	85.3673	61.5066	0	0	0	41.0807	48.6787	124.892	0	0	0	14.8599	0	9.50441	0	0	0	80.0418	22.1298	20.9026
FGSG_10529	0	0	0	0	0	0	0	0	0	0	6.3547	0	0	0	0	0	0	0	0	0	0	0	0	0	0	0	0	0	0	0	0	0	0	0	0	0
FGSG_10528	0	0	0	7.93585	59.1535	46.7848	0	0	0	31.0535	10.628	23.844	0	0	0	21.9833	29.1778	22.8126	0	0	0	3.73196	17.6888	25.9331	0	0	0	3.92711	9.66542	32.954	0	0	0	28.6448	32.0655	27.9478
NewGene.7780	0	0	0	0	0	0	0	0	0	32.4542	24.5288	37.0299	0	0	0	47.5653	10.6327	12.8068	0	0	0	0	0	0	0	0	0	0	0	0	0	0	0	88.4864	11.8316	10.7878
FGSG_06781	0	0	0	19.7207	14.3412	39.8608	0	0	0	13.104	19.808	8.86018	0	0	0	5.46287	16.0279	10.342	0	0	0	18.5479	0	0	0	0	0	0	1.65646	3.93363	0	0	0	18.617	6.99412	5.8077
FGSG_07853	0	0	0	36.7816	10.0306	6.19547	0	0	0	14.5965	13.3411	13.4269	0	0	0	0	0	12.8595	0	0	0	21.6214	25.6204	7.51227	0	0	0	4.5504	2.31714	0	0	0	0	14.2977	0	14.5557
FGSG_07852	0	0	0	0	17.8909	0	0	0	0	0	0	0	0	0	0	0	0	3.82278	0	0	0	0	0	0	0	0	0	0	0	0	0	0	0	0	0	0
FGSG_07583	0	0	0	0	0	0	0	0	0	4.45643	33.6816	3.38983	0	0	0	11.4953	18.6884	10.5513	0	0	0	14.1925	0	0	0	0	0	7.46733	0	1.09452	0	0	0	10.8935	16.0553	9.62856
FGSG_07582	0	0	0	0	0	0	0	0	0	6.63095	0	0	0	0	0	3.55416	8.9381	8.72216	0	0	0	0	0	10.4818	0	0	0	0	0	2.79189	0	0	0	3.56242	3.57531	1.88925
FGSG_07857	0	0	0	0	0	0	0	0	0	0	0	0	0	0	0	0	0	0.837893	0	0	0	0	0	0	0	0	0	0	0	0	0	0	0	1.91645	3.60634	1.27043
FGSG_07856	0	0	0	1756.24	3053.71	2305.15	0	0	0	2517.94	2227.24	2333.71	0	0	0	2860.09	1848.61	2201.09	0	0	0	1343.16	1889.58	1196.48	0	0	0	709.705	753.412	1691.29	189.709	0	0	2008.57	1972.06	2780.83
FGSG_07587	0	0	0	0	0	0	0	0	0	0	0	3.53451	0	0	0	0	0	0	0	0	0	0	0	0	0	0	0	0	0	0	0	0	0	0	0	0
FGSG_07854	0	0	0	13.8301	17.6005	51.2496	0	0	0	40.8437	4.63044	38.0585	0	0	0	41.6633	46.5671	39.7562	0	0	0	39.0228	15.4134	64.967	0	0	0	32.5085	10.4551	18.0566	0	0	0	52.2242	32.583	46.3296
FGSG_07589	0	0	0	0	0	0	0	0	0	0	0	0	0	0	0	0	0	0	0	0	0	0	0	0	0	0	0	0	0	0	0	0	0	0	1.01093	0
FGSG_07588	0	0	0	0	0	82.3355	0	0	0	12.6314	5.45532	2.7452	0	0	0	5.07779	25.5395	37.9772	0	0	0	0	27.2388	24.9588	0	0	0	0	0	1.77277	0	0	0	3.39306	21.6703	11.3964
FGSG_07858	0	0	0	0	25.0506	18.5673	0	0	0	25.4329	0	10.0598	0	0	0	16.222	29.8634	11.5081	0	0	0	42.1185	15.3564	33.7705	0	0	0	0	2.6041	4.49746	107.537	0	0	9.94713	10.9954	23.5019
FGSG_09738	0	0	0	65.0094	0	43.8005	0	0	0	33.5981	0	36.5096	0	0	0	6.00281	93.9308	26.5164	0	0	0	20.3811	48.3014	0	0	0	0	0	0	1.96474	0	0	0	32.4905	20.0369	35.6313
FGSG_09739	0	0	0	84.7092	69.302	105.229	0	0	0	170.036	141.807	176.318	0	0	0	165.359	272.11	344.694	0	0	0	62.2435	36.8778	112.456	0	0	0	72.7031	16.8987	51.8422	0	0	0	237.553	186.695	190.609
FGSG_09730	0	0	0	16.5654	8.03105	0	0	0	0	11.8227	0	6.20213	0	0	0	4.58881	6.83856	8.36552	0	0	0	5.19341	6.15395	0	0	0	0	8.19747	0	3.20412	0	0	0	4.90612	6.85424	9.89245
FGSG_09731	0	0	0	0	133.134	0	0	0	0	33.2717	0	6.32711	0	0	0	0	23.9813	27.3529	0	0	0	0	39.2373	0	0	0	0	17.4222	0	0	0	0	0	10.9484	3.56753	20.0453
FGSG_09732	0	0	0	0	0	0	0	0	0	5.4121	0	4.11677	0	0	0	0	6.11048	6.79036	0	0	0	10.6068	14.1397	0	0	0	0	0	1.18408	6.54397	0	0	0	4.07065	2.8569	12.0393
FGSG_09733	0	0	0	36.0988	65.629	133.77	0	0	0	61.9665	153.092	105.421	0	0	0	46.8742	121.548	114.989	0	0	0	84.8802	60.3475	103.219	0	0	0	13.3978	7.58041	27.1657	0	0	0	125.79	41.6091	74.1959
FGSG_09734	0	0	0	27.4958	8.33139	50.9451	0	0	0	15.5637	53.1893	24.9642	0	0	0	19.9938	43.9847	39.698	0	0	0	8.62021	66.3946	39.3101	0	0	0	19.8427	7.69846	7.64508	0	0	0	51.6594	25.8883	34.5267
FGSG_09735	0	0	0	26.1009	0	14.0685	0	0	0	30.0622	27.9642	31.9553	0	0	0	20.9678	54.1446	60.6325	0	0	0	62.5991	11.6356	8.52934	0	0	0	10.3329	13.3735	12.4951	0	0	0	39.1343	28.8287	31.2591
FGSG_09736	0	0	0	110.122	154.004	68.4881	0	0	0	47.5318	64.2859	19.0292	0	0	0	57.4905	74.7482	105.958	0	0	0	71.7045	47.2036	117.647	0	0	0	35.631	14.942	10.4452	0	0	0	48.9218	55.3648	58.6248
FGSG_09737	0	0	0	28.8372	0	0	0	0	0	6.38726	8.0458	4.45365	0	0	0	2.49633	2.79015	9.80189	0	0	0	18.6466	0	14.7242	0	0	0	7.13513	0.908329	2.09166	0	0	0	5.60479	2.19158	4.95396
FGSG_01877	0	0	0	190.795	80.3285	15.223	0	0	0	21.13	35.8625	80.0818	0	0	0	17.7335	35.3664	30.817	0	0	0	34.237	20.9841	98.4455	0	0	0	17.3925	8.85651	20.0302	0	0	0	56.6003	25.8205	33.0233
FGSG_04588	0	0	0	7.71856	0	0	0	0	0	5.3188	0	0	0	0	0	1.42543	3.983	3.33152	0	0	0	0	0	0	0	0	0	0	0	0	0	0	0	3.42897	1.30355	3.70431
FGSG_04589	0	0	0	0	0	0	0	0	0	11.0442	0	11.2012	0	0	0	12.9492	11.5787	13.0745	0	0	0	0	0	0	0	0	0	0	0	0	0	0	0	29.0737	7.57891	18.0495
FGSG_04584	0	0	0	0	0	0	0	0	0	0	7.93832	0	0	0	0	1.97039	0	0	0	0	0	0	0	0	0	0	0	0	0	0	0	0	0	5.52991	2.52269	0
NewGene.9832	0	0	0	0	0	40.6129	0	0	0	0	26.909	11.8484	0	0	0	8.34892	0	18.7327	0	0	0	14.1734	33.5896	0	0	0	0	0	3.79735	4.3722	0	0	0	0	10.6891	2.95864
FGSG_04580	0	0	0	0	0	3.37078	0	0	0	5.54063	0	14.8913	0	0	0	31.0091	93.1338	77.2526	0	0	0	0	0	4.08721	0	0	0	1.23787	3.04666	9.79783	0	0	0	15.2802	18.6306	25.0472
FGSG_04581	0	0	0	0	0	0	0	0	0	0	0	0	0	0	0	24.9064	65.7987	71.1239	0	0	0	0	0	0	0	0	0	0	0	0	0	0	0	61.7299	9.93901	6.41904
NewGene.9835	0	0	0	57.7364	27.9912	0	0	0	0	0	68.7313	0	0	0	0	0	0	7.47614	0	0	0	0	0	0	0	0	0	0	0	0	0	0	0	18.1684	1.95017	0
FGSG_04583	0	0	0	0	0	0	0	0	0	107.032	12.5417	171.034	0	0	0	60.7038	60.02	110.883	0	0	0	0	25.0488	0	0	0	0	33.3666	0	59.5036	0	0	0	147.276	33.5929	73.6367
FGSG_08341	0	0	0	0	0	0	0	0	0	0	0	6.26009	0	0	0	0	0	8.11895	0	0	0	0	17.4698	0	0	0	0	11.2045	0	0	0	0	0	34.4316	0	8.20677
FGSG_10324	0	0	0	0	9.87424	0	0	0	0	0	0	0	0	0	0	0	0	0	0	0	0	0	0	0	0	0	0	0	0	0	0	0	0	0	3.61172	0
FGSG_01876	0	0	0	0	0	0	0	0	0	0	0	0	0	0	0	0	0	0	0	0	0	29.2739	0	0	0	0	0	0	0	0	0	0	0	0	0	0
NewGene.2829	0	0	0	0	0	49.3473	0	0	0	0	0	0	0	0	0	0	0	0	0	0	0	0	0	0	0	0	0	0	0	0	0	0	0	0	0	14.3798
NewGene.3426	0	0	0	0	0	0	0	0	0	0	0	0	0	0	0	0	43.4563	0	0	0	0	0	0	0	0	0	0	0	0	0	0	0	0	7.7941	0	0
FGSG_06984	0	0	0	0	0	45.2474	0	0	0	26.4441	54.9627	17.6006	0	0	0	35.6563	45.0513	33.9143	0	0	0	0	37.4227	18.2881	0	0	0	16.6165	1.8803	11.366	0	0	0	57.1828	29.7723	27.4689
FGSG_06457	0	0	0	0	0	0	0	0	0	0	0	0	0	0	0	0	0	0	0	0	0	0	0	0	0	0	0	0	0	0	0	0	0	0	0.786838	0
FGSG_06982	0	0	0	7.73279	52.4851	6.9467	0	0	0	7.99291	11.5067	4.63229	0	0	0	11.0674	12.7691	14.8192	0	0	0	3.63647	0	0	0	0	0	0	4.54667	4.4871	0	0	0	4.29412	18.414	14.9289
FGSG_06452	0	0	0	0	91.0235	0	0	0	0	141.699	124.17	406.147	0	0	0	94.3875	19.377	242.574	0	0	0	0	54.2489	45.4474	0	0	0	0	21.0271	23.2015	0	0	0	565.325	211.037	280.216
FGSG_06459	0	0	0	0	0	0	0	0	0	0	0	0	0	0	0	0	0	0	0	0	0	0	0	0	0	0	0	0	0	0	0	0	0	3.89054	0	0
FGSG_06988	0	0	0	43.5931	13.209	12.238	0	0	0	14.4834	30.8124	61.6132	0	0	0	19.6232	11.2476	32.1751	0	0	0	20.5003	24.2919	56.3884	0	0	0	17.9769	2.4411	5.79693	0	0	0	23.8043	17.6694	23.1799
FGSG_06989	0	0	0	0	0	0	0	0	0	0	0	0	0	0	0	0	2.26276	2.27118	0	0	0	0	0	0	0	0	0	0	0	0	0	0	0	0	0	0
FGSG_04636	0	0	0	0	0	0	0	0	0	0	0	0	0	0	0	1.92627	0	0	0	0	0	0	0	0	0	0	0	0	0	0	0	0	0	41.7043	1.76158	1.5359
FGSG_04637	0	0	0	17.7674	0	0	0	0	0	3.49811	0	17.2957	0	0	0	2.4609	0	5.9817	0	0	0	0	0	0	0	0	0	0	0	0	0	0	0	30.2572	5.25115	8.1394
FGSG_04630	0	0	0	0	0	17.122	0	0	0	5.00335	0	14.2719	0	0	0	0	0	0	0	0	0	0	0	0	0	0	0	0	0	0	0	0	0	0	0	0
FGSG_04631	0	0	0	0	7.20872	0	0	0	0	0	0	2.22683	0	0	0	0.686491	0	3.08059	0	0	0	4.66164	0	0	0	0	0	0	0.416318	2.15703	0	0	0	4.40376	1.25559	1.45965
FGSG_11696	0	0	0	0	0	0	0	0	0	0	0	0	0	0	0	0	0	0.333997	0	0	0	0	0	0	0	0	0	0	0	0	0	0	0	0	0	0
FGSG_11697	0	0	0	36.3275	23.7761	53.8471	0	0	0	38.6224	92.4373	43.2517	0	0	0	17.1074	20.2457	11.2895	0	0	0	37.5839	26.3163	65.2918	0	0	0	28.763	2.4411	12.1208	0	0	0	27.4355	79.8802	36.5529
FGSG_11120	0	0	0	0	27.7998	0	0	0	0	0	0	0	0	0	0	0	0	0	0	0	0	0	0	0	0	0	0	0	0	0	0	0	0	0	0	0
FGSG_11690	0	0	0	0	0	0	0	0	0	0	0	0	0	0	0	0	1.29276	0.75692	0	0	0	0	0	0	0	0	0	0	0	0	0	0	0	0.618302	0	0.341566
FGSG_10326	0	0	0	22.3454	0	0	0	0	0	32.3358	0	132.52	0	0	0	29.0928	38.7437	30.5548	0	0	0	10.5083	0	0	0	0	0	0	9.38462	0	0	0	0	164.787	12.68	42.9937
FGSG_11128	0	0	0	32.9113	14.9585	33.2613	0	0	0	52.2425	29.384	36.9663	0	0	0	34.1882	19.743	62.9652	0	0	0	0	11.4622	16.8045	0	0	0	8.14318	8.29327	15.815	0	0	0	27.4141	35.2253	29.077
FGSG_11129	0	0	0	0	0	0	0	0	0	107.559	8.44605	34.5328	0	0	0	83.8565	92.9943	119.064	0	0	0	31.1407	18.4501	0	0	0	0	4.6813	2.38379	6.51853	0	0	0	41.5004	70.456	52.004
FGSG_11698	0	0	0	0	0	0	0	0	0	29.2829	40.8591	17.1341	0	0	0	16.9029	15.35	18.9627	0	0	0	0	0	0	0	0	0	0	0	6.08559	0	0	0	0	16.2306	27.7035
FGSG_11699	0	0	0	0	0	0	0	0	0	7.07112	18.7052	10.7574	0	0	0	4.97449	11.12	3.2554	0	0	0	11.2598	0	0	0	0	0	0	0	0	0	0	0	16.6202	0	16.4531
FGSG_01363	0	0	0	0	8.22604	0	0	0	0	14.6153	15.1491	20.9639	0	0	0	7.83371	12.258	17.1373	0	0	0	21.278	31.5168	0	0	0	0	0	3.80056	2.46144	0	0	0	18.2165	7.45049	20.1265
FGSG_06188	0	0	0	612.327	406.572	609.871	0	0	0	684.03	808.166	611.518	0	0	0	420.368	1248.8	1069.36	0	0	0	294.216	237.367	130.499	0	0	0	131.745	65.9685	235.589	0	0	0	1014.19	459.963	937.581
FGSG_06189	0	0	0	31.6312	132.265	55.9433	0	0	0	81.7379	54.7171	82.6036	0	0	0	46.0017	56.9251	72.4964	0	0	0	29.7501	88.1312	38.762	0	0	0	26.4142	5.97801	20.3621	0	0	0	88.2652	38.2624	65.5954
FGSG_06186	0	0	0	0	0	0	0	0	0	0	0	2.7452	0	0	0	0	4.72954	1.42414	0	0	0	0	34.0485	39.9341	0	0	0	0	4.61908	1.77277	0	0	0	0	8.66812	11.0965
FGSG_06184	0	0	0	1499.04	1378.98	1229.95	0	0	0	286.031	348.563	327.581	0	0	0	197.076	694.51	290.21	0	0	0	516.877	362.331	511.2	0	0	0	83.4706	54.616	66.5016	0	0	0	313.033	219.028	334.638
FGSG_06185	0	0	0	0	0	36.7635	0	0	0	0	24.3585	6.12879	0	0	0	7.55759	29.2401	12.3918	0	0	0	0	0	0	0	0	0	0	1.41023	3.65335	0	0	0	20.5112	9.14434	7.41659
FGSG_06182	0	0	0	22.5891	65.7086	91.3175	0	0	0	28.3523	55.4624	35.5213	0	0	0	37.5448	75.1853	34.2226	0	0	0	79.6716	81.8196	73.8176	0	0	0	19.5621	0	6.55388	0	0	0	20.0705	20.0286	36.0342
FGSG_06183	0	0	0	13.2014	20.8006	17.7891	0	0	0	43.5357	25.5376	19.7706	0	0	0	32.3032	47.6863	30.5986	0	0	0	6.20818	9.80855	43.1401	0	0	0	9.79922	10.3494	29.2052	0	0	0	33.2336	43.3644	27.8626
FGSG_06180	0	0	0	27.0691	13.6281	7.01461	0	0	0	28.2871	7.4363	12.6295	0	0	0	14.997	19.3409	17.6334	0	0	0	9.79205	18.565	20.4132	0	0	0	8.24327	3.6729	4.83303	0	0	0	22.2009	16.4577	11.8555
FGSG_06181	0	0	0	7.6299	18.0329	5.1407	0	0	0	18.5897	19.585	31.9232	0	0	0	8.98271	6.79175	12.5967	0	0	0	19.7344	6.37756	12.4666	0	0	0	1.88785	7.53036	10.6534	0	0	0	22.2442	26.8669	18.2568
FGSG_06670	0	0	0	22.7269	29.3819	32.3262	0	0	0	8.94909	10.1456	14.1817	0	0	0	18.1874	23.4554	14.7142	0	0	0	24.9379	16.8859	0	0	0	0	5.62326	0	11.5392	0	0	0	18.5101	12.5382	19.0875
FGSG_06671	0	0	0	0	65.5761	0	0	0	0	0	15.3352	9.64616	0	0	0	16.653	7.97701	31.026	0	0	0	0	0	0	0	0	0	3.18738	0	5.91775	0	0	0	48.6443	7.17945	25.2916
FGSG_06672	0	0	0	0	33.8105	0	0	0	0	0	25.9439	23.4997	0	0	0	17.7089	48.5835	43.3461	0	0	0	158.515	32.385	37.983	0	0	0	0	4.88156	2.52924	0	0	0	29.691	15.9004	4.56406
FGSG_06673	0	0	0	0	26.5012	0	0	0	0	8.96853	5.42272	11.2563	0	0	0	5.04745	9.40256	7.78599	0	0	0	0	0	0	0	0	0	9.76817	1.02033	0	0	0	0	2.36095	6.30838	13.4151
FGSG_06674	0	0	0	24.133	11.6999	5.41992	0	0	0	29.9931	25.1376	18.0709	0	0	0	10.0277	31.756	16.8746	0	0	0	15.1319	20.1719	13.1438	0	0	0	12.9376	2.70277	7.87703	0	0	0	16.7517	21.805	17.0768
FGSG_06675	0	0	0	118.276	158.791	49.0395	0	0	0	226.372	186.83	202.339	0	0	0	146.808	145.073	333.99	0	0	0	196.813	141.957	163.522	0	0	0	90.0454	13.7558	178.839	0	0	0	128.834	166.869	180.859
FGSG_06676	0	0	0	350.602	181.383	63.4149	0	0	0	0	12.6051	1.05718	0	0	0	0	0	2.37657	0	0	0	43.1555	47.2036	288.35	0	0	0	15.1374	0.988228	0	0	0	0	3.65868	2.50358	0
FGSG_06677	0	0	0	34.0384	0	22.9336	0	0	0	5.0262	15.1952	56.3926	0	0	0	29.4658	43.4729	25.7841	0	0	0	16.0071	0	83.424	0	0	0	16.8441	8.57728	16.6653	0	0	0	34.9687	12.9343	40.5147
FGSG_12806	0	0	0	0	0	0	0	0	0	8.59951	0	0	0	0	0	0	0	13.5739	0	0	0	0	0	0	0	0	0	0	0	0	0	0	0	0	0	0
FGSG_12807	0	0	0	0	0	0	0	0	0	0	0	0	0	0	0	0	0	0	0	0	0	0	0	0	0	0	0	0	0	0	0	0	0	2.13378	1.46011	0
FGSG_12803	0	0	0	0	0	0	0	0	0	2.7246	0	0	0	0	0	0	0	0	0	0	0	0	0	0	0	0	0	0	0	0	0	0	0	0	0	0
FGSG_12800	0	0	0	80.7072	0	44.4903	0	0	0	75.8382	29.478	60.9835	0	0	0	21.3407	89.7309	55.293	0	0	0	41.4042	12.2655	47.9524	0	0	0	16.3385	7.39537	11.1758	0	0	0	134.453	64.3101	68.4234
FGSG_08067	0	0	0	0	0	0	0	0	0	6.75676	42.711	9.81196	0	0	0	0	6.43977	9.37243	0	0	0	27.3871	9.27214	0	0	0	0	6.17555	0	1.20691	0	0	0	14.7841	3.79368	9.18797
FGSG_20040	0	0	0	0	0	0	0	0	0	0	0	0	0	0	0	0	0	0	0	0	0	0	0	0	0	0	0	0	0	20.4036	0	0	0	0	0	0
FGSG_08063	0	0	0	0	0	0	0	0	0	0	0	0	0	0	0	0	78.4523	63.5035	0	0	0	0	36.4379	0	0	0	0	0	0	0	0	0	0	78.0702	16.565	0
FGSG_08062	0	0	0	0	0	0	0	0	0	0	15.0918	1.42396	0	0	0	0	0	0	0	0	0	0	0	0	0	0	0	0	0	0	0	0	0	3.75468	0	1.65934
FGSG_03001	0	0	0	0	0	0	0	0	0	0	0	63.1089	0	0	0	0	0	0	0	0	0	0	0	0	0	0	0	0	0	33.4908	0	0	0	5.56057	2.53667	41.5034
FGSG_20049	53.8758	56.1483	18.9865	379.988	274.068	545.616	161.96	88.0331	129.186	696.316	581.196	422.608	17.9972	9.22978	12.205	1169.09	311.486	672.477	37.1201	32.6454	23.0351	338.349	220.424	368.959	10.7363	8.45943	9.08824	1278.51	1967.11	2316.1	155.572	29.6595	104.268	792.162	1307.74	747.721
FGSG_20048	31293.8	29777.7	31764.5	4237.88	2541.51	3724.45	37315.2	35799.5	35817.4	3809.34	4106.74	1764.28	33801.3	35283.8	38653.9	9161.95	1038.23	1618.24	44721.7	48888.2	42679.7	11618.4	12421.3	8259	38019	41063.9	36196.3	28729.4	25790.7	18601.1	44350.8	49929.9	38424.7	1800.43	6719.56	1143.27
FGSG_03004	0	0	0	0	0	0	0	0	0	0	0	0	0	0	0	0	0	0	0	0	0	0	0	0	0	0	0	0	0	0	0	0	0	0	0.631576	0
FGSG_11340	0	0	0	0	0	0	0	0	0	0	0	0	0	0	0	0	0	0	0	0	0	0	0	0	0	0	0	0	0	0	0	0	0	2.01732	0	0
FGSG_11343	0	0	0	0	0	0	0	0	0	22.0148	16.6387	2.09322	0	0	0	0	11.5401	4.34364	0	0	0	19.7187	10.3848	0	0	0	0	4.61108	3.91338	4.73108	0	0	0	6.2093	4.24893	0
FGSG_11344	0	0	0	0	31.3713	0	0	0	0	25.48	0	7.75266	0	0	0	0	12.0209	0	0	0	0	0	0	0	0	0	0	0	0	0	0	0	0	7.6658	8.74265	16.9391
FGSG_11345	0	0	0	0	0	0	0	0	0	0	0	0	0	0	0	0	0	0	0	0	0	8.63437	10.2313	74.9994	0	0	0	0	0	0	0	0	0	0	0	0
FGSG_11347	0	0	0	0	0	0	0	0	0	0	0	2.56051	0	0	0	3.15744	0	0	0	0	0	0	0	0	0	0	0	0	0	0	0	0	0	7.59548	4.04247	2.79729
FGSG_11348	0	0	0	0	0	0	0	0	0	0	111.627	83.7287	0	0	0	26.7923	26.2938	21.26	0	0	0	0	0	0	0	0	0	9.33889	11.0962	4.44876	0	0	0	112.134	21.0355	30.1045
FGSG_11349	0	0	0	0	0	0	0	0	0	0	0	0.894537	0	0	0	0	0	0	0	0	0	0	0	0	0	0	0	0	0	0	0	0	0	0	0	2.54087
FGSG_08321	0	0	0	46.1098	25.1488	7.7667	0	0	0	49.7885	30.876	38.8432	0	0	0	19.1595	50.4135	23.7333	0	0	0	16.2629	8.02948	21.1893	0	0	0	3.56527	2.42065	7.31611	0	0	0	12.8027	13.433	35.3626
FGSG_06809	0	0	0	96.1171	72.8101	105.234	0	0	0	64.4594	48.2713	65.2256	0	0	0	61.5718	92.3785	87.744	0	0	0	103.585	29.012	39.2618	0	0	0	27.7457	19.1745	28.7583	0	0	0	74.2803	67.1631	65.6549
FGSG_01360	0	0	0	109.624	45.5543	42.2056	0	0	0	73.9992	55.9284	73.8783	0	0	0	39.0435	67.8828	111.937	0	0	0	132.563	87.2672	307.056	0	0	0	30.9988	5.26169	14.7669	0	0	0	104.358	62.6826	30.7467
NewGene.3882	0	0	0	0	0	0	0	0	0	0	0	0	0	0	0	0	0	3.02166	0	0	0	0	0	0	0	0	0	0	0	2.11576	0	0	0	0	10.3452	7.63587
FGSG_11100	0	0	0	19.8256	34.6019	0	0	0	0	5.26949	120.365	11.1341	0	0	0	10.9839	12.2767	9.54984	0	0	0	31.6991	0	0	0	0	0	0	1.66527	3.45125	0	0	0	48.4414	10.2456	8.36865
NewGene.1030	0	0	0	0	0	0	0	0	0	16.8745	62.7876	33.5705	0	0	0	0	5.44343	10.9274	0	0	0	0	0	64.6339	0	0	0	43.5007	6.64537	0	0	0	0	8.78675	6.6807	6.47203
FGSG_02847	0	0	0	0	0	0	0	0	0	5.05097	2.26223	4.41127	0	0	0	7.01892	5.49154	15.3548	0	0	0	14.8944	0	5.17501	0	0	0	0	0.425657	1.56217	0	0	0	7.31665	6.4188	8.27035
FGSG_09765	0	0	0	14.3281	0	48.2682	0	0	0	36.8135	26.8641	35.4055	0	0	0	3.17524	22.6247	22.7089	0	0	0	26.952	12.7747	28.093	0	0	0	6.38129	5.53611	4.98847	0	0	0	40.4193	29.1828	16.1751
FGSG_02605	0	0	0	0	0	47.0856	0	0	0	4.58641	0	34.0148	0	0	0	10.755	10.8188	5.42955	0	0	0	14.6065	0	0	0	0	0	7.68513	0	10.7013	0	0	0	12.936	9.83548	24.3923
FGSG_02604	0	0	0	6.16407	0	8.30617	0	0	0	10.9224	2.75172	2.25015	0	0	0	2.56129	4.77125	6.22572	0	0	0	2.89875	0	5.03579	0	0	0	1.14387	0	3.91214	0	0	0	3.59414	6.24613	6.05102
FGSG_02355	0	0	0	0	0	0	0	0	0	11.232	0	7.83177	0	0	0	4.38981	4.90649	14.2818	0	0	0	0	0	0	0	0	0	0	2.66217	0	0	0	0	8.44803	0	0
FGSG_02354	0	0	0	198.9	116.343	183.535	0	0	0	187.713	326.211	266.145	0	0	0	61.6855	180.732	89.0227	0	0	0	227.739	101.198	24.7272	0	0	0	63.1215	32.324	16.9359	0	0	0	389.462	92.8871	164.479
FGSG_02353	0	0	0	0	0	0	0	0	0	82.1326	29.2121	119.897	0	0	0	24.9246	15.8286	79.1197	0	0	0	0	29.6274	0	0	0	0	9.10747	5.49649	14.2392	0	0	0	85.8492	69.0023	86.7204
FGSG_02600	0	0	0	61.1853	105.675	108.213	0	0	0	219.093	99.0129	79.8916	0	0	0	148.305	211.936	196.088	0	0	0	158.253	85.2377	224.937	0	0	0	13.2466	15.418	31.0659	0	0	0	169.036	118.187	154.663
FGSG_02603	0	0	0	13.4072	70.1995	27.0996	0	0	0	16.2339	38.305	34.9372	0	0	0	26.7406	61.4364	44.1655	0	0	0	85.7473	40.3438	37.2407	0	0	0	26.5386	2.02708	13.2256	0	0	0	60.7529	36.5455	38.1679
FGSG_02609	0	0	0	51.6075	42.8911	11.5903	0	0	0	9.43489	44.9794	35.0556	0	0	0	3.74417	51.7401	29.7849	0	0	0	27.7362	17.8025	18.0691	0	0	0	12.1611	1.23852	4.09978	0	0	0	26.2019	16.0619	25.813
FGSG_02608	0	0	0	93.8505	136.499	112.915	0	0	0	63.3518	0	79.8133	0	0	0	51.0671	71.6066	56.7694	0	0	0	66.202	63.5042	164.297	0	0	0	24.8799	10.6985	25.7705	0	0	0	38.7151	53.3239	69.7551
FGSG_02358	0	0	0	1156.83	395.177	89.8473	0	0	0	142.761	910.813	112.337	0	0	0	63.2604	29.934	63.458	0	0	0	2533.53	3624.46	3755.83	0	0	0	436.361	70.0069	145.33	0	0	0	167.729	99.319	58.7445
FGSG_05374	0	0	0	133.445	113.217	142.357	0	0	0	121.514	99.2862	83.6871	0	0	0	55.4491	80.0517	29.1592	0	0	0	128.124	105.346	170.343	0	0	0	81.8575	26.8547	76.8293	0	0	0	67.9287	63.9487	85.8311
FGSG_05375	0	0	0	172.433	81.9896	183.204	0	0	0	141.02	134.708	96.4668	0	0	0	36.7432	46.7147	21.6409	0	0	0	130.99	158.913	140.871	0	0	0	16.4095	25.625	40.4078	0	0	0	71.0792	52.7546	98.9583
FGSG_05376	0	0	0	0	0	26.8581	0	0	0	4.70904	7.11817	15.895	0	0	0	11.8708	4.01126	11.3043	0	0	0	12.1851	14.4388	0	0	0	0	4.43847	0.837088	4.19256	0	0	0	7.30506	3.53446	5.08717
FGSG_05377	0	0	0	117.77	240.279	176.33	0	0	0	130.427	134.356	177.844	0	0	0	140.011	279.555	210.192	0	0	0	179.995	171.358	302.003	0	0	0	84.1811	43.6907	75.9315	0	0	0	188.568	145.857	145.316
FGSG_05370	0	0	0	11.5037	3.34627	7.75071	0	0	0	0	5.13541	18.0895	0	0	0	7.32936	4.2741	7.32877	0	0	0	5.4098	0	0	0	0	0	0	1.73928	0.834406	0	0	0	10.7321	7.92667	9.48591
FGSG_05371	0	0	0	30.5648	37.0453	151.017	0	0	0	454.712	106.882	430.564	0	0	0	259.297	157.723	83.7065	0	0	0	57.4943	51.096	124.851	0	0	0	26.469	70.1735	136.713	0	0	0	541.723	305.329	251.036
FGSG_05372	0	0	0	7.69766	1.11957	4.14908	0	0	0	4.88762	1.37453	3.45843	0	0	0	1.91911	1.48958	2.66132	0	0	0	5.06792	2.57368	4.08764	0	0	0	6.09477	0.161643	3.35003	0	0	0	3.8899	4.25107	3.34375
FGSG_05373	0	0	0	13.574	9.87124	13.7184	0	0	0	26.0569	30.2981	38.8786	0	0	0	22.3261	10.5069	13.9735	0	0	0	15.9585	0	24.9512	0	0	0	10.0758	5.13075	9.23038	0	0	0	30.9052	24.8445	21.9864
FGSG_12115	0	0	0	0	0	0	0	0	0	0	0	0	0	0	0	0	9.58478	7.69637	0	0	0	11.6464	0	0	0	0	0	0	0	0	0	0	0	0	0	0
FGSG_12110	0	0	0	0	0	0	0	0	0	85.2911	0	19.5857	0	0	0	13.5853	226.077	96.5253	0	0	0	0	0	0	0	0	0	0	0	0	0	0	0	14.5247	25.9519	33.165
FGSG_12111	0	0	0	0	0	0	0	0	0	13.0008	0	28.4315	0	0	0	22.865	56.2238	22.2312	0	0	0	0	0	0	0	0	0	0	0	6.38616	0	0	0	69.6713	18.9585	37.8129
FGSG_12112	0	0	0	42.6198	4.42768	0	0	0	0	44.503	36.6931	51.8033	0	0	0	20.8717	47.5993	46.7121	0	0	0	6.44228	0	0	0	0	0	11.2986	2.55707	11.4822	0	0	0	83.1739	57.6858	61.2631
FGSG_03917	0	0	0	23.7654	90.7334	128.097	0	0	0	41.2338	47.7413	80.0806	0	0	0	78.9998	116.811	108.014	0	0	0	44.7042	66.2155	33.9769	0	0	0	41.1616	9.981	65.073	0	0	0	75.8841	59.9034	106.441
FGSG_03914	0	0	0	0	0	0	0	0	0	0	0	0	0	0	0	4.23149	0	0	0	0	0	0	0	0	0	0	0	0	0	0	0	0	0	3.39306	3.09576	17.6195
NewGene.6682	0	0	0	0	0	0	0	0	0	0	122.119	0	0	0	0	14.2085	21.1744	42.5065	0	0	0	0	0	0	0	0	0	0	0	0	0	0	0	0	0	26.854
FGSG_03912	0	0	0	15.7932	34.4552	0	0	0	0	9.9113	7.0503	7.98261	0	0	0	0	0	1.22702	0	0	0	14.854	0	6.45122	0	0	0	10.7462	0	5.15493	0	0	0	1.75404	0.600131	3.68211
FGSG_03913	0	0	0	0	0	0	0	0	0	6.30795	0	0	0	0	0	0	6.61322	0	0	0	0	0	0	0	0	0	0	0	0	0	0	0	0	0	1.35273	0
FGSG_03911	0	0	0	40.5131	0	0	0	0	0	5.98227	153.727	175.193	0	0	0	56.1132	6.27178	11.0165	0	0	0	0	0	0	0	0	0	0	9.35809	0	0	0	0	353.21	25.6578	51.7012
FGSG_03919	0	0	0	0	0	0	0	0	0	0	22.9593	1.69904	0	0	0	2.09514	0	1.88036	0	0	0	0	10.1151	0	0	0	0	2.99421	0	1.09719	0	0	0	2.68801	0	0.742462
FGSG_04100	0	0	0	42.1418	0	28.3933	0	0	0	6.22276	0	8.94088	0	0	0	7.78254	0	8.73093	0	0	0	0	0	11.476	0	0	0	0	1.96652	1.35853	0	0	0	5.72046	7.11713	4.82638
FGSG_00165	0	0	0	19.985	29.0668	0	0	0	0	28.0349	71.3725	26.9368	0	0	0	4.15208	13.9223	23.6785	0	0	0	25.8452	66.8191	16.3269	0	0	0	2.47243	0.839332	1.81198	0	0	0	81.015	25.0607	40.2179
FGSG_07904	0	0	0	0	0	17.9008	0	0	0	2.24183	20.3324	1.70527	0	0	0	4.73134	4.11306	1.47442	0	0	0	0	10.5752	0	0	0	0	0	2.86928	0	0	0	0	5.90158	2.30763	7.45184
FGSG_02848	0	0	0	44.0655	0	14.8447	0	0	0	35.7875	78.6855	91.5654	0	0	0	18.31	86.9769	78.7418	0	0	0	51.8062	36.8328	71.9994	0	0	0	10.903	0	29.9646	0	0	0	164.562	31.2565	48.6645
FGSG_05510	0	0	0	0	82.3276	0	0	0	0	0	31.1004	23.4753	0	0	0	20.5049	6.7407	13.5316	0	0	0	40.9527	53.3798	0	0	0	0	15.083	0	3.15827	0	0	0	23.2123	10.5892	4.7018
FGSG_05511	0	0	0	0	13.7879	33.5328	0	0	0	18.1979	0	11.4466	0	0	0	1.31304	13.2082	14.3622	0	0	0	14.4888	0	40.6599	0	0	0	2.93201	2.38884	3.60998	0	0	0	9.47583	7.44478	11.8653
FGSG_05512	0	0	0	5.71657	26.6059	6.16253	0	0	0	21.4407	15.3117	7.44826	0	0	0	13.6186	16.8145	12.6134	0	0	0	0	18.476	14.9447	0	0	0	11.8813	2.49688	13.6003	0	0	0	10.9202	15.3506	12.907
FGSG_05513	0	0	0	26.1009	79.72	38.6884	0	0	0	50.8744	18.6428	46.9068	0	0	0	57.1192	84.0454	15.4116	0	0	0	39.2779	43.6336	17.0587	0	0	0	11.6246	4.82322	19.6892	0	0	0	23.1907	30.1511	29.4655
FGSG_05514	0	0	0	0	0	0	0	0	0	0	0	2.17101	0	0	0	2.90023	0	0.500563	0	0	0	3.02986	3.59025	0	0	0	0	0	0.135294	1.40198	0	0	0	3.57782	0.734473	0.711531
FGSG_05515	0	0	0	30.6486	40.8615	15.4873	0	0	0	27.1539	27.3638	50.2028	0	0	0	9.90505	33.2126	43.6546	0	0	0	54.0486	28.4645	35.4714	0	0	0	12.6389	3.43248	8.52169	0	0	0	46.8038	24.7159	33.5966
FGSG_05516	0	0	0	14.7256	4.7594	4.40954	0	0	0	5.79844	0	3.49176	0	0	0	8.38496	12.918	7.24575	0	0	0	6.15549	0	12.0302	0	0	0	4.85803	1.09946	4.15372	0	0	0	5.0881	10.6938	3.7745
FGSG_05517	0	0	0	13.6946	29.8767	20.7603	0	0	0	17.1885	18.3403	44.2229	0	0	0	12.8033	34.9806	26.8651	0	0	0	49.9107	9.53901	0	0	0	0	34.7313	5.75145	13.9064	0	0	0	25.0958	18.3869	23.358
FGSG_05518	0	0	0	21.2663	16.2792	6.03299	0	0	0	18.8415	7.99458	21.4979	0	0	0	10.5419	12.1292	15.9136	0	0	0	12.6326	2.49485	0	0	0	0	4.43106	4.13667	13.8015	0	0	0	17.9007	14.0071	8.40547
FGSG_05519	0	0	0	0	3.85285	2.23102	0	0	0	0.488956	0.886925	1.11579	0	0	0	0.733819	0	2.26392	0	0	0	2.49151	2.95232	0	0	0	0	1.14703	0	0.384289	0	0	0	1.47105	1.20794	0.39007
FGSG_01292	0	0	0	22.1199	96.5156	141.583	0	0	0	40.012	138.245	29.8144	0	0	0	39.8287	45.3727	29.2154	0	0	0	54.6117	86.2832	72.2843	0	0	0	0	4.18047	9.22551	0	0	0	27.0237	27.1774	51.0285
FGSG_00607	0	0	0	0	39.7625	0	0	0	0	17.4934	32.5452	25.0777	0	0	0	10.0976	49.3768	26.9044	0	0	0	25.7131	22.8516	33.5022	0	0	0	5.63701	3.06182	8.59296	0	0	0	8.60294	12.928	30.4159
FGSG_13800	0	0	0	0	0	0	0	0	0	0	0	0	0	0	0	3.22651	0	0	0	0	0	0	0	0	0	0	0	0	0	0	0	0	0	0	1.18026	0
FGSG_06502	0	0	0	19.3957	17.631	39.204	0	0	0	20.4061	16.2347	20.6962	0	0	0	16.1186	5.62992	16.0108	0	0	0	15.962	6.75507	0	0	0	0	0	4.07291	13.8925	0	0	0	11.04	22.602	19.516
FGSG_04351	0	0	0	15.5157	11.2832	15.0999	0	0	0	17.8195	22.3183	11.6182	0	0	0	4.77559	13.878	20.4926	0	0	0	9.72864	16.3313	42.2522	0	0	0	15.356	3.62015	8.50307	0	0	0	17.8065	16.0716	20.6466
FGSG_04350	0	0	0	39.531	193.019	197.855	0	0	0	248.5	204.202	202.344	0	0	0	183.031	153.868	157.073	0	0	0	87.6388	75.5258	258.361	0	0	0	86.6323	64.5116	126.162	0	0	0	104.743	135.622	123.348
FGSG_04353	0	0	0	0	56.8632	0	0	0	0	0	21.8165	5.48921	0	0	0	0	19.6706	6.07502	0	0	0	27.5786	27.2329	31.9403	0	0	0	12.092	0	0	0	0	0	0	0	21.1088
FGSG_04352	0	0	0	0	51.2651	0	0	0	0	13.6124	58.0983	15.2271	0	0	0	51.8244	49.5294	31.1764	0	0	0	20.4009	45.3265	22.1506	0	0	0	0	9.10972	15.7331	0	0	0	14.4542	25.826	18.8976
FGSG_04355	0	0	0	0	24.9049	0	0	0	0	10.114	45.8648	7.69329	0	0	0	23.7171	39.7629	26.6073	0	0	0	8.05257	9.54193	0	0	0	0	0	1.4383	2.48405	0	0	0	16.1651	6.94056	15.5487
FGSG_04354	0	0	0	0	0	14.309	0	0	0	3.136	7.11056	17.2944	0	0	0	20.5908	3.28777	18.5626	0	0	0	0	0	0	0	0	0	0	0	3.08088	0	0	0	8.25548	4.03507	19.2845
FGSG_04357	0	0	0	40.2728	29.287	38.3069	0	0	0	8.39546	5.28773	18.36	0	0	0	18.3747	37.0407	30.7368	0	0	0	17.8248	10.5608	0	0	0	0	0	0	14.262	0	0	0	15.7864	15.4834	28.4879
FGSG_04356	0	0	0	10.3342	30.0608	27.851	0	0	0	20.2192	12.6866	14.7995	0	0	0	17.8919	19.1979	32.9185	0	0	0	34.0188	14.3967	8.44263	0	0	0	2.55697	1.73607	5.24704	0	0	0	15.7815	21.5981	22.4451
FGSG_04359	0	0	0	0	14.6512	4.52474	0	0	0	16.8581	0	13.5776	0	0	0	13.0223	23.392	21.3921	0	0	0	12.6326	0	0	0	0	0	3.3233	0.564091	3.65335	0	0	0	14.5443	7.4856	8.57028
FGSG_04358	0	0	0	0	0	8.44963	0	0	0	1.11111	0	4.5076	0	0	0	2.77923	1.94147	3.89739	0	0	0	0	0	16.3929	0	0	0	0	2.73884	3.45667	0	0	0	1.67141	4.06657	4.92443
NewGene.9185	0	0	0	0	0	0	0	0	0	0	0	0	0	0	0	36.3419	0	0	0	0	0	0	0	0	0	0	0	0	0	0	0	0	0	0	0	3.96266
FGSG_06507	0	0	0	77.0577	52.0348	82.5128	0	0	0	21.9443	34.3995	32.6115	0	0	0	20.5836	45.7996	31.8583	0	0	0	34.2963	9.2014	33.7248	0	0	0	9.53311	6.24138	20.3609	0	0	0	24.6049	29.4207	25.8002
FGSG_05312	0	0	0	105.487	85.2352	3.94848	0	0	0	42.4026	39.2422	37.5199	0	0	0	3.2468	23.5882	16.8464	0	0	0	55.1187	107.767	43.0893	0	0	0	0	7.87599	13.6024	0	0	0	53.3714	29.0982	16.1082
FGSG_06504	0	0	0	6.72619	4.89138	0	0	0	0	2.3837	3.60319	4.98625	0	0	0	3.72648	5.83113	7.83861	0	0	0	0	0	0	0	0	0	0	0	1.9515	0	0	0	5.07979	4.77101	10.6306
FGSG_12178	0	0	0	216.849	177.913	161.088	0	0	0	69.7882	81.9111	55.8955	0	0	0	49.2881	101.141	96.3333	0	0	0	94.1322	71.2632	63.5947	0	0	0	28.8909	12.61	42.3468	0	0	0	75.6479	66.9067	81.1916
FGSG_13441	0	0	0	0	0	0	0	0	0	0	3.27964	11.5526	0	0	0	8.14047	0	0	0	0	0	0	0	0	0	0	0	7.27108	1.23418	0	0	0	0	16.3188	2.23334	3.24537
FGSG_01659	0	0	0	56.4728	36.5048	0	0	0	0	25.9433	11.2045	81.0505	0	0	0	7.82184	17.485	38.5126	0	0	0	11.8032	0	61.5146	0	0	0	0	0	30.4938	0	0	0	126.137	41.011	32.0304
FGSG_13190	0	0	0	0	0	0	0	0	0	19.9529	0	9.48588	0	0	0	9.35785	19.6112	64.3016	0	0	0	0	0	0	0	0	0	0	0	0	0	0	0	64.7193	11.553	12.8502
FGSG_13445	0	0	0	0	0	0	0	0	0	4.87531	19.652	8.65306	0	0	0	0	4.54334	0	0	0	0	0	0	0	0	0	0	0	0	0	0	0	0	1.62974	2.97388	3.78129
FGSG_13444	0	0	0	0	0	0	0	0	0	0	0	8.92313	0	0	0	0	7.68655	2.57172	0	0	0	0	0	0	0	0	0	0	0	0	0	0	0	3.30869	0	0.487414
FGSG_01879	0	0	0	0	0	0	0	0	0	14.2337	0	0	0	0	0	0	0	0	0	0	0	0	0	0	0	0	0	0	0	8.15704	0	0	0	0	0	0
FGSG_01653	0	0	0	132.641	67.5208	89.3677	0	0	0	132.206	124.346	116.952	0	0	0	173.612	99.5896	116.964	0	0	0	109.159	66.5218	108.362	0	0	0	16.4095	21.1685	65.9032	0	0	0	97.2275	119.622	134.44
FGSG_01650	0	0	0	0	0	6.20824	0	0	0	1.36062	0	0	0	0	0	0	1.42646	0.715886	0	0	0	0	0	0	0	0	0	0	0	0	0	0	0	4.34933	0.933702	1.92214
FGSG_01873	0	0	0	33.5088	63.7319	13.8934	0	0	0	7.99291	27.6161	9.26459	0	0	0	19.2787	13.5672	23.4304	0	0	0	18.1823	11.4908	0	0	0	0	20.4086	0.649524	11.7786	0	0	0	21.4706	7.57454	29.9844
FGSG_01872	0	0	0	423.743	210.675	221.408	0	0	0	127.057	204.606	140.357	0	0	0	52.7022	174.708	148.483	0	0	0	58.9681	57.8272	42.3894	0	0	0	73.82	13.0749	30.1083	0	0	0	287.654	113.918	201.619
FGSG_01871	0	0	0	969.006	1354.01	1387.79	0	0	168.341	1679.57	1420.03	1806.4	0	0	0	2049.04	1152.96	1356.3	0	0	0	923.309	1178.89	1139.79	0	0	0	428.052	478.981	1133.4	285.08	0	0	1483.02	1679.52	2016.02
FGSG_01870	0	0	0	132.729	244.838	353.346	0	0	0	327.449	312.157	346.89	0	0	0	405.789	207.982	216.553	0	0	0	173.552	187.612	126.947	0	0	0	102.528	126.171	275.2	0	0	0	217.883	257.675	225.951
FGSG_12837	0	0	0	0	15.5775	0	0	0	0	0	0	0	0	0	0	0	0	0	0	0	0	0	15.9154	0	0	0	0	0	0	0	0	0	0	0	0	0.350465
FGSG_10292	0	0	0	45.2697	0	5.08346	0	0	0	11.1411	0	38.3474	0	0	0	3.65758	15.7683	14.9477	0	0	0	31.9332	19.9708	6.16392	0	0	0	6.53391	9.34776	12.3134	0	0	0	11.941	17.1066	12.4986
FGSG_04139	0	0	0	14.6933	181.648	59.3984	0	0	0	111.737	196.778	82.5184	0	0	0	91.5803	60.847	81.3362	0	0	0	82.9171	108.488	72.023	0	0	0	0	9.87345	40.4989	0	0	0	72.2107	47.6446	110.162
FGSG_04138	0	0	0	0	0	22.6237	0	0	0	0	0	1.88578	0	0	0	0	0	2.60879	0	0	0	0	0	27.4322	0	0	0	7.26972	0	0	0	0	0	0	0	0
FGSG_04135	0	0	0	93.9025	13.1322	41.3672	0	0	0	11.7327	4.83684	0	0	0	0	4.00187	1.11822	5.05074	0	0	0	0	0	8.85167	0	0	0	0	0	1.04786	0	0	0	3.20894	3.11076	2.65905
FGSG_04134	0	0	0	379.203	238.051	279.511	0	0	0	163.196	130.216	157.992	0	0	0	118.96	182.132	129.931	0	0	0	254.534	229.369	495.139	0	0	0	117.883	44.9188	101.557	0	0	0	105.468	109.856	126.946
FGSG_04137	0	0	0	1397.7	2322.49	2344.15	0	0	0	2792.9	2955.38	2773.51	0	0	0	2814.35	1507.65	1989.08	0	0	0	1657.36	1808.96	2013.61	0	0	0	572.666	635.609	1286.33	0	0	0	2547.98	2076.11	3454.89
FGSG_04136	0	0	0	1633.35	2877.92	2695.45	0	0	0	2643.47	2341.63	2528.83	0	0	0	3317.7	1774.45	2511.71	0	0	0	1894.89	1896.53	1587.15	0	0	0	870.585	782.073	1499.96	0	0	0	2199.23	2282.14	2782.28
FGSG_04131	0	0	0	15.9282	0	0	0	0	0	25.872	0	8.94537	0	0	0	19.8554	44.3849	22.5844	0	0	0	0	28.8467	13.0127	0	0	0	7.88218	1.33791	4.33249	0	0	0	23.8819	12.307	45.1493
FGSG_04133	0	0	0	0	0	0	0	0	0	14.4834	0	0	0	0	0	0	0	0	0	0	0	0	0	0	0	0	0	0	0	0	0	0	0	0	0	0
FGSG_20541	0	0	0	0	0	0	0	0	0	0	0	0	0	0	0	0	0	0	0	0	0	0	0	0	0	0	0	0	0	0	0	0	0	12.0569	0	0
FGSG_02443	0	0	0	0	0	0	0	0	0	0	0	0	0	0	0	0	0	0	0	0	0	0	0	0	0	0	0	0	0	0	0	0	0	32.1964	0	2.0327
FGSG_02442	0	0	0	76.6672	34.3099	39.7347	0	0	0	30.0439	23.6944	44.3815	0	0	0	15.9283	32.4108	37.8006	0	0	0	5.54676	11.5022	0	0	0	0	8.75521	0	8.5553	0	0	0	36.0244	21.663	32.8544
FGSG_12521	0	0	0	0	0	0	0	0	0	0	0	0	0	0	0	0	0	0	0	0	0	0	0	0	0	0	0	8.783	0	0	0	0	0	9.85603	0	0
FGSG_10296	0	0	0	279.826	91.3645	138.515	0	0	0	91.9155	216.694	149.454	0	0	0	90.9619	206.873	137.985	0	0	0	136.964	216.394	312.584	0	0	0	70.6498	15.3497	35.6229	0	0	0	126.216	81.8826	86.3325
FGSG_00023	0	0	0	0	0	0	0	0	0	0	0	6.34308	0	0	0	0	0	0	0	0	0	0	0	0	0	0	0	0	0	0	0	0	0	3.92001	0	0
FGSG_05319	0	0	0	0	38.9912	55.8295	0	0	0	17.9937	0	7.1173	0	0	0	8.10144	5.28207	12.8756	0	0	0	0	21.7293	51.7672	0	0	0	14.4724	1.63768	6.01034	0	0	0	9.74433	0.987835	13.3977
FGSG_13228	0	0	0	0	0	0	0	0	0	0	0	0	0	0	0	0	0	0	0	0	0	0	0	0	0	0	0	0	0	0	0	0	0	0	0	4.08354
FGSG_13225	0	0	0	0	0	0	0	0	0	0	27.7312	5.23304	0	0	0	18.2836	0	2.41313	0	0	0	0	0	0	0	0	0	0	0	0	0	0	0	36.2209	9.04864	8.38487
FGSG_13223	0	0	0	0	0	0	0	0	0	0	0	0	0	0	0	0	0	0	0	0	0	0	0	0	0	0	0	0	0	0	0	0	0	0	5.12691	0
FGSG_13994	0	0	0	0	95.2903	191.285	0	0	0	46.7598	97.4925	41.7008	0	0	0	48.3977	84.522	101.804	0	0	0	82.1614	24.3394	214.1	0	0	0	27.018	11.0064	17.4247	0	0	0	104.297	40.3869	86.8263
FGSG_00020	0	0	0	0	0	0	0	0	0	6.10288	0	3.79818	0	0	0	0	0	0	0	0	0	3.53382	0	0	0	0	0	0	0	1.63517	0	0	0	3.33833	0	3.13511
FGSG_02113	0	0	0	0	0	0	0	0	0	0	0	0	0	0	0	0	0	0	0	0	0	0	0	0	0	0	0	0	0	0	0	0	0	0	0	1.66311
NewGene.3160	0	0	0	0	0	15.1889	0	0	0	0	40.255	0	0	0	0	0	41.8793	0	0	0	0	31.8044	37.6868	0	0	0	0	0	0	0	0	0	0	7.51125	6.85311	11.0651
FGSG_04012	0	0	0	64.6117	99.5009	40.9718	0	0	0	66.7851	33.9335	78.549	0	0	0	44.2192	49.4238	133.764	0	0	0	8.93666	0	40.3651	0	0	0	8.46357	1.91546	24.2596	0	0	0	79.3575	64.3164	72.008
FGSG_04013	0	0	0	57.0491	0	0	0	0	0	12.636	28.6508	106.53	0	0	0	25.6804	0	17.7291	0	0	0	0	0	0	0	0	0	0	0	0	0	0	0	87.1203	13.7295	45.5023
FGSG_00294	0	0	0	0	17.5836	10.8607	0	0	0	2.38026	20.3886	19.3127	0	0	0	10.4191	13.3091	15.2372	0	0	0	0	0	8.77936	0	0	0	5.98266	2.03097	5.65119	0	0	56.2112	7.45952	8.9838	12.3954
FGSG_00295	0	0	0	0	0	0	0	0	0	19.404	26.6646	0	0	0	0	0	22.1925	10.2094	0	0	0	0	46.5985	0	0	0	0	32.514	0	0	0	0	0	21.2284	2.42104	34.5949
FGSG_00297	0	0	0	11.86	20.6995	0	0	0	0	8.7564	10.5889	14.9198	0	0	0	3.94245	14.3211	15.8487	0	0	0	15.6166	13.2178	0	0	0	0	0	1.59391	5.33354	0	0	0	6.84946	11.8977	11.9918
FGSG_00291	0	0	0	31.19	45.3637	115.58	0	0	0	63.327	48.7326	80.5757	0	0	0	30.2401	80.8771	47.253	0	0	0	29.3352	52.1412	0	0	0	0	7.71728	10.4794	14.7051	0	0	0	64.9509	24.494	44.3961
FGSG_00292	0	0	0	9.68105	66.8819	27.7214	0	0	0	58.2533	43.2174	63.8839	0	0	0	51.9594	15.7365	28.0174	0	0	0	0	10.7894	0	0	0	0	0	14.8404	45.6431	0	0	0	28.2241	41.9375	32.1931
FGSG_00293	0	0	0	26.3966	15.3568	16.5993	0	0	0	25.7255	41.6361	17.987	0	0	0	19.4992	29.4223	17.7738	0	0	0	13.241	14.7093	38.817	0	0	0	6.09585	2.21722	6.12686	0	0	0	21.6944	11.9475	21.421
FGSG_20726	0	0	0	0	0	0	0	0	0	0	0	0	0	0	0	0	0	26.1665	0	0	0	0	0	0	0	0	0	0	0	0	0	0	0	0	0	9.91858
FGSG_00299	0	0	0	111.186	113.439	159.887	0	0	0	67.3871	56.302	44.362	0	0	0	38.3848	59.3446	75.1659	0	0	0	88.9655	55.4842	16.2688	0	0	0	16.4241	11.9876	16.972	0	0	0	49.3943	76.5959	82.1857
FGSG_11595	0	0	0	0	82.9738	0	0	0	0	30.537	38.2011	36.8449	0	0	0	29.6312	62.9258	51.5253	0	0	0	0	0	52.4326	0	0	0	17.6444	4.19291	17.0691	0	0	0	65.7362	33.9625	54.2528
FGSG_11594	0	0	0	37.3655	45.854	31.4691	0	0	0	47.5883	12.5103	54.2977	0	0	0	33.3163	26.0302	47.3554	0	0	0	35.1434	18.2189	38.1576	0	0	0	8.08961	11.3773	21.5126	0	0	0	35.5336	30.7636	41.6091
FGSG_11597	0	0	0	182.111	254.273	250.305	0	0	0	163.497	180.479	136.23	0	0	0	127.631	312.935	183.933	0	0	0	116.471	129.895	130.924	0	0	0	53.1701	17.1322	41.741	0	0	0	154.525	151.504	177.877
FGSG_11596	0	0	0	44.6372	81.1521	86.4646	0	0	0	91.4535	141.977	88.9931	0	0	0	120.559	88.1054	97.1033	0	0	0	44.6066	12.4369	77.4919	0	0	7.23592	16.5667	33.2755	50.589	0	0	0	84.278	89.6148	111.464
FGSG_11590	0	0	0	14.2896	0	9.62772	0	0	0	32.1781	36.6796	9.63014	0	0	0	12.37	0	6.66117	0	0	0	13.4398	0	0	0	0	0	10.6069	1.20027	17.6201	0	0	0	3.57084	12.8509	12.9755
FGSG_01143	0	0	0	0	0	0	0	0	0	0	0	0	0	0	0	0	0	5.69391	0	0	0	0	0	0	0	0	0	0	0	0	0	0	0	0	0	0
FGSG_02917	0	0	0	13.9075	0	9.37027	0	0	0	11.2949	0	10.9347	0	0	0	1.92627	0	4.32203	0	0	0	6.54021	0	0	0	0	0	0	2.04431	0	0	0	0	4.63381	1.40926	0
FGSG_20013	0	0	0	0	0	0	0	0	0	14.2337	0	0	0	0	0	0	22.3838	14.9781	0	0	0	0	0	0	0	0	0	0	0	0	0	0	0	0	0	7.09691
FGSG_11599	0	0	0	29.8774	18.1061	40.2602	0	0	0	26.6545	13.8934	17.3386	0	0	0	18.6219	29.8716	31.7237	0	0	0	25.7589	25.6672	44.7491	0	0	0	9.85668	4.70547	9.11994	0	0	0	16.5913	25.9231	26.0299
FGSG_11598	0	0	0	0	0	0	0	0	0	4.28859	0	2.17477	0	0	0	12.7384	0	9.02574	0	0	0	20.487	0	0	0	0	0	0	0	0	0	0	0	9.67683	2.45248	6.41487
FGSG_01142	0	0	0	21.889	26.53	0	0	0	0	23.164	10.5858	12.7027	0	0	0	15.1588	16.943	16.7226	0	0	0	13.7248	24.395	23.8432	0	0	0	5.41595	5.51577	8.46766	0	0	0	16.207	16.0808	8.59502
FGSG_00485	0	0	0	41.6269	20.9573	25.889	0	0	0	64.7771	28.5889	53.5892	0	0	0	42.5766	27.2639	22.3899	0	0	0	31.6223	33.9023	0	0	0	0	10.2997	12.3722	26.9419	0	0	0	26.3166	35.2049	30.9619
FGSG_01511	0	0	0	63.4868	34.6264	13.3671	0	0	0	28.7098	38.9693	11.5877	0	0	0	13.19	24.5708	22.196	0	0	0	11.1959	64.1219	16.2082	0	0	0	4.90888	5.66594	10.3611	0	0	0	12.3393	17.4903	17.3335
FGSG_20054	161.628	84.2224	37.9731	548.18	375.994	791.143	202.45	146.722	180.861	1066.55	849.548	648.606	35.9944	13.4897	19.1792	1802.39	456.621	1030.62	74.2403	55.9635	46.0701	481.891	329.768	539.444	19.172	14.316	14.1373	1942.05	3016.73	3508.27	136.125	46.6078	156.402	1188.93	1951.11	1117.68
NewGene.3309	0	0	0	0	0	0	0	0	0	25.9416	0	0	0	0	0	5.72542	20.7977	3.21156	0	0	0	0	0	67.541	0	0	0	0	2.6041	0	0	0	0	12.6252	2.61795	7.60852
FGSG_00484	0	0	0	0	64.5352	0	0	0	0	0	0	0	0	0	0	0	6.86909	3.44733	0	0	0	0	0	0	0	0	0	0	3.72703	0	0	0	0	4.92802	3.37216	2.17789
FGSG_10145	0	0	0	0	0	7.20238	0	0	0	31.5699	33.4047	39.3229	0	0	0	55.5231	71.1601	65.4037	0	0	0	36.4463	40.2088	17.4664	0	0	0	0	6.50984	9.49835	0	0	0	31.1652	38.4543	23.48
FGSG_08612	0	0	0	123.017	56.501	43.623	0	0	0	20.0771	23.1227	22.5442	0	0	0	27.7999	33.0766	13.3302	0	0	0	15.2239	48.7069	26.4474	0	0	0	0	5.71032	10.3318	0	0	0	18.3367	13.1216	15.0951
FGSG_11331	0	0	0	0	0	0	0	0	0	0	0	9.18973	0	0	0	20.146	52.0711	34.6078	0	0	0	0	0	0	0	0	0	0	0	0	0	0	0	20.1929	3.22412	26.3259
FGSG_07118	0	0	0	14.8956	36.1076	30.9443	0	0	0	29.3269	43.7764	32.6252	0	0	0	21.491	37.8563	39.058	0	0	0	26.852	38.7355	30.4227	0	0	0	17.1994	7.50703	16.8367	0	0	0	43.8401	34.7788	35.8858
FGSG_07119	0	0	0	24.848	32.5257	22.6011	0	0	0	23.6659	11.6471	22.0486	0	0	0	3.26953	20.5798	20.946	0	0	0	30.3815	13.8464	12.1799	0	0	0	0	1.25228	4.32556	0	0	0	14.2124	16.8698	14.5744
FGSG_07448	0	0	0	0	35.3541	0	0	0	0	8.9734	13.5642	12.2863	0	0	0	5.89189	20.6969	16.0526	0	0	0	22.8623	0	39.7171	0	0	0	0	2.55221	16.309	0	0	0	16.8731	1.23157	14.019
FGSG_01149	0	0	0	0	6.40271	0	0	0	0	3.90025	0	0.988922	0	0	0	0	0	0.684037	0	0	0	8.28083	0	0	0	0	0	0	0	0	0	0	0	0	0	2.59289
FGSG_07444	0	0	0	56.2108	66.0325	0	0	0	0	17.8774	15.442	22.3406	0	0	0	13.7744	18.7426	28.5545	0	0	0	22.3672	31.3231	28.2596	0	0	0	7.48899	1.81596	6.89982	0	0	0	29.2937	11.3918	14.6439
FGSG_07113	0	0	0	212.781	108.316	272.389	0	0	0	163.383	225.596	184.625	0	0	0	93.5719	160.584	199.204	0	0	0	70.0443	71.1423	86.9165	0	0	0	60.5451	30.3837	50.1596	0	0	0	156.562	97.8345	220.628
FGSG_07110	0	0	0	64.4474	58.5838	24.4248	0	0	0	19.0329	23.3757	34.3843	0	0	0	20.6422	33.6724	37.5531	0	0	0	7.57684	33.6683	29.6161	0	0	0	8.96967	1.35333	17.8219	0	0	0	16.1048	18.163	36.9708
FGSG_07111	0	0	0	0	0	0	0	0	0	0	0	1.58477	0	0	0	0	0	0	0	0	0	0	0	0	0	0	0	0	0	0	0	0	0	0	0	0
FGSG_07116	0	0	0	18.5536	11.2437	25.0012	0	0	0	36.5289	33.1302	50.0149	0	0	0	11.9923	25.3716	13.2135	0	0	0	30.5379	6.89257	0	0	0	0	9.18135	9.87004	16.5977	0	0	0	15.1111	8.14691	15.3295
FGSG_07441	0	0	0	110.272	184.441	178.312	0	0	0	60.2475	83.6858	104.042	0	0	0	55.748	124.619	125.94	0	0	0	134.829	86.0279	243.238	0	0	0	20.4634	11.1149	43.9915	0	0	0	115.123	53.0767	113.392
FGSG_07114	0	0	0	63.9965	16.8058	55.0954	0	0	0	25.9872	15.078	21.7641	0	0	0	16.0043	31.3729	29.9704	0	0	0	27.5874	0	13.0706	0	0	0	0	4.77819	5.02872	0	0	0	22.1126	16.6625	26.0017
FGSG_07443	0	0	0	676.914	601.653	717.897	0	0	0	663.589	458.87	763.837	0	0	0	479.202	996.496	858.988	0	0	0	445.072	488.97	481.324	0	0	0	158.183	83.1814	127.294	0	0	0	800.527	465.223	863.85
FGSG_00487	0	0	0	0	38.9064	0	0	0	0	11.85	0	59.3412	0	0	0	8.33644	42.447	19.7438	0	0	0	0	0	21.8539	0	0	0	0	2.24692	0	0	0	0	20.7967	6.09894	24.9467
FGSG_06963	0	0	0	19.0569	38.1107	19.2596	0	0	0	29.8986	17.0144	18.1941	0	0	0	5.27899	46.4652	23.5041	0	0	0	13.4427	31.8579	0	0	0	0	8.84101	5.60246	11.7492	0	0	0	30.1602	19.7933	32.621
FGSG_08617	0	0	0	74.9606	9.0854	42.0877	0	0	0	57.1892	16.7317	68.4096	0	0	0	25.0911	26.5937	41.4951	0	0	0	17.6257	6.96188	30.6199	0	0	0	3.09122	8.91989	48.0282	0	0	0	63.8275	52.8544	37.5594
FGSG_06865	0	0	0	56.7595	22.358	12.7474	0	0	0	16.7625	21.1151	3.71891	0	0	0	17.6885	20.8688	14.6993	0	0	0	5.56084	10.5429	30.9134	0	0	0	2.92581	6.35677	5.48929	0	0	0	21.5382	9.82549	17.7603
FGSG_06867	0	0	0	0	69.5738	16.1149	0	0	0	14.1271	32.0317	2.01486	0	0	0	7.45376	22.2162	18.5824	0	0	0	28.1194	16.6601	19.5399	0	0	0	0	0	0	0	0	0	0	3.63545	6.75029
FGSG_06866	0	0	0	55.0193	55.3996	28.5151	0	0	0	49.0582	25.506	49.4386	0	0	0	23.4478	52.7428	38.8001	0	0	0	11.9417	14.1504	27.6606	0	0	0	16.7549	7.6431	14.1211	0	0	0	62.7511	38.3829	64.8124
FGSG_06861	0	0	0	39.9879	7.26995	0	0	0	0	56.0948	40.165	58.9507	0	0	0	32.5391	40.2381	46.6014	0	0	0	42.3111	50.1367	81.6712	0	0	0	17.3147	9.23678	24.1101	0	0	0	49.1304	53.8159	56.0604
FGSG_10759	0	0	0	0	0	0	0	0	0	0	0	3.25793	0	0	0	0	2.24515	2.25351	0	0	0	0	0	0	0	0	0	7.17677	0	2.10387	0	0	0	0	2.93916	0
FGSG_06863	0	0	0	0	0	0	0	0	0	0	0	21.759	0	0	0	0	4.79837	0	0	0	0	0	6.47701	0	0	0	0	0	0	0.84308	0	0	0	8.1758	4.90752	5.5149
FGSG_10754	0	0	0	0	0	0	0	0	0	15.6459	0	4.20044	0	0	0	6.90624	15.4382	1.93696	0	0	0	0	0	0	0	0	0	0	0	0	0	0	0	11.0757	0	13.4607
FGSG_10755	0	0	0	202.426	196.276	240.299	0	0	0	441.956	180.731	388.147	0	0	0	294.391	264.128	376.698	0	0	0	203.987	201.429	157.499	0	0	0	102.557	59.9153	226.533	0	0	0	317.424	290.099	395.535
FGSG_10756	0	0	0	0	43.5488	24.2085	0	0	0	12.0261	23.5252	19.3717	0	0	0	21.2336	27.8119	23.635	0	0	0	22.5293	12.0133	23.4831	0	0	0	15.4098	15.2914	12.5097	0	0	0	24.2094	27.4281	30.804
FGSG_00897	0	0	0	0	0	0	0	0	0	0	0	0	0	0	0	0	2.4092	9.37041	0	0	0	0	0	0	0	0	0	3.85059	0	3.6686	0	0	0	6.91363	1.77408	11.4578
FGSG_06869	0	0	0	0	0	0	0	0	0	0	0	0	0	0	0	0	0	1.7497	0	0	0	0	0	0	0	0	0	0	0	0	0	0	0	0	0	0
FGSG_10751	0	0	0	0	209.169	0	0	0	0	0	0	4.03836	0	0	0	0	0	0	0	0	0	67.6312	0	0	0	0	0	0	3.01998	0	0	0	0	3.99312	0	0
FGSG_10752	0	0	0	70.9944	67.1166	86.0994	0	0	0	8.91073	6.33856	5.98062	0	0	0	1.96663	15.3868	2.20629	0	0	0	50.0793	110.771	11.5999	0	0	0	14.9311	4.47244	5.40695	0	0	0	11.0388	0.719395	5.74962
FGSG_10753	0	0	0	0	0	0	0	0	0	0	0	8.03153	0	0	0	3.71397	0	0	0	0	0	0	0	0	0	0	0	0	0	0	0	0	0	28.7881	1.81143	4.38711
FGSG_03259	0	0	0	20.8457	0	8.42695	0	0	0	45.5563	26.0562	15.9216	0	0	0	17.3235	21.9442	21.702	0	0	0	23.5272	13.9393	17.0301	0	0	0	11.3472	2.10115	4.83844	0	0	0	13.8911	19.8558	14.1197
FGSG_11219	0	0	0	0	0	0	0	0	0	0	0	0	0	0	0	0	0	0	0	0	0	0	0	0	0	0	0	0	0	0	0	0	0	0	0	0.697367
FGSG_06965	0	0	0	0	54.6761	24.3153	0	0	0	14.2107	26.8511	4.05357	0	0	0	10.4137	48.8855	34.1136	0	0	0	16.9715	0	0	0	0	0	0	1.51567	5.23535	0	0	0	8.01631	21.9417	19.6326
FGSG_02387	0	0	0	0	0	0	0	0	0	0	0	0	0	0	0	0	0	0	0	0	0	0	0	0	0	0	0	0	0	0	0	0	0	0	0.598546	0
NewGene.4306	0	0	0	0	0	0	0	0	0	27.7497	0	0	0	0	0	0	0	0	0	0	0	0	0	0	0	0	0	0	0	1.70387	0	0	0	7.82685	0	0
NewGene.4307	0	0	0	0	0	24.7006	0	0	0	18.9471	0	0	0	0	0	17.7723	0	24.2104	0	0	0	0	0	0	0	0	0	0	0	13.2958	0	0	0	12.215	6.50109	4.49859
FGSG_11025	0	0	0	0	0	0	0	0	0	5.05146	0	6.58705	0	0	0	2.70756	3.02624	4.55626	0	0	0	0	0	0	0	0	0	0	0	0	0	0	0	7.5988	13.866	22.7879
NewGene.4300	0	0	0	70.7697	0	23.8408	0	0	0	0	19.7453	33.7829	0	0	0	0	35.6062	8.9347	0	0	0	20.8004	0	0	0	0	0	8.75521	1.4861	0	0	0	0	14.7373	0	10.855
FGSG_05295	0	0	0	0	0	0	0	0	0	8.82355	0	0	0	0	0	0	8.6724	11.8964	0	0	0	8.78144	0	0	0	0	0	0	0	0	0	0	0	4.9774	0.756879	3.48288
FGSG_00930	0	0	0	148.297	21.5688	24.9791	0	0	0	52.5551	33.1009	61.6305	0	0	0	56.4853	87.2393	46.9505	0	0	0	17.4348	51.6485	24.2306	0	0	0	14.6772	4.35974	16.1348	0	0	0	31.7053	40.949	41.4896
FGSG_03708	0	0	0	0	0	0	0	0	0	0	0	0	0	0	0	0	0	0	0	0	0	0	0	0	0	0	0	0	0	0	0	0	0	0	2.87029	16.1624
FGSG_06241	0	0	0	0	0	0	0	0	0	3.59718	0	21.8899	0	0	0	0	3.77127	4.25847	0	0	0	0	0	0	0	0	0	6.02755	2.04621	7.06791	0	0	0	2.70558	0	6.27744
FGSG_06240	0	0	0	90.2783	0	95.5832	0	0	0	168.539	51.8161	123.13	0	0	0	107.178	250.567	201.4	0	0	0	109.169	179.668	210.725	0	0	0	20.7419	2.16658	29.9347	0	0	0	167.587	100.301	208.58
FGSG_06243	0	0	0	24.7017	107.78	36.9843	0	0	0	69.708	47.7842	42.8508	0	0	0	74.8892	22.9442	36.89	0	0	0	25.8141	41.2945	26.907	0	0	0	13.582	20.0568	47.5796	0	0	0	49.9914	62.4372	52.9429
FGSG_06242	0	0	0	30.3745	24.8499	15.3488	0	0	0	18.7817	28.8141	10.2351	0	0	0	9.20295	12.3434	13.1268	0	0	0	15.1768	8.46299	23.2638	0	0	0	3.28803	7.49456	12.9436	0	0	0	17.4999	11.9268	10.9952
FGSG_06245	0	0	0	299.731	596.386	580.594	0	0	0	472.711	559.373	678.932	0	0	0	319.432	788.815	636.83	0	0	0	465.928	514.987	469.33	0	0	0	132.873	56.6465	154.599	0	0	0	592.727	447.988	673.877
FGSG_06244	0	0	0	146.165	186.013	92.3247	0	0	0	75.5408	0	60.5391	0	0	0	63.2649	66.4686	40.4554	0	0	0	85.9204	40.7247	0	0	0	0	0	4.60398	18.5533	0	0	0	59.8609	37.4905	66.8099
FGSG_06247	0	0	0	0	0	0	0	0	0	0	0	0	0	0	0	0	0	0	0	0	0	0	0	0	0	0	0	0	0	0.981298	0	0	0	0	0	0
FGSG_06246	0	0	0	95.0818	338.81	256.248	0	0	0	279.864	158.464	172.655	0	0	0	414.398	165.84	261.505	0	0	0	135.631	201.338	116.517	0	0	0	152.918	93.7083	292.877	0	0	0	207.681	196.71	245.012
FGSG_12475	0	0	0	43.0062	234.561	72.4394	0	0	0	15.876	28.7978	0	0	0	0	0	0	26.7301	0	0	0	80.8974	119.825	351.343	0	0	0	10.6409	0	0	0	0	0	4.77639	5.44734	2.11088
FGSG_12474	0	0	0	885.211	1016.43	659.198	0	0	0	19.4922	62.3952	32.2704	0	0	0	17.2081	40.8711	38.0068	0	0	0	350.555	380.776	367.934	0	0	0	59.5597	6.52231	11.2645	0	0	0	25.8721	12.196	28.2037
FGSG_12471	0	0	0	56.5737	0	26.9061	0	0	0	19.1646	13.3704	20.1846	0	0	0	9.2186	19.0617	14.9959	0	0	0	48.5143	14.8354	67.9682	0	0	0	7.41066	1.11811	7.48284	0	0	0	22.9153	8.09319	13.2307
FGSG_10224	0	0	0	56.7183	0	27.296	0	0	0	945.199	39.7882	259.377	0	0	0	319.845	827.875	1088.43	0	0	0	19.0519	49.6664	0	0	0	0	0	7.48647	39.9644	0	0	0	329.363	247.957	279.584
FGSG_11026	0	0	0	0	0	0	0	0	0	0	0	0	0	0	0	0.432907	0	0	0	0	0	0	0	0	0	0	0	0	0	0	0	0	0	0.694262	0.197947	0
FGSG_13352	0	0	0	0	0	35.1221	0	0	0	23.0924	0	11.7103	0	0	0	7.22016	22.1925	16.2	0	0	0	30.6429	0	0	0	0	0	0	0	3.78109	0	0	0	14.4739	11.2248	26.8657
FGSG_00463	0	0	0	142.999	30.191	37.2955	0	0	0	34.0575	32.9479	70.9829	0	0	0	10.2226	52.1303	42.2895	0	0	0	56.4012	30.8459	18.8427	0	0	0	22.8271	8.5242	17.7332	0	0	0	30.2268	31.7852	37.8112
FGSG_03749	0	0	0	0	45.4633	0	0	0	0	121.987	15.9476	45.1413	0	0	0	22.266	11.0608	13.1836	0	0	0	29.3996	0	29.1851	0	0	0	0	9.00203	22.0251	0	0	0	15.8704	34.3896	18.192
FGSG_03748	0	0	0	0	0	0	0	0	0	0	0	22.2507	0	0	0	0	0	0	0	0	0	0	0	23.9762	0	0	0	0	0	0	0	0	0	6.51895	2.97388	1.44049
FGSG_08298	0	0	0	0	13.8573	43.6513	0	0	0	13.506	0	9.41734	0	0	0	25.337	46.0187	19.5419	0	0	0	7.16882	16.9894	24.9078	0	0	0	1.88592	1.60057	4.42286	0	0	0	19.4702	11.1992	18.1446
FGSG_03218	0	0	0	0	0	0	0	0	0	0	0	0	0	0	0	0	0	12.4915	0	0	0	0	0	0	0	0	0	0	0	2.65047	0	0	0	0	2.96221	2.86969
FGSG_12614	0	0	0	0	0	0	0	0	0	0	0	0	0	0	0	10.6956	0	0	0	0	0	0	0	0	0	0	0	0	0	0	0	0	0	0	1.82581	0
FGSG_03743	0	0	0	0	54.5452	0	0	0	0	95.42	0	95.2641	0	0	0	51.1447	62.5236	83.3763	0	0	0	21.7062	12.8604	18.8543	0	0	0	5.71031	7.75407	11.7179	0	0	0	62.7979	55.8339	64.2848
FGSG_03214	0	0	0	0	8.10227	0	0	0	0	1.97422	7.95793	5.25599	0	0	0	0	10.3488	2.76996	0	0	0	15.7184	9.93365	23.6656	0	0	0	0	0	2.10115	0	0	0	6.92947	2.48376	3.4999
FGSG_08296	0	0	0	0	74.1919	34.369	0	0	0	19.5843	0	36.6695	0	0	0	39.566	18.9527	74.5076	0	0	0	76.7639	68.2213	66.6783	0	0	0	40.389	0	5.92002	0	0	0	36.2587	25.8451	39.5597
FGSG_03211	0	0	0	0	0	0	0	0	0	0	0	0	0	0	0	0	0	0	0	0	0	0	0	0	0	0	0	0	0	5.23929	0	0	0	0	0	6.38172
FGSG_03746	0	0	0	42.5157	15.459	28.6452	0	0	0	42.3763	66.4283	41.1878	0	0	0	57.4147	59.2361	22.2962	0	0	0	9.99682	0	0	0	0	0	9.20462	1.78557	16.961	0	0	0	84.404	40.389	59.2129
FGSG_03212	0	0	0	17.9624	32.6564	151.279	0	0	0	47.0797	116.271	88.7726	0	0	0	44.1604	130	85.8261	0	0	0	46.4591	42.5401	44.0237	0	0	0	33.3331	4.52632	16.6117	0	0	0	138.649	47.7791	46.2867
FGSG_02168	0	0	0	0	0	15.8271	0	0	0	0	24.4687	0	0	0	0	0	37.578	14.6005	0	0	0	0	26.1802	25.588	0	0	0	0	0	4.54366	0	0	0	0	1.38854	5.38067
FGSG_02169	0	0	0	0	12.7612	0	0	0	0	0	43.8685	11.8261	0	0	0	9.72206	8.14977	23.7223	0	0	0	0	0	0	0	0	0	4.34188	2.65314	0	0	0	0	23.3872	8.71301	11.0248
FGSG_02165	0	0	0	0	0	45.3837	0	0	0	0	0	3.78292	0	0	0	3.88736	0	10.0305	0	0	0	10.5589	0	0	0	0	0	6.94439	2.35746	3.66435	0	0	0	0	6.82559	7.43893
FGSG_02167	0	0	0	0	78.9009	17.2002	0	0	0	11.3089	11.3964	17.2045	0	0	0	11.4917	23.7125	27.7675	0	0	0	18.008	0	41.712	0	0	0	0	2.14432	0	0	0	0	17.0118	20.6949	31.3258
FGSG_02160	0	0	0	254.932	154.492	190.847	0	0	0	177.763	312.964	223.904	0	0	0	91.7073	92.6349	228.048	0	0	0	469.553	767.515	396.29	0	0	0	154.189	32.12	32.6164	0	0	0	174.6	83.059	96.9746
FGSG_02161	0	0	0	25.3551	98.3394	25.6248	0	0	0	2.496	0	18.9861	0	0	0	7.0237	102.055	12.8044	0	0	0	31.7964	0	13.8094	0	0	0	0	0	2.75865	0	0	0	5.63202	26.5491	17.0083
FGSG_02162	0	0	0	54.4118	0	0	0	0	0	0	0	0	0	0	0	0	0	0	0	0	0	44.779	0	0	0	0	0	0	0	0	0	0	0	0	0	0
FGSG_02163	0	0	0	0	32.0376	5.6538	0	0	0	23.543	46.8256	7.06903	0	0	0	15.1095	80.5424	18.0917	0	0	0	3.94621	4.67608	6.85548	0	0	0	30.6252	4.2291	1.21733	0	0	0	65.7044	17.6441	47.1601
FGSG_12782	0	0	0	54.8119	39.86	0	0	0	0	0	0	6.15652	0	0	0	7.59179	4.24267	0	0	0	0	0	0	0	0	0	0	0	0	1.98785	0	0	0	12.1751	2.77708	2.69033
FGSG_00461	0	0	0	107.734	70.0986	45.844	0	0	0	40.1892	73.4061	10.827	0	0	0	79.3211	12.2891	29.5156	0	0	0	10.666	25.2774	18.5293	0	0	0	16.8356	15.2408	26.3219	0	0	0	20.1519	25.5683	38.1285
FGSG_05745	0	0	0	0	0	0	0	0	0	0	0	0	0	0	0	0	0	3.84393	0	0	0	0	0	0	0	0	0	0	0	0	0	0	0	2.4422	0	0
FGSG_05744	0	0	0	13.5371	49.2218	52.444	0	0	0	8.99513	7.5539	7.60248	0	0	0	8.43736	23.5761	24.7156	0	0	0	14.3235	9.4293	16.5888	0	0	0	10.0484	1.70559	9.57345	0	0	0	15.7864	15.7749	16.1127
FGSG_05747	0	0	0	0	8.83852	6.824	0	0	0	12.5628	4.52139	2.73028	0	0	0	5.61132	23.8328	12.905	0	0	0	0	0	0	0	0	0	4.00963	0.850736	1.17542	0	0	0	24.7472	13.9578	7.4569
NewGene.3946	0	0	0	0	0	0	0	0	0	0	0	11.7103	0	0	0	10.8302	20.175	0	0	0	0	0	0	53.2338	0	0	0	0	0	0	0	0	0	11.5791	13.866	3.83796
FGSG_05741	0	0	0	55.0819	60.0845	86.5942	0	0	0	14.2337	24.5892	26.8097	0	0	0	14.6226	27.7132	19.2575	0	0	0	25.9031	51.1566	63.7495	0	0	0	9.08586	4.24111	12.3188	0	0	0	11.7253	10.2328	15.095
FGSG_05740	0	0	0	0	0	0	0	0	0	0	0	4.76132	0	0	0	2.60948	23.3329	9.88022	0	0	0	0	0	0	0	0	0	0	0	0	0	0	0	8.36974	17.6591	25.1989
FGSG_05743	0	0	0	0	0	0	0	0	0	0	0	0	0	0	0	5.21456	15.5422	7.80002	0	0	0	0	0	61.5146	0	0	0	0	0	0	0	0	0	0	7.94786	4.92775
FGSG_05749	0	0	0	0	0	0	0	0	0	6.80401	0	0	0	0	0	0	0	0	0	0	0	0	0	0	0	0	0	0	0	0	0	0	0	0	0	2.01036
FGSG_05748	0	0	0	12.1407	39.7301	118.609	0	0	0	11.6528	0	0	0	0	0	0	0.939746	0	0	0	0	0	40.592	4.95924	0	0	0	1.50198	0	1.32092	0	0	0	2.02257	9.22677	0.297952
FGSG_00460	0	0	0	15.3257	0	35.1077	0	0	0	9.95733	0	24.0995	0	0	0	5.09449	0	15.9552	0	0	0	11.5314	20.4963	12.5205	0	0	0	10.6176	3.08951	1.7786	0	0	0	15.9998	11.1814	3.9116
FGSG_03355	0	0	0	0	0	0	0	0	0	5.53237	0	0	0	0	0	29.9828	24.4894	21.3462	0	0	0	7.83072	9.27905	0	0	0	0	4.1201	3.4967	7.24685	0	0	0	7.85988	10.7568	19.0026
FGSG_10220	0	0	0	24.5211	53.4963	49.5638	0	0	0	10.8625	0	6.88558	0	0	0	49.2467	99.647	43.8174	0	0	0	54.7743	40.9926	80.1309	0	0	0	6.06721	2.05968	8.89301	0	0	0	10.8935	22.0522	42.1249
FGSG_02259	0	0	0	0	0	0	0	0	0	0	0	0	0	0	0	0	0	0	0	0	0	0	0	0	0	0	0	0	0	0	0	0	0	0	0	7.62261
FGSG_01362	0	0	0	44.9379	44.2135	14.2481	0	0	0	17.1746	4.7202	30.2848	0	0	0	8.78709	24.1441	31.4221	0	0	0	12.431	10.3111	34.5529	0	0	0	10.4649	1.77629	5.36861	0	0	0	44.3312	32.1432	38.6645
FGSG_13922	0	0	0	0	0	27.5203	0	0	0	9.80109	29.6306	0	0	0	0	11.3149	3.95208	9.91698	0	0	0	0	0	0	0	0	0	20.2129	0	0.740678	0	0	0	2.26824	6.46716	8.0194
FGSG_01361	0	0	0	25.3897	140.325	130.009	0	0	0	83.98	74.8062	76.9985	0	0	0	65.4094	92.7608	115.988	0	0	0	78.8033	93.3783	194.978	0	0	0	21.3592	18.7672	32.0439	0	0	0	110.538	92.3624	122.377
FGSG_13052	0	0	0	0	20.5339	0	0	0	0	8.33892	0	30.9225	0	0	0	0	22.949	7.12971	0	0	0	0	19.6682	23.068	0	0	0	6.98648	5.92937	0	0	0	0	18.0321	6.43777	22.1749
FGSG_13053	0	0	0	18.3908	26.7481	24.7819	0	0	0	65.1753	0	25.8209	0	0	0	24.1988	83.9882	42.8648	0	0	0	56.2157	40.9926	97.6595	0	0	0	0	10.0409	11.3386	0	0	0	67.4036	22.3628	55.966
FGSG_13056	0	0	0	34.1163	62.0247	195.382	0	0	0	42.1907	76.1497	48.3787	0	0	0	42.5279	40.9316	39.7587	0	0	0	80.2186	114.066	94.0667	0	0	0	11.6068	16.8356	30.9322	0	0	0	50.2049	44.0774	51.0732
FGSG_13057	0	0	0	309.938	182.047	128.507	0	0	0	137.299	31.9293	133.894	0	0	0	82.5546	223.297	234.316	0	0	0	134.541	192.639	136.342	0	0	0	106.183	4.00517	34.586	0	0	0	119.155	120.19	136.914
FGSG_13054	0	0	0	0	0	0	0	0	0	0	0	0	0	0	0	0	0	0	0	0	0	0	0	0	0	0	0	0	0	0	0	0	0	0	0	2.90385
FGSG_13055	0	0	0	0	0	0	0	0	0	0	0	0	0	0	0	0	0	20.2422	0	0	0	0	0	0	0	0	0	0	0	0	0	0	0	0	0	0
FGSG_13058	0	0	0	0	0	76.0979	0	0	0	31.271	50.4203	36.4727	0	0	0	25.421	31.6915	42.7782	0	0	0	36.5162	0	0	0	0	0	22.7061	8.30112	3.07213	0	0	0	9.40803	15.7368	49.8934
NewGene.7925	0	0	0	0	0	0	0	0	0	0	0	10.7607	0	0	0	0	0	12.7598	0	0	0	0	0	0	0	0	0	0	0	6.45261	0	0	0	5.32009	5.20065	6.7176
FGSG_01494	0	0	0	42.6779	0	0	0	0	0	0	0	0	0	0	0	0	33.0346	13.263	0	0	0	0	0	58.1102	0	0	0	0	0	0	0	0	0	44.2393	0	12.5686
FGSG_04496	0	0	0	0	0	0	0	0	0	0	0	0	0	0	0	0	0	0	0	0	0	0	0	0	0	0	0	0	0	0	0	0	0	0	0.747886	0.905657
FGSG_01365	0	0	0	8.61981	25.0738	22.0691	0	0	0	8.90976	16.1616	10.8437	0	0	0	14.3268	5.87145	5.08968	0	0	0	29.1859	7.68533	11.2672	0	0	0	5.11868	4.05457	1.3755	0	0	0	15.126	13.0145	11.4233
NewGene.1951	0	0	0	0	0	0	0	0	0	0	0	12.0763	0	0	0	0	0	0	0	0	0	0	0	0	0	0	0	0	0	0	0	0	0	8.95572	6.80918	10.5544
FGSG_01364	0	0	0	4.42871	4.50888	4.17743	0	0	0	7.3243	1.97703	2.78565	0	0	0	7.60622	10.1469	5.09235	0	0	0	7.91415	21.2237	5.78892	0	0	0	6.13641	2.52956	2.82683	0	0	0	2.85282	5.7891	4.82572
NewGene.1955	0	0	0	0	0	0	0	0	0	0	0	0	0	0	0	0	6.27178	10.2296	0	0	0	0	0	0	0	0	0	0	0	0	0	0	0	10.1239	0	1.98851
FGSG_00466	0	0	0	0	81.3144	62.7808	0	0	0	46.7813	0	140.246	0	0	0	33.5557	147.136	70.9461	0	0	0	35.0555	51.924	0	0	0	0	0	12.5228	31.09	0	0	0	101.419	84.9785	106.107
FGSG_08065	0	0	0	0	0	0	0	0	0	0	0	0	0	0	0	0	9.92202	6.12859	0	0	0	0	0	0	0	0	0	0	0	2.14562	0	0	0	15.3316	0	6.29168
NewGene.10092	0	0	0	0	0	0	0	0	0	0	0	0	0	0	0	0	0	0	0	0	0	0	0	0	0	0	0	0	0	0	0	0	0	0	0	16.142
FGSG_13920	0	0	0	0	0	0	0	0	0	0	0	3.10106	0	0	0	0	0	0	0	0	0	0	0	19.7359	0	0	0	0	0	0	0	0	0	4.21619	1.39882	1.35513
FGSG_03774	0	0	0	0	42.9361	24.4799	0	0	0	40.2382	4.05493	56.1139	0	0	0	12.581	28.1237	50.811	0	0	0	8.54318	22.7774	0	0	0	0	14.6086	2.2889	0.658849	0	0	0	8.07058	13.3462	52.1632
FGSG_13921	0	0	0	0	0	0	0	0	0	0	0	0	0	0	0	0	0	0	0	0	0	0	0	0	0	0	0	0	0	2.48025	0	0	0	0	0	0
FGSG_00840	0	0	0	0	0	0	0	0	0	26.0701	31.1368	27.6647	0	0	0	15.3967	14.172	8.80581	0	0	0	0	9.71677	0	0	0	0	0	1.46466	1.58098	0	0	0	43.574	24.8475	16.4755
FGSG_00842	0	0	0	0	0	0	0	0	0	0	0	8.79503	0	0	0	0	0	0	0	0	0	0	0	0	0	0	0	0	0	14.7669	0	0	0	6.9572	0	2.306
FGSG_00845	0	0	0	1099.29	2321.54	1911.48	0	0	0	2513.55	1791.93	2305.45	0	0	0	2257.72	1424.17	1715.03	0	0	0	1459.49	1197.29	1143	0	0	0	638.774	662.672	1404.63	0	0	0	1855.39	1954.14	2473
FGSG_00844	0	0	0	0	0	0	0	0	0	8.63808	0	6.57064	0	0	0	15.0474	0	4.22028	0	0	0	15.72	0	0	0	0	0	0	0	0	0	0	0	3.71259	1.69364	1.64074
FGSG_00847	0	0	0	0	0	0	0	0	0	0	0	0	0	0	0	0	8.87698	0	0	0	0	0	0	0	0	0	0	0	0	0	0	0	0	6.36851	0	0
FGSG_00846	0	0	0	43.2438	11.98	22.1987	0	0	0	14.5954	15.6275	11.5647	0	0	0	12.2643	23.2714	18.2385	0	0	0	19.3677	9.17993	6.72922	0	0	0	4.07609	4.49715	8.81244	0	0	0	15.7805	21.8054	20.3157
FGSG_00849	0	0	0	93.2377	72.8263	48.8597	0	0	0	29.5751	33.9146	46.1568	0	0	0	21.0451	31.0064	49.0973	0	0	0	45.4704	38.486	101.562	0	0	0	2.56329	3.19065	14.5276	0	0	0	63.282	31.8429	40.34
FGSG_00848	0	0	0	0	0	0	0	0	0	0.998854	0	3.03915	0	0	0	1.87384	3.14158	1.05109	0	0	0	0	0	0	0	0	0	0	1.98865	3.31188	0	0	0	2.62947	5.22655	5.89334
FGSG_04839	0	0	0	0	0	0	0	0	0	0	0	0	0	0	0	0	4.06341	0	0	0	0	12.3435	0	0	0	0	0	0	0	0	0	0	0	10.2031	0.997401	3.86498
NewGene.10546	0	0	0	0	0	0	0	0	0	11.6275	0	26.5337	0	0	0	0	0	0	0	0	0	0	0	0	0	0	0	0	0	0	0	0	0	0	0	0
NewGene.10547	0	0	0	0	0	0	0	0	0	0	0	0	0	0	0	0	0	0	0	0	0	0	0	0	0	0	0	0	0	0	0	0	0	0	0	10.8679
FGSG_01460	0	0	0	0	0	0	0	0	0	0	9.52598	0	0	0	0	0	0	0	0	0	0	0	0	0	0	0	0	0	0	0	0	0	0	0	3.24346	8.37905
FGSG_01461	0	0	0	0	37.5637	8.1888	0	0	0	12.1141	5.42567	9.21471	0	0	0	0	35.7491	26.9117	0	0	0	0	0	0	0	0	0	0	0	6.83215	0	0	0	21.935	22.0144	18.7914
FGSG_01462	0	0	0	8.14591	86.8828	56.7131	0	0	90.0979	110.662	88.4866	119.554	0	0	0	70.7043	68.5174	62.4437	0	0	0	61.2918	49.9318	8.87316	0	0	0	26.8737	15.0529	36.042	0	0	0	165.863	90.6603	106.887
FGSG_01463	0	0	0	0	0	56.7178	0	0	0	18.0027	51.834	12.3898	0	0	0	10.4535	7.63946	19.6208	0	0	0	49.1433	12.9406	9.4859	0	0	0	5.74589	5.85179	6.31653	0	0	0	14.8301	8.38314	16.955
FGSG_01464	0	0	0	162.707	92.0292	149.212	0	0	0	92.7663	22.1939	83.7625	0	0	0	72.616	57.3739	86.3811	0	0	0	70.1394	100.742	73.8474	0	0	0	21.2475	18.2224	35.7331	0	0	0	99.389	64.8044	74.7595
FGSG_09678	0	0	0	63.0394	137.53	106.183	0	0	0	80.2864	93.219	102.227	0	0	0	141.885	139.676	134.993	0	0	0	101.906	79.0386	57.9382	0	0	0	40.944	19.8565	38.2945	0	0	0	113.334	103.404	119.512
FGSG_01466	0	0	0	0	48.1557	108.353	0	0	0	25.1438	50.6763	53.1273	0	0	0	22.2744	80.5462	76.4363	0	0	0	0	0	0	0	0	0	0	3.17838	18.5264	0	0	0	49.3802	27.3197	63.1477
FGSG_01467	0	0	0	0	53.4963	0	0	0	0	11.5867	37.2182	11.0169	0	0	0	4.07559	8.35137	11.4306	0	0	0	0	0	16.0262	0	0	0	0	5.35516	7.11441	0	0	0	14.7062	6.70883	4.81428
FGSG_09675	0	0	0	0	0	0	0	0	0	5.15327	0	3.13591	0	0	0	0	7.56372	3.79594	0	0	0	0	0	0	0	0	0	0	0	2.53134	0	0	0	3.87597	7.77997	6.50919
FGSG_01469	0	0	0	130.71	56.1683	48.0363	0	0	0	100.891	79.5688	270.272	0	0	0	111.916	147.164	249.263	0	0	0	78.2323	82.7694	63.0999	0	0	0	77.913	10.4801	49.128	0	0	0	222.374	128.837	114.023
FGSG_06441	0	0	0	0	0	0	0	0	0	1.8913	0	6.47387	0	0	0	0	4.95708	2.48776	0	0	0	0	0	0	0	0	0	0	0	0	0	0	0	3.5563	0	0
FGSG_09671	0	0	0	0	0	0	0	0	0	0	0	0	0	0	0	0	0	3.55811	0	0	0	0	0	14.3902	0	0	0	0	0	1.27764	0	0	0	0	0	0
FGSG_09670	0	0	0	30.8544	0	54.0497	0	0	0	29.1586	60.6046	36.0422	0	0	0	9.40175	20.0614	40.2721	0	0	0	0	79.0895	45.3721	0	0	0	10.6879	0	7.16153	0	0	0	45.9187	40.9573	40.8895
FGSG_09673	0	0	0	40.3668	0	13.5987	0	0	0	1.49017	13.5152	5.38418	0	0	0	20.2676	26.9494	17.6411	0	0	0	42.7121	5.62354	0	0	0	0	4.99395	4.23832	5.8559	0	0	0	16.532	11.8878	20.8039
FGSG_09672	0	0	0	48.266	73.1244	24.3897	0	0	0	58.7984	53.8663	24.3958	0	0	0	35.097	62.2666	44.6863	0	0	0	75.6594	22.4132	42.7173	0	0	0	37.8175	7.09477	26.2568	0	0	0	46.4581	36.07	56.4621
FGSG_10500	0	0	0	0	0	0	0	0	0	0	0	0	0	0	0	0	0	0.691112	0	0	0	0	0	0	0	0	0	0	0	0	0	0	0	0	0	0
FGSG_00599	0	0	0	0	0	0	0	0	0	8.44124	0	0	0	0	0	0	7.0798	7.10616	0	0	0	0	0	0	0	0	0	0	0	0	0	0	0	0	4.05487	1.12235
FGSG_00598	0	0	0	0	29.6047	12.1904	0	0	0	30.0565	48.4623	27.9434	0	0	0	52.6266	43.4153	79.0711	0	0	0	46.7974	10.0823	59.1257	0	0	0	13.4303	11.3982	18.7012	0	0	0	43.7063	37.5849	37.299
FGSG_10505	0	0	0	18.0349	8.74348	0	0	0	0	4.43846	0	6.07708	0	0	0	0	0	4.20352	0	0	0	5.65412	0	0	0	0	0	0	0	2.39824	0	0	0	0	2.13208	2.95069
FGSG_10507	0	0	0	247.612	132.681	105.366	0	0	0	24.0546	5.81773	11.7103	0	0	0	37.9059	60.5249	43.0314	0	0	0	12.2572	43.5726	53.2338	0	0	0	0	8.75722	8.50744	0	0	0	36.1847	15.1865	15.032
FGSG_10506	0	0	0	0	54.8187	0	0	0	0	13.6046	14.9561	14.582	0	0	0	8.12065	12.9664	11.7132	0	0	0	45.2965	0	13.6853	0	0	0	0	1.40706	33.11	0	0	0	10.6977	9.33597	20.7609
FGSG_10509	0	0	0	0	0	0	0	0	0	0	0	0	0	0	0	2.00482	2.24079	0	0	0	0	0	0	0	0	0	0	0	0	0	0	0	0	0	0.916705	0
FGSG_00592	0	0	0	66.736	25.479	23.606	0	0	0	29.3169	35.7501	45.5373	0	0	0	40.4397	49.0737	37.4608	0	0	0	75.3207	29.7505	72.2398	0	0	0	4.95371	15.2752	36.6676	0	0	0	28.721	45.9846	42.4191
FGSG_00591	0	0	0	92.2576	50.3183	62.1592	0	0	0	42.2313	32.9479	37.823	0	0	0	56.2243	14.9964	16.8441	0	0	0	26.0313	23.1345	18.8427	0	0	0	5.70678	0	3.68047	0	0	0	14.8572	18.6971	24.2263
FGSG_00590	0	0	0	0	0	0	0	0	0	61.4906	40.1942	52.4621	0	0	0	54.56	51.8345	40.2229	0	0	0	11.9086	0	48.2721	0	0	0	0	14.653	20.0006	0	0	0	24.9997	21.9539	32.5927
FGSG_00597	0	0	0	36.5412	53.1466	28.7232	0	0	0	19.7845	24.4687	21.8899	0	0	0	29.1019	40.0697	37.853	0	0	0	35.8002	33.9372	29.8527	0	0	0	9.04133	5.11554	9.05576	0	0	0	35.1725	19.7481	46.184
FGSG_00596	0	0	0	53.5992	0	16.6675	0	0	0	6.69697	0	5.09411	0	0	0	8.56596	15.957	13.4537	0	0	0	0	0	0	0	0	0	0	1.73159	4.1868	0	0	0	8.24244	5.43127	8.49955
FGSG_00595	0	0	0	15.487	15.0165	17.3908	0	0	0	12.3871	4.60906	10.2921	0	0	0	12.1553	21.5777	11.7314	0	0	0	4.85534	5.75335	0	0	0	0	8.94115	3.03531	4.21248	0	0	0	17.487	7.45426	8.86841
FGSG_00594	0	0	0	0	0	0	0	0	0	0	54.7927	2.75726	0	0	0	32.3005	0	32.8991	0	0	0	34.6322	0	0	0	0	0	0	0	1.78056	0	0	0	13.6318	0	21.3868
NewGene.8142	0	0	0	0	53.3559	0	0	0	0	0	78.6081	39.5569	0	0	0	32.5192	47.705	36.482	0	0	0	0	0	0	0	0	0	0	0	0	0	0	0	55.4111	11.8955	44.6553
NewGene.8148	0	0	0	0	0	0	0	0	0	39.4566	0	36.9391	0	0	0	0	0	0	0	0	0	0	0	0	0	0	0	0	0	0	0	0	0	0	0	0
FGSG_09712	0	0	0	37.9335	67.9034	86.5038	0	0	0	61.6149	114.63	58.6669	0	0	0	38.799	107.511	114.712	0	0	0	52.1442	65.0405	66.7479	0	0	0	23.8255	9.80389	35.5572	0	0	0	101.436	68.3022	77.1968
FGSG_09713	0	0	0	32.4105	58.9235	0	0	0	0	32.3043	0	29.123	0	0	0	40.4015	41.3937	27.6986	0	0	0	0	22.5756	99.2926	0	0	0	10.0241	10.2088	28.2102	0	0	0	29.6967	27.0946	40.9632
FGSG_09710	0	0	0	0	0	12.7136	0	0	0	19.1063	24.0676	12.414	0	0	0	11.9477	13.354	15.0792	0	0	0	5.07071	6.00856	11.0112	0	0	0	13.3397	1.35855	7.43	0	0	0	23.3522	17.8917	22.7576
FGSG_09716	0	0	0	0	0	42.1662	0	0	0	9.24127	0	12.4968	0	0	0	12.5208	18.3005	2.16101	0	0	0	19.6206	0	22.7237	0	0	0	0	2.33635	4.53942	0	0	0	14.6737	11.2741	13.3111
FGSG_09717	0	0	0	0	82.0363	36.4828	0	0	0	14.6587	10.0719	11.6571	0	0	0	5.62491	15.3681	17.1782	0	0	0	25.4641	0	0	0	0	0	5.58242	0	1.63649	0	0	0	23.5543	6.63002	12.6244
FGSG_09715	0	0	0	307.751	189.892	295.316	0	0	0	161.806	124.894	142.981	0	0	0	105.918	176.133	149.256	0	0	0	269.714	145.508	274.276	0	0	0	80.7611	23.1082	55.8057	0	0	0	156.916	152.616	116.723
FGSG_09718	0	0	0	284.65	207.001	386.028	0	0	0	154.657	161.283	148.793	0	0	0	80.8734	78.5283	123.618	0	0	0	128.712	113.88	208.696	0	0	0	97.5188	30.0401	55.0577	91.1396	0	0	171.85	126.284	175.539
FGSG_09719	0	0	0	1530.03	1094.62	1030.87	0	0	0	315.078	598.108	644.686	0	0	0	297.832	673.456	634.197	0	0	0	458.937	520.776	466.205	0	0	0	147.336	53.4906	129.575	0	0	0	659.509	348.63	645.441
FGSG_13925	0	0	0	0	0	0	0	0	0	0	0	0	0	0	0	0	0	12.3399	0	0	0	0	0	0	0	0	0	0	0	0	0	0	0	0	0	8.31557
FGSG_10306	0	0	0	18.3456	73.3764	135.965	0	0	0	136.125	98.2762	112.817	0	0	0	105.451	124.962	71.9782	0	0	0	94.9001	61.3376	119.901	0	0	0	40.8529	29.2782	69.5275	0	0	0	132.947	127.805	142.047
FGSG_01161	0	0	0	12.5139	36.4011	31.131	0	0	0	3.97994	8.59438	8.43342	0	0	0	19.3324	15.498	17.3506	0	0	0	4.07412	14.4829	18.8738	0	0	0	3.57263	1.6171	6.42355	0	0	0	10.7979	12.3878	9.02429
NewGene.4539	0	0	0	0	0	0	0	0	0	0	0	0	0	0	0	0	11.938	31.4539	0	0	0	0	0	0	0	0	0	0	0	0	0	0	0	0	0	4.73127
NewGene.3106	0	0	0	0	0	118.242	0	0	0	0	0	0	0	0	0	0	0	0	0	0	0	141.48	0	0	0	0	0	0	0	0	0	0	0	0	0	0
NewGene.7326	0	0	0	0	0	27.6974	0	0	0	28.8337	0	18.4696	0	0	0	0	0	25.5508	0	0	0	0	0	0	0	0	0	0	4.31623	8.94533	0	0	0	45.6566	15.6211	22.1952
NewGene.7321	0	0	0	0	0	0	0	0	0	20.8561	0	47.5931	0	0	0	0	0	4.57225	0	0	0	71.9561	0	0	0	0	0	0	0	4.26865	0	0	0	15.6867	0	15.5983
NewGene.7320	0	0	0	0	0	0	0	0	0	0	0	0	0	0	0	0	33.1294	0	0	0	0	0	0	0	0	0	0	0	0	0	0	0	0	0	0	5.25194
NewGene.10896	0	0	0	0	0	0	0	0	0	0	0	0	0	0	0	0	0	0	0	0	0	0	0	0	0	0	0	0	0	0	0	0	0	26.3292	0	0
NewGene.10891	0	0	0	0	0	0	0	0	0	0	0	36.5805	0	0	0	0	0	0	0	0	0	0	0	0	0	0	0	0	0	7.8742	0	0	0	0	0	0
NewGene.8363	0	0	0	0	0	0	0	0	0	0	0	21.287	0	0	0	9.84359	0	0	0	0	0	0	0	0	0	0	0	0	0	0	0	0	0	0	0	0
FGSG_06478	0	0	0	0	0	0	0	0	0	0	0	0	0	0	0	0	1.81733	0	0	0	0	0	0	0	0	0	0	0	0	0	0	0	0	0	0	0
FGSG_06479	0	0	0	0	0	0	0	0	0	0	0	0	0	0	0	0	0	0	0	0	0	3.44582	0	0	0	0	0	0	0	0	0	0	0	0	0	0
NewGene.732	0	0	0	0	0	0	0	0	0	40.1818	0	44.4577	0	0	0	0	0	0	0	0	0	0	0	0	0	0	0	30.6045	0	0	0	0	0	16.4849	5.01348	0
FGSG_06477	0	0	0	46.0149	0	108.51	0	0	0	45.8641	0	36.1791	0	0	0	0	110.414	72.394	0	0	0	0	0	0	0	0	0	0	0	5.00644	0	0	0	0	39.0505	54.7699
FGSG_06474	0	0	0	201.108	102.374	176.148	0	0	0	87.6037	40.3998	144.568	0	0	0	33.4257	174.346	130.465	0	0	0	94.5743	78.4463	131.438	0	0	0	9.95196	3.37846	32.0916	0	0	0	104.977	122.271	117.959
FGSG_06472	0	0	0	0	0	0	0	0	0	0	0	0	0	0	0	0	0	9.19288	0	0	0	0	0	0	0	0	0	0	0	0	0	0	0	4.10668	0	3.08534
FGSG_06473	0	0	0	384.875	279.886	359.397	0	0	0	235.303	174.827	195.291	0	0	0	57.9837	114.983	107.804	0	0	0	201.633	223.875	217.892	0	0	0	75.1806	43.9547	86.4427	0	0	0	125.611	126.407	98.0997
NewGene.227	0	0	0	0	0	0	0	0	0	0	0	22.7318	0	0	0	0	0	0	0	0	0	0	0	0	0	0	0	0	0	0	0	0	0	0	0	0
FGSG_00339	0	0	0	10.7567	15.6449	54.3557	0	0	0	17.8691	14.4058	13.8944	0	0	0	7.82184	21.648	10.8643	0	0	0	15.1756	11.9882	0	0	0	0	6.65379	8.13171	12.6786	0	0	0	17.9201	17.3036	18.4791
FGSG_00338	0	0	0	61.9612	51.9913	57.8033	0	0	0	78.8252	46.8097	73.0752	0	0	0	70.9667	124.329	88.3169	0	0	0	26.8968	74.3668	7.78766	0	0	0	23.5861	13.6118	30.5956	0	0	0	68.0218	46.7273	67.8432
FGSG_00337	0	0	0	50.2442	26.5733	83.0922	0	0	0	37.7704	63.2108	26.6783	0	0	0	13.2856	50.205	30.8739	0	0	0	51.5522	53.4512	89.5581	0	0	0	22.6033	10.7426	9.93925	0	0	0	35.0034	26.1508	31.6114
FGSG_00336	0	0	0	83.2895	0	0	0	0	0	0	0	0	0	0	0	0	0	4.85323	0	0	0	19.5841	0	0	0	0	0	0	0	0	0	0	0	0	0	1.53304
FGSG_00335	0	0	0	34.7931	47.4413	5.86052	0	0	0	14.1285	5.82452	17.3417	0	0	0	6.02382	10.7725	14.6984	0	0	0	4.09049	9.69409	28.4245	0	0	0	1.61415	2.92248	7.88645	0	0	0	6.52085	8.153	13.3418
FGSG_00334	0	0	0	0	0	0	0	0	0	0	17.3621	2.9123	0	0	0	1.79562	21.5749	4.7843	0	0	0	6.09661	0	7.94341	0	0	0	3.20771	0	0.94034	0	0	0	21.2376	0.985258	8.59035
FGSG_00333	0	0	0	15.6935	11.4125	0	0	0	0	16.2214	17.5144	15.8644	0	0	0	13.0419	37.6571	50.9044	0	0	0	81.1812	28.4216	22.4367	0	0	0	8.73678	7.57961	13.6597	0	0	0	37.0379	34.5878	38.7068
FGSG_00332	0	0	0	86.7913	28.0515	35.7355	0	0	0	29.9036	17.2199	23.5588	0	0	0	24.7101	29.4847	18.356	0	0	0	34.0125	33.586	9.84791	0	0	0	35.791	7.69514	11.8911	0	0	0	20.3496	29.0713	27.0982
FGSG_00330	0	0	0	15.6386	0	6.5854	0	0	0	84.5759	59.3409	53.7942	0	0	0	50.9021	111.668	61.2058	0	0	0	11.0315	37.0367	38.3283	0	0	0	3.86943	5.91113	3.40298	0	0	0	139.601	76.4609	97.772
FGSG_04650	0	0	0	0	0	0	0	0	0	49.0207	0	9.32202	0	0	0	7.31516	0	21.1027	0	0	0	0	0	0	0	0	0	0	0.95062	0	0	0	0	13.4074	6.88085	20.9236
FGSG_04652	0	0	0	0	0	0	0	0	0	0	0	13.5046	0	0	0	0	0	0	0	0	0	0	0	0	0	0	0	0	0	0	0	0	0	0	6.09165	0
FGSG_04655	0	0	0	0	0	0	0	0	0	0	0	0	0	0	0	0	6.74858	0	0	0	0	0	0	0	0	0	0	0	0	0	0	0	0	3.63117	1.10433	0
FGSG_04656	0	0	0	0	0	0	0	0	0	3.78911	11.4552	0	0	0	0	0	1.98624	5.98091	0	0	0	0	0	0	0	0	0	6.34916	0	0	0	0	0	1.42497	0	0
FGSG_04657	0	0	0	0	0	0	0	0	0	0	0	0	0	0	0	6.14573	16.3141	15.0821	0	0	0	20.8664	0	0	0	0	0	0	0	0	0	0	0	19.7121	1.68608	7.62261
FGSG_04659	0	0	0	0	0	0	0	0	0	14.9964	0	4.56287	0	0	0	0	4.71665	4.73421	0	0	0	0	8.48894	0	0	0	0	0	0	0	0	0	0	4.51175	3.60188	1.49544
FGSG_08101	0	0	0	0	0	0	0	0	0	0	0	0	0	0	0	0	0	0	0	0	0	0	0	0	0	0	0	0	0	0	0	0	0	2.37904	0	0
FGSG_11101	0	0	0	98.0844	57.0627	0	0	0	0	179.015	211.925	312.881	0	0	0	92.9235	72.2773	60.6585	0	0	0	71.9561	0	0	0	0	0	7.76602	28.6707	5.97611	0	0	0	581.278	176.318	360.108
FGSG_07875	0	0	0	58.5425	42.573	13.1478	0	0	0	103.014	87.1137	83.2903	0	0	0	35.1369	55.8878	96.6516	0	0	0	18.3537	21.7483	47.8268	0	0	0	14.4851	6.55646	22.6469	0	0	0	43.3459	36.5818	65.6103
FGSG_07874	0	0	0	127.936	37.2148	68.9583	0	0	0	52.8959	39.9786	91.9674	0	0	0	77.9678	23.7667	43.7346	0	0	0	48.1312	99.8081	0	0	0	0	0	19.343	7.42373	0	0	0	102.304	28.5206	45.2124
FGSG_07877	0	0	0	5.00969	0	0	0	0	0	4.25352	7.82735	8.44039	0	0	0	0	2.52051	7.39508	0	0	0	8.83456	0	0	0	0	0	2.78896	0.420794	0.817584	0	0	0	10.5714	6.28202	5.90137
FGSG_07876	0	0	0	0	0	0	0	0	0	0	0	5.43693	0	0	0	3.35222	0	4.70091	0	0	0	0	0	0	0	0	0	0	1.01646	0	0	0	0	6.72002	0	2.37588
FGSG_07870	0	0	0	39.3719	10.7369	0	0	0	0	8.72063	43.9403	62.4648	0	0	0	20.4497	79.2364	54.6778	0	0	0	55.5457	87.7589	32.1652	0	0	0	0	0	13.922	0	0	0	48.6468	26.9298	36.2342
FGSG_07873	0	0	0	128.709	105.299	65.0391	0	0	0	108.094	96.9594	116.106	0	0	0	99.7201	137.609	114.997	0	0	0	66.202	78.4463	144.582	0	0	0	24.8799	20.2708	29.1742	0	0	0	107.211	62.1546	88.0494
FGSG_07872	0	0	0	48.8814	0	0	0	0	0	0	0	6.86301	0	0	0	0	19.8641	6.17129	0	0	0	14.367	27.2388	0	0	0	0	0	0	4.87512	0	0	0	33.252	6.50109	6.89784
FGSG_06658	0	0	0	119.271	79.5074	77.0111	0	0	0	191.528	164.169	305.331	0	0	0	38.546	93.0899	84.9422	0	0	0	70.111	0	0	0	0	0	52.8737	28.8025	27.7557	0	0	0	235.126	178.266	260.51
FGSG_06659	0	0	0	36.4341	31.7945	44.1859	0	0	0	30.3967	26.0234	13.3	0	0	0	22.2039	24.5353	21.6545	0	0	0	13.7069	24.3632	2.97651	0	0	0	7.66259	6.7327	17.8382	0	0	0	14.9719	30.0891	28.1657
FGSG_06652	0	0	0	35.9538	45.7557	36.3361	0	0	0	35.8359	72.2259	25.2398	0	0	0	17.8444	43.1361	31.8906	0	0	0	50.7234	26.7133	29.3727	0	0	0	17.7919	11.0732	13.6912	0	0	0	36.9364	24.8955	25.4414
FGSG_06653	0	0	0	0	38.0685	10.581	0	0	0	16.0395	11.1003	17.7865	0	0	0	19.3953	9.52218	13.0146	0	0	0	13.5397	13.1269	12.8299	0	0	0	6.47623	2.52831	11.9606	0	0	0	18.75	18.3669	14.1318
FGSG_06651	0	0	0	39.9343	127.054	6.72651	0	0	0	100.246	82.4508	8.41025	0	0	0	62.9169	91.1872	109.367	0	0	0	28.1696	47.2879	16.3124	0	0	0	24.7022	15.0945	14.4829	0	0	0	121.414	103.947	146.272
FGSG_06656	0	0	0	0	0	0	0	0	0	0	11.1296	0	0	0	0	11.2226	0	0	0	0	0	0	0	0	0	0	0	0	0	0	0	0	0	0	0	0
FGSG_06654	0	0	0	0	0	0	0	0	0	8.65965	0	21.9568	0	0	0	4.06134	33.2887	2.27813	0	0	0	0	0	0	0	0	0	0	0	0	0	0	0	7.5988	13.866	2.39872
FGSG_06655	0	0	0	86.7669	32.9208	20.3339	0	0	0	59.0477	45.4702	60.5931	0	0	0	43.891	118.554	75.3249	0	0	0	60.3182	107.211	70.885	0	0	0	29.8693	13.3087	31.7412	0	0	0	96.7847	45.4901	91.6565
FGSG_12868	0	0	0	0	32.7353	0	0	0	0	0	0	0	0	0	0	0	12.5436	0	0	0	0	0	0	0	0	0	0	0	0	0	0	0	0	0	1.82455	0
FGSG_12869	0	0	0	144.782	56.6933	0	0	0	0	46.0468	52.2031	25.0185	0	0	0	3.08511	40.5167	57.5402	0	0	0	52.3738	49.6484	109.182	0	0	0	12.4003	0	9.69374	0	0	0	43.2919	13.5424	36.3516
FGSG_10302	0	0	0	66.5242	48.3774	0	0	0	0	24.5579	8.6617	17.1235	0	0	0	9.21403	47.6307	14.6439	0	0	0	15.642	21.6243	74.7279	0	0	0	21.2608	1.16412	6.2326	0	0	0	26.1671	17.976	25.1693
FGSG_12861	0	0	0	0	25.5706	0	0	0	0	0	0	0	0	0	0	0	0	0	0	0	0	0	0	0	0	0	0	0	0	0	0	0	0	0	0	0
FGSG_12862	0	0	0	0	20.6907	0	0	0	0	191.159	98.4351	98.2694	0	0	0	41.3781	124.43	206.129	0	0	0	133.8	15.8547	145.275	0	0	0	0	0	8.25489	0	0	0	108.228	30.993	46.4339
FGSG_12863	0	0	0	12.8524	9.34648	4.32971	0	0	0	8.54021	35.1421	12.6315	0	0	0	6.2305	11.4406	15.1029	0	0	0	9.06608	0	5.24996	0	0	0	5.56509	2.15911	6.75869	0	0	0	13.2037	14.7329	17.0326
FGSG_20060	0	0	0	0	0	0	0	0	0	0	0	10.827	0	0	0	26.7022	0	41.1897	0	0	0	45.3304	107.429	0	0	0	0	47.7008	12.145	27.967	0	0	0	16.0585	4.88382	14.1938
FGSG_12866	0	0	0	0	0	5.10413	0	0	0	4.922	0	7.82829	0	0	0	1.88869	8.91307	16.1268	0	0	0	4.27506	3.37717	0	0	0	0	1.87442	1.65444	1.97815	0	0	0	4.37512	2.84029	7.88289
FGSG_12867	0	0	0	0	0	0	0	0	0	16.3476	24.711	6.21748	0	0	0	6.38913	18.567	11.4683	0	0	0	0	0	37.6853	0	0	0	0	0	5.35342	0	0	0	0	5.60914	5.43394
FGSG_08043	0	0	0	0	0	0	0	0	0	0	0	0	0	0	0	0	0	0	0	0	0	0	0	0	0	0	0	0	0	0.990284	0	0	0	0	0	0
FGSG_03021	0	0	0	0	0	0	0	0	0	0	0	0	0	0	0	0	0	0	0	0	0	0	0	0	0	0	0	0	0	0	0	0	0	0	0	2.0327
FGSG_03026	0	0	0	0	0	0	0	0	0	1.33261	0	0	0	0	0	0	0	0	0	0	0	0	0	0	0	0	0	0	0	0	0	0	0	0	0	0
FGSG_03027	0	0	0	0	0	0	0	0	0	0	0	4.30703	0	0	0	0	2.3745	5.36252	0	0	0	0	17.0943	0	0	0	0	0	0	2.22508	0	0	0	22.1457	1.35997	10.9163
FGSG_08047	0	0	0	0	0	0	0	0	0	0	0	0	0	0	0	0	0	0	0	0	0	7.4905	0	0	0	0	0	0	0	0	0	0	0	0	0	0
FGSG_08281	0	0	0	0	0	0	0	0	0	0	0	0	0	0	0	0	0	0	0	0	0	0	0	0	0	0	0	0	0	0	0	0	0	0	0	2.70026
FGSG_08048	0	0	0	0	49.3342	0	0	0	0	7.07112	110.45	14.7915	0	0	0	11.0544	15.4444	5.27065	0	0	0	0	0	0	0	0	0	0	1.67597	0	0	0	0	49.639	32.5519	22.5251
FGSG_11366	0	0	0	0	0	0	0	0	0	0	40.854	30.8376	0	0	0	25.3512	5.7958	27.7941	0	0	0	0	0	0	0	0	0	0	2.79527	6.03454	0	0	0	57.7502	21.7083	16.13
FGSG_11367	0	0	0	0	0	0	0	0	0	3.05195	0	23.6019	0	0	0	11.4508	4.79948	18.4665	0	0	0	0	0	0	0	0	0	14.4895	0	2.49859	0	0	0	17.5988	24.2596	12.6809
FGSG_10301	0	0	0	20.5696	62.8257	0	0	0	0	48.5977	66.1141	38.3525	0	0	0	72.365	80.8824	43.4683	0	0	0	23.2156	34.3867	0	0	0	0	5.08949	18.6598	39.9852	0	0	0	57.5697	54.4013	68.8559
FGSG_10967	0	0	0	192.051	86.9008	106.392	0	0	0	30.8795	108.596	109.295	0	0	0	75.6629	212.743	93.8358	0	0	0	74.2588	19.0256	59.2724	0	0	0	33.7911	6.4526	31.575	0	0	0	94.7985	66.599	115.631
NewGene.9366	0	0	0	0	0	0	0	0	0	11.1186	0	21.1436	0	0	0	0	0	0	0	0	0	35.4096	0	0	0	0	0	0	0	10.9231	0	0	0	0	0	9.23953
FGSG_06895	0	0	0	585.189	565.229	744.069	0	0	0	253.471	405.92	434.823	0	0	0	123.033	639.257	410.116	0	0	0	462.891	466.563	529.561	0	0	0	122.517	40.8353	84.0211	0	0	0	440.95	300.443	370.599
FGSG_10965	0	0	0	40.0444	0	0	0	0	0	0	19.2514	17.6453	0	0	0	5.5464	16.6902	8.61548	0	0	0	0	6.86598	22.6486	0	0	0	6.09729	5.17472	10.2777	0	0	0	18.474	16.8552	11.037
FGSG_06897	0	0	0	90.8613	74.3351	91.8277	0	0	0	54.0865	98.8689	47.52	0	0	0	25.1697	24.6157	41.2524	0	0	0	21.3645	56.9608	71.9103	0	0	0	39.3429	10.971	20.5953	0	0	0	46.0415	52.2215	43.3432
FGSG_07648	0	0	0	0	0	0	0	0	0	0	0	0	0	0	0	0	0	4.82626	0	0	0	0	0	0	0	0	0	0	0	0	0	0	0	4.74322	0.786838	3.8113
FGSG_07309	0	0	0	0	19.8715	33.1394	0	0	0	26.6307	0	25.7816	0	0	0	55.2575	0	13.1625	0	0	0	0	0	0	0	0	0	9.46555	25.7067	22.9914	0	0	0	15.1742	27.9662	43.7238
FGSG_07308	0	0	0	0	18.5989	0	0	0	0	15.1062	11.4172	18.9596	0	0	0	21.9627	3.95931	15.8962	0	0	0	19.2437	0	0	0	0	0	0	0	7.42034	0	0	0	0	7.7748	12.8043
FGSG_07307	0	0	0	48.2799	11.7033	0	0	0	0	20.9121	27.3001	26.0296	0	0	0	14.7115	27.4052	25.2566	0	0	0	0	14.3486	2.62951	0	0	0	19.1133	0.270355	11.2061	0	0	0	29.6702	19.2429	15.4822
FGSG_10963	0	0	0	0	50.6632	46.9389	0	0	0	51.4363	155.502	52.8195	0	0	0	38.5975	110.547	155.613	0	0	0	24.5716	223.225	170.746	0	0	0	17.2377	10.2406	30.3194	0	0	0	147.012	96.1855	135.07
FGSG_07305	0	0	0	51.4492	37.4146	0	0	0	0	31.6546	0	39.007	0	0	0	29.098	25.8855	43.9693	0	0	0	8.06492	0	98.0743	0	0	0	4.24332	1.44051	8.70752	0	0	0	37.1415	24.9809	41.6671
NewGene.2677	0	0	0	133.114	32.2676	29.8956	0	0	0	32.76	0	0	0	0	0	0	36.0627	10.342	0	0	0	0	24.7257	36.2497	0	0	0	10.9788	0	4.82764	0	0	0	14.7841	11.2405	11.4339
FGSG_07303	0	0	0	217.281	121.546	146.395	0	0	0	21.5952	37.3065	36.6078	0	0	0	25.4648	177.241	73.3679	0	0	0	94.3198	158.333	122.891	0	0	0	20.6775	2.80781	4.84928	0	0	0	42.6948	53.7732	58.6565
FGSG_07302	0	0	0	29.5029	14.3033	3.31297	0	0	0	55.9082	6.58524	19.8828	0	0	0	31.3286	50.2404	95.5065	0	0	0	27.7484	131.523	136.582	0	0	0	4.86657	0	2.85327	0	0	0	28.944	39.6118	42.4774
FGSG_07301	0	0	0	79.022	62.2548	0	0	0	0	35.9782	23.5176	4.43792	0	0	0	6.38461	5.09721	26.6041	0	0	0	15.4839	0	0	0	0	0	0	0	3.34352	0	0	0	2.92547	6.67283	7.43406
FGSG_07300	0	0	0	0	0	0	0	0	0	0	0	3.1836	0	0	0	0	10.4212	7.70734	0	0	0	0	0	0	0	0	0	0	0	0	0	0	0	3.14794	1.25655	2.0868
FGSG_10961	0	0	0	27.5071	40.0071	20.8497	0	0	0	22.3397	21.4891	19.3101	0	0	0	20.4782	12.775	28.0493	0	0	0	24.2543	7.66406	30.8992	0	0	0	0	5.77621	5.98556	0	0	0	25.5857	17.0724	24.9774
NewGene.11269	0	0	0	13.703	0	9.23247	0	0	0	0	0	0	0	0	0	0	0	0	0	0	0	0	0	0	0	0	0	0	2.30199	0	0	0	0	4.56566	17.3567	1.34517
FGSG_10960	0	0	0	62.7985	22.834	14.1036	0	0	0	3.09099	15.5745	21.9445	0	0	0	0	4.32078	8.94478	0	0	0	5.74232	3.88822	22.8017	0	0	0	3.45291	0.586092	1.01222	0	0	0	17.8239	4.41906	10.9594
NewGene.10935	0	0	0	39.6511	28.8349	0	0	0	0	22.249	0	25.8312	0	0	0	7.6887	6.13834	12.3224	0	0	0	0	136.991	0	0	0	0	21.5838	1.33222	6.32728	0	0	0	32.5878	6.42864	5.44935
FGSG_03350	0	0	0	0	0	0	0	0	0	0	0	2.75423	0	0	0	0	0	0	0	0	0	0	0	0	0	0	0	0	0	0	0	0	0	0	0	0
FGSG_11244	0	0	0	0	0	0	0	0	0	2.73475	0	0	0	0	0	0	3.22549	5.0361	0	0	0	0	0	0	0	0	0	0	0	1.34334	0	0	0	4.11382	2.34585	2.72709
FGSG_12284	0	0	0	0	0	0	0	0	0	0	0	0	0	0	0	0	0	0	0	0	0	0	0	0	0	0	0	0	0	3.55721	0	0	0	0	0	0
FGSG_12285	0	0	0	0	46.7324	0	0	0	0	0	0	0	0	0	0	0	0	0	0	0	0	0	0	0	0	0	0	0	0	0	0	0	0	0	0	0
FGSG_12280	0	0	0	0	0	0	0	0	0	12.2304	0	2.3258	0	0	0	0	24.0418	0	0	0	0	0	0	0	0	0	0	0	0	0	0	0	0	5.74935	0	2.54087
FGSG_12281	0	0	0	0	0	0	0	0	0	0	0	0	0	0	0	0	3.93859	0	0	0	0	0	0	0	0	0	0	0	0	0	0	0	0	9.18327	0	0
FGSG_12282	0	0	0	0	0	0	0	0	0	3.25021	26.2027	59.3353	0	0	0	8.12979	5.67917	7.4104	0	0	0	0	0	0	0	0	0	9.07692	0	5.3218	0	0	0	139.343	14.8694	39.9737
FGSG_12283	0	0	0	0	0	0	0	0	0	0	0	0	0	0	0	0	0	0	0	0	0	0	15.8144	0	0	0	0	21.0658	0	0	0	0	0	7.3545	0	1.39296
FGSG_03686	0	0	0	0	0	0	0	0	0	8.05418	0	13.7846	0	0	0	11.3321	7.38846	11.1239	0	0	0	0	0	0	0	0	0	0	0	0	0	0	0	12.4943	30.917	4.01581
FGSG_03687	0	0	0	34.8238	69.0666	85.3193	0	0	0	83.2098	62.1832	55.4714	0	0	0	69.7189	173.493	103.549	0	0	0	83.371	21.1695	56.8993	0	0	0	31.3323	15.1572	53.7327	0	0	0	19.6897	81.0007	77.6936
FGSG_03684	0	0	0	0	21.4833	59.7122	0	0	0	11.9961	69.2364	43.1363	0	0	0	8.18349	26.2967	19.5091	0	0	0	20.8388	16.462	0	0	0	0	18.2738	4.96281	17.1423	0	0	0	23.7873	16.4644	7.61254
FGSG_03685	0	0	0	0	0	0	0	0	0	0	19.2913	0	0	0	0	2.9927	3.34495	8.3935	0	0	0	0	0	17.652	0	0	0	0	0	0	0	0	0	2.39973	2.18946	3.44674
FGSG_03682	0	0	0	38.8251	0	0	0	0	0	15.7658	0	9.81196	0	0	0	16.1326	6.01046	24.1313	0	0	0	18.2581	48.6787	0	0	0	0	0	0	7.74433	0	0	0	26.9501	3.93419	9.52826
FGSG_03683	0	0	0	30.2206	0	0	0	0	0	5.57806	0	17.8206	0	0	0	12.5572	14.0352	4.69582	0	0	0	28.4234	0	24.689	0	0	0	11.2161	0	3.83601	0	0	0	3.35638	8.4213	1.48332
FGSG_03681	0	0	0	13.7282	0	9.24947	0	0	0	1.52036	15.3211	1.54196	0	0	0	0	4.25049	5.86618	0	0	0	27.4376	7.64994	0	0	0	0	3.39674	0	0	0	0	0	1.52469	0	3.53756
FGSG_11814	0	0	0	0	8.28893	7.67961	0	0	0	5.8908	10.1766	6.56131	0	0	0	2.56542	6.17588	3.54221	0	0	0	0	0	3.49194	0	0	0	0	1.55578	1.44681	0	0	0	0.949435	4.33122	4.47566
FGSG_11815	0	0	0	0	20.1606	10.377	0	0	0	13.1907	1.3751	23.5271	0	0	0	33.705	18.1208	30.6328	0	0	0	0	20.5979	10.066	0	0	0	0	4.13978	14.7462	0	0	0	19.5003	9.83223	19.655
FGSG_11810	0	0	0	15.0493	0	32.9536	0	0	0	19.4444	20.1546	12.6776	0	0	0	13.0276	27.3747	24.8458	0	0	0	49.5401	27.2549	55.3259	0	0	0	0	4.10826	4.36631	0	0	0	26.7426	16.0121	26.7766
FGSG_11811	0	0	0	0	26.7985	0	0	0	0	32.649	24.6761	8.57391	0	0	0	4.73951	8.96475	17.7917	0	0	0	0	0	0	0	0	0	5.86154	1.76876	6.4914	0	0	0	2.33872	14.2698	18.2167
FGSG_03688	0	0	0	172.025	86.8743	112.683	0	0	0	91.0225	81.0604	71.9208	0	0	0	70.8178	160.525	79.819	0	0	0	155.053	111.836	160.056	0	0	0	56.7517	14.8508	38.4725	0	0	0	25.4741	38.9788	52.0683
FGSG_12306	0	0	0	28.8	94.2472	0	0	0	0	4.25269	6.42835	8.89584	0	0	0	15.4573	15.6047	6.99233	0	0	0	13.5437	8.02431	0	0	0	0	3.56297	1.20955	1.04449	0	0	0	18.392	9.48462	25.7981
FGSG_12652	0	0	0	0	0	0	0	0	0	0	0	0	0	0	0	0	0	0	0	0	0	0	0	0	0	0	0	0	0	0	0	0	0	0	2.43958	0
FGSG_02373	0	0	0	0	0	98.9273	0	0	0	8.33892	0	6.34308	0	0	0	0	0	7.02002	0	0	0	0	0	0	0	0	0	0	0	0	0	0	0	15.0529	0	8.86994
FGSG_02377	0	0	0	112.096	25.4744	56.6443	0	0	0	12.4143	37.5309	40.1331	0	0	0	0	4.33837	2.72158	0	0	0	79.0726	31.2325	0	0	0	0	13.8679	2.35392	6.09807	0	0	0	28.0119	3.19468	4.4704
FGSG_02376	0	0	0	0	0	0	0	0	0	0	0	0	0	0	0	0	4.97417	0	0	0	0	0	0	0	0	0	0	0	0	0	0	0	0	0	0	6.30837
FGSG_02379	0	0	0	182.451	227.453	70.2442	0	0	0	12.8291	32.9671	40.9861	0	0	0	4.81344	0	3.71251	0	0	0	28.6001	101.669	70.9784	0	0	0	12.8981	7.29769	2.83581	0	0	0	21.7108	3.08132	17.2708
FGSG_02378	0	0	0	78.9662	0	85.1265	0	0	0	67.6301	190.358	78.0522	0	0	0	0	41.5638	24.5403	0	0	0	22.2811	220.017	0	0	0	0	62.5231	0	4.58216	0	0	0	43.851	0	7.75181
FGSG_12137	0	0	0	145.784	47.7073	68.756	0	0	0	30.1375	39.0478	29.4742	0	0	0	79.7583	31.596	87.2125	0	0	0	13.7114	0	0	0	0	0	45.0888	5.51037	27.493	0	0	0	45.3352	23.2666	38.6398
FGSG_12134	0	0	0	112.567	0	0	0	0	0	42.4781	0	39.3356	0	0	0	10.3941	23.2351	19.4346	0	0	0	0	13.9393	51.0902	0	0	0	0	0	4.53603	0	0	0	8.33463	5.70326	15.9614
FGSG_05683	0	0	0	14.7515	10.7275	0	0	0	0	10.8912	65.8524	7.45605	0	0	0	12.259	30.8294	32.0902	0	0	0	0	0	0	0	0	0	15.5122	0	1.06998	0	0	0	27.8517	8.78186	13.9379
FGSG_05684	0	0	0	34.0384	49.5065	68.8009	0	0	0	45.2358	0	46.8345	0	0	0	14.1436	52.6944	46.2792	0	0	0	16.0071	18.9677	83.424	0	0	0	8.42206	2.85909	5.55509	0	0	0	40.6393	18.9703	29.2374
FGSG_12133	0	0	0	0	0	0	0	0	0	0	0	0	0	0	0	0	0	0	0	0	0	0	0	0	0	0	0	0	0	0	0	0	0	0	5.59529	0
FGSG_05687	0	0	0	0	6.8274	18.9766	0	0	0	19.4085	5.23889	14.236	0	0	0	21.1308	8.72046	20.4235	0	0	0	0	0	15.3399	0	0	0	2.9037	9.66024	16.6839	0	0	0	11.4697	13.0809	11.4051
FGSG_05689	0	0	0	92.8118	86.7782	157.82	0	0	0	132.48	167.702	74.9587	0	0	0	82.0273	143.681	76.5716	0	0	0	51.9598	108.363	32.4958	0	0	0	71.0798	13.7355	37.1862	0	0	0	109.46	77.2532	106.078
FGSG_12138	0	0	0	101.76	113.178	145.189	0	0	0	240.418	232.479	232.629	0	0	0	160.842	355.84	340.422	0	0	0	121.043	216.813	190.718	0	0	0	54.7997	18.6032	41.2468	0	0	0	279.884	188.639	316.722
FGSG_12139	0	0	0	161.139	0	108.568	0	0	0	65.1753	37.5309	42.4939	0	0	0	39.7855	122.559	93.0779	0	0	0	52.7151	81.9852	51.5127	0	0	0	0	5.29631	0	0	0	0	53.6895	21.6528	61.8979
FGSG_03970	0	0	0	0	0	0	0	0	0	0	0	0	0	0	0	0	51.2293	12.1784	0	0	0	0	0	0	0	0	0	0	0	0	0	0	0	3.86872	0	3.41949
FGSG_03971	0	0	0	95.9207	89.685	32.3136	0	0	0	8.09366	42.8202	10.7739	0	0	0	18.9795	29.6987	27.68	0	0	0	35.4422	15.2718	39.1817	0	0	0	15.2572	4.60398	5.46659	0	0	0	15.9798	11.1083	34.3017
FGSG_03972	0	0	0	0	0	0	0	0	0	0	0	0	0	0	0	0	0	0	0	0	0	5.98217	0	0	0	0	0	0	0	0	0	0	0	0	0	0
FGSG_07198	0	0	0	0	0	0	0	0	0	0	0	6.65394	0	0	0	2.05129	3.05697	0.767088	0	0	0	0	5.50188	0	0	0	0	0	0.829327	3.7598	0	0	0	1.09657	1.12554	0
FGSG_03975	0	0	0	222.837	147.581	93.8361	0	0	0	98.7138	65.7259	123.358	0	0	0	66.1377	133.06	103.567	0	0	0	114.149	141.913	182.048	0	0	0	75.812	33.7582	83.9906	0	0	0	64.9656	98.9904	117.383
FGSG_03976	0	0	0	10.1883	0	22.3093	0	0	0	1.50442	1.13704	4.57742	0	0	0	9.87797	0.788616	12.4669	0	0	0	0	0	12.4851	0	0	0	8.1928	0	2.58647	0	0	0	7.0721	2.06478	3.37548
FGSG_03977	0	0	0	25.4997	0	11.4537	0	0	0	8.15826	0	11.934	0	0	0	9.71264	14.1455	14.3632	0	0	0	3.99721	9.47302	34.7203	0	0	0	6.30934	1.42792	2.92851	0	0	0	1.88804	6.24446	8.65692
FGSG_03978	0	0	0	0	0	0	0	0	0	4.8562	0	0	0	0	0	0	0	0	0	0	0	0	0	0	0	0	0	0	0	0	0	0	0	0	1.66625	0
FGSG_03979	0	0	0	15.9056	23.1335	14.2887	0	0	0	11.7433	9.46726	9.82591	0	0	0	8.81209	15.5947	20.8017	0	0	0	7.47984	0	19.4913	0	0	0	10.4946	0.890671	1.53825	0	0	0	12.3656	10.8792	12.2309
FGSG_12962	0	0	0	0	0	0	0	0	0	0	0	0	0	0	0	0	0	5.36252	0	0	0	0	0	0	0	0	0	0	0	0	0	0	0	0	0	3.0114
FGSG_02089	0	0	0	0	0	2.62681	0	0	0	0	0	7.00658	0	0	0	9.18003	7.24272	1.51452	0	0	0	0	0	0	0	0	0	0	0	0	0	0	0	5.19607	4.34572	3.63589
FGSG_01764	0	0	0	460.42	258.293	106.358	0	0	0	0	46.9799	0	0	0	0	0	18.3284	14.3085	0	0	0	364.99	513.131	956.48	0	0	0	139.96	3.31487	3.81667	0	0	0	0	0	0
FGSG_02083	0	0	0	67.3591	90.9713	77.8006	0	0	0	84.5446	71.9531	72.9564	0	0	0	45.3155	97.2018	65.9769	0	0	0	65.616	93.8385	98.2672	0	0	0	19.0475	14.953	35.4221	0	0	0	51.0317	48.3885	70.7289
FGSG_02082	0	0	0	23.7402	0	0	0	0	0	37.6845	66.2369	31.3316	0	0	0	19.318	9.18796	11.9888	0	0	0	0	0	0	0	0	0	12.4822	4.23742	6.02686	0	0	0	37.2426	24.0562	31.1702
FGSG_02081	0	0	0	0	0	0	0	0	0	11.7292	13.6383	6.17671	0	0	0	0	0	0	0	0	0	0	0	0	0	0	0	0	0	0	0	0	0	0	1.54788	2.69915
FGSG_02080	0	0	0	25.1438	23.6629	37.8678	0	0	0	44.1169	21.1285	48.1772	0	0	0	40.5618	40.0697	35.1628	0	0	0	58.4259	36.2644	41.083	0	0	0	12.4426	7.45407	21.6707	0	0	0	55.8509	36.1946	30.4178
FGSG_02087	0	0	0	63.5319	138.604	35.6709	0	0	0	169.645	125.263	134.989	0	0	0	133.46	717.157	182.219	0	0	0	42.3256	29.5023	43.2525	0	0	0	26.1993	11.5623	11.9045	0	0	0	234.613	215.129	284.289
FGSG_02085	0	0	0	0	0	0	0	0	0	2.60591	0	4.75731	0	0	0	0	4.91765	0	0	0	0	0	0	0	0	0	0	0	0	0	0	0	0	1.96001	4.82833	2.9451
FGSG_02084	0	0	0	0	0	28.7985	0	0	0	31.5578	141.2	12.4825	0	0	0	3.55212	33.0851	13.9475	0	0	0	24.1208	114.328	27.9355	0	0	0	23.2669	5.74442	27.2828	0	0	0	25.6347	27.7198	28.5323
FGSG_09082	0	0	0	18.6984	0	0	0	0	0	23.0087	8.34718	50.4052	0	0	0	51.7968	80.0858	90.553	0	0	0	29.3106	0	40.7354	0	0	0	7.71083	4.18824	8.13755	0	0	0	6.9223	73.1049	78.4695
FGSG_09080	0	0	0	29.1188	0	0	0	0	0	0	25.998	10.6296	0	0	0	1.00828	2.25392	2.82789	0	0	0	6.84678	0	5.94722	0	0	0	0	0	1.05605	0	0	0	1.61701	0.36883	1.78655
FGSG_09081	0	0	0	16.9111	0	0	0	0	0	41.4525	0	43.3079	0	0	0	120.394	93.2002	74.3648	0	0	0	74.7554	81.0429	71.8415	0	0	0	31.8005	7.10233	23.0605	0	0	0	6.01021	63.0613	102.76
FGSG_09086	0	0	0	0	0	0	0	0	0	0	0	0	0	0	0	0	0	0	0	0	0	0	0	0	0	0	0	0	0	2.50322	0	0	0	0	0	0
FGSG_09085	0	0	0	0	0	0	0	0	0	0	0	29.4359	0	0	0	2.79217	0	0	0	0	0	0	0	0	0	0	0	0	0	0	0	0	0	41.7934	2.21298	6.7614
FGSG_01150	0	0	0	0	39.3094	0	0	0	0	3.04071	0	22.5512	0	0	0	7.84345	13.9469	12.399	0	0	0	19.3677	4.30309	0	0	0	0	0	2.81072	4.10749	0	0	0	12.2928	4.56453	3.91659
FGSG_05864	0	0	0	27.3389	92.7792	76.7491	0	0	0	56.5171	42.7155	32.7545	0	0	0	16.4087	58.5468	67.2609	0	0	0	44.9979	48.2423	44.6695	0	0	0	22.5481	9.56818	6.27947	0	0	0	53.6419	40.1692	64.8574
FGSG_11566	0	0	0	0	0	0	0	0	0	0	0	0	0	0	0	0	0	12.497	0	0	0	0	0	0	0	0	0	0	0	0	0	0	0	33.5638	3.45742	12.68
FGSG_05865	0	0	0	23.71	62.072	79.8738	0	0	0	48.3148	27.5195	14.9135	0	0	0	8.53835	41.8438	29.1049	0	0	0	0	0	0	0	0	0	19.9461	0	8.25489	0	0	0	26.8596	24.0256	21.4131
FGSG_02883	0	0	0	19.5346	107.965	31.5878	0	0	0	0	17.441	0	0	0	0	0	3.02413	2.42831	0	0	0	47.7696	52.2506	204.275	0	0	0	7.73346	0	0	0	0	0	0	3.16715	0
FGSG_02882	0	0	0	34.7564	50.5507	33.4534	0	0	0	0	0	0	0	0	0	2.75084	12.2985	10.8012	0	0	0	81.7236	77.471	36.5072	0	0	0	4.91411	5.42174	0	0	0	0	4.96303	3.27034	2.43707
FGSG_02881	0	0	0	140.813	56.8897	0	0	0	0	0	48.8917	0	0	0	0	0	0	0	0	0	0	53.9567	75.561	161.906	0	0	0	5.16165	0	0	0	0	0	0	0	2.30385
FGSG_02880	0	0	0	392.85	37.7767	104.999	0	0	0	7.67065	37.6835	0	0	0	0	4.49688	31.1622	17.1526	0	0	0	184.744	226.15	228.108	0	0	0	36.9529	4.36336	3.76791	0	0	0	0	1.97395	5.41816
FGSG_02887	0	0	0	0	0	0	0	0	0	0	0	0	0	0	0	0	1.87339	0	0	0	0	5.69083	0	0	0	0	0	0	0	0	0	0	0	0	0	0
FGSG_02888	0	0	0	0	0	0	0	0	0	0	0	0	0	0	0	0	0	0	0	0	0	0	0	14.9851	0	0	0	0	0	0	0	0	0	0	0	0
NewGene.5204	0	0	0	23.295	0	0	0	0	0	6.87961	20.7984	0	0	0	0	0	18.0314	0	0	0	0	0	0	0	0	0	0	11.5277	3.91338	0	0	0	0	5.17442	11.8026	13.149
FGSG_05358	0	0	0	36.8085	47.587	13.7778	0	0	0	38.0467	7.30302	40.8843	0	0	0	25.4911	40.5211	55.2884	0	0	0	50.0061	50.1387	30.0711	0	0	0	16.1911	3.09177	7.71292	0	0	0	39.5179	25.4873	25.4942
FGSG_10157	0	0	0	52.9307	69.7668	62.4093	0	0	0	87.9287	159.495	82.4901	0	0	0	35.7398	101.402	72.4796	0	0	0	24.8915	22.1215	21.6211	0	0	0	13.0965	12.2264	27.1147	0	0	0	89.2817	74.2515	67.2233
FGSG_05357	0	0	0	0	0	0	0	0	0	37.5004	14.7875	48.782	0	0	0	40.7827	22.2217	50.3279	0	0	0	0	0	0	0	0	0	0	1.23662	4.27146	0	0	0	65.8129	43.0767	77.6814
FGSG_05354	0	0	0	0	0	0	0	0	0	0	0	5.62228	0	0	0	2.66654	0.596078	4.78638	0	0	0	10.8643	2.14562	0	0	0	0	0	0	1.39642	0	0	0	0	0.975419	0
FGSG_05355	0	0	0	65.5173	42.3512	63.7617	0	0	0	80.6204	64.995	90.7606	0	0	0	29.2402	93.5377	79.7465	0	0	0	95.8549	36.5091	83.261	0	0	0	21.6144	9.172	16.8967	0	0	0	62.2547	33.1947	65.0304
FGSG_05352	0	0	0	62.1802	0	0	0	0	0	15.1697	43.4473	190.697	0	0	0	35.9472	5.02228	21.004	0	0	0	0	0	26.5036	0	0	0	16.054	7.49372	7.05937	0	0	0	159.436	93.2792	73.3805
FGSG_10154	0	0	0	0	0	0	0	0	0	7.52784	0	2.54494	0	0	0	3.13825	0	2.20042	0	0	0	0	0	0	0	0	0	0	1.18948	0	0	0	0	10.6948	4.0179	7.64578
FGSG_05350	0	0	0	0	0	0	0	0	0	0	3.78153	0	0	0	0	0	0.983529	5.59408	0	0	0	0	0	20.7612	0	0	0	2.09594	0	0.614426	0	0	0	0	0	2.07889
FGSG_05351	0	0	0	0	0	0	0	0	0	0	15.0237	1.89004	0	0	0	5.82665	5.86121	9.3148	0	0	0	4.94576	5.8605	0	0	0	0	0	0	0.457699	0	0	0	3.73773	5.22191	4.02639
FGSG_04339	0	0	0	28.5694	7.9908	5.92272	0	0	0	13.6294	0	13.8231	0	0	0	5.47898	11.5673	12.2933	0	0	0	5.16738	14.6955	0	0	0	0	3.80631	6.82996	1.27522	0	0	0	28.3129	8.12819	17.4745
FGSG_09157	0	0	0	113.191	41.1569	10.8947	0	0	0	36.4127	57.7482	37.687	0	0	0	18.4772	42.5556	45.5407	0	0	0	32.318	9.01067	23.118	0	0	0	9.0021	3.39556	14.0745	0	0	0	49.3871	30.5177	44.6443
FGSG_04333	0	0	0	12.9417	0	0	0	0	0	70.2294	5.77733	108.295	0	0	0	65.4265	86.6507	52.0332	0	0	0	6.08603	7.21167	21.1457	0	0	0	16.0107	10.0552	47.4047	0	0	0	53.5409	69.1762	77.6553
FGSG_04332	0	0	0	0	47.4437	43.9561	0	0	0	31.8326	70.9108	39.8253	0	0	0	19.251	18.8822	24.9026	0	0	0	34.682	12.6451	74.1546	0	0	0	11.9312	9.53031	14.4021	0	0	0	31.8183	20.9824	32.4396
FGSG_07564	0	0	0	0	0	0	0	0	0	0	0	0	0	0	0	0	0	0.661468	0	0	0	0	0	0	0	0	0	0	0	0	0	0	0	0	0	0
FGSG_04330	0	0	0	124.517	0	53.133	0	0	0	30.0313	94.496	36.8294	0	0	0	20.6957	44.978	29.9895	0	0	0	80.0265	41.6317	118.679	0	0	0	0	6.62399	8.12849	0	0	0	33.19	29.651	18.5387
FGSG_04336	0	0	0	61.3856	30.905	0	0	0	0	19.5232	0	9.01639	0	0	0	5.23218	8.77202	5.86978	0	0	0	6.66173	0	0	0	0	0	0	1.98313	1.71251	0	0	0	12.5864	2.8709	0
FGSG_04335	0	0	0	0	59.2537	0	0	0	0	107.359	44.7678	295.679	0	0	0	123.273	64.0397	37.4955	0	0	0	26.5274	0	0	0	0	0	0	10.5293	15.9117	0	0	0	242.942	120.99	179.969
FGSG_04334	0	0	0	58.0863	42.2412	0	0	0	0	93.2768	71.3088	99.088	0	0	0	55.3116	56.2017	36.103	0	0	0	0	0	11.8635	0	0	0	3.59305	15.8568	24.226	0	0	0	60.077	44.5126	31.0052
NewGene.2099	0	0	0	243.079	0	0	0	0	0	0	0	0	0	0	0	0	0	0	0	0	0	0	0	0	0	0	0	0	0	0	0	0	0	0	0	0
FGSG_03599	0	0	0	0	0	0	0	0	0	0	171.281	47.713	0	0	0	75.9179	0	0	0	0	0	0	0	0	0	0	0	0	0	0	0	0	0	786.816	20.1338	82.0551
FGSG_10150	0	0	0	0	0	0	0	0	0	0	0	19.0292	0	0	0	5.29867	0	0	0	0	0	0	0	22.3239	0	0	0	0	0	0	0	0	0	0	0	3.21893
NewGene.2090	0	0	0	0	0	0	0	0	0	38.5472	0	0	0	0	0	0	16.8386	0	0	0	0	0	0	0	0	0	0	0	0	0	0	0	0	0	4.40874	0
NewGene.2094	0	0	0	0	0	0	0	0	0	0	0	0	0	0	0	0	0	6.78693	0	0	0	0	0	99.9132	0	0	0	0	4.40256	0	0	0	0	0	15.0483	2.57263
FGSG_06427	0	0	0	98.843	150.499	91.5698	0	0	0	138.656	74.4605	121.083	0	0	0	135.62	48.7743	78.4734	0	0	0	79.8917	82.6194	47.9457	0	0	0	26.7493	43.5878	73.7108	0	0	0	98.1138	93.2729	81.7177
FGSG_13606	0	0	0	0	0	9.67719	0	0	0	0	32.0592	4.83981	0	0	0	0	20.0117	11.159	0	0	0	0	0	0	0	0	0	0	0.904829	0.520901	0	0	0	4.78559	0.727712	4.22989
FGSG_13423	0	0	0	0	0	0	0	0	0	3.03791	0	0	0	0	0	0	0	1.1988	0	0	0	4.83747	0	0	0	0	0	0	0	1.49226	0	0	0	0	0	0
FGSG_13422	0	0	0	42.7595	31.0954	50.4167	0	0	0	30.7807	3.1814	34.8202	0	0	0	11.3514	27.0298	12.181	0	0	0	114.785	186.648	119.354	0	0	0	12.3432	4.19024	13.6983	0	0	0	17.413	13.7208	17.3148
FGSG_13420	0	0	0	0	0	0	0	0	0	0	0	0	0	0	0	0	0	0	0	0	0	0	0	0	0	0	0	0	0	0	0	0	0	0	1.00715	0
FGSG_13427	0	0	0	0	43.2523	44.5254	0	0	0	23.4199	0	30.4333	0	0	0	21.0524	5.11528	39.5343	0	0	0	0	0	0	0	0	0	0	1.66527	7.66944	0	0	0	15.4132	26.786	9.40662
FGSG_10482	0	0	0	48.3007	14.6354	0	0	0	0	4.75481	21.562	18.084	0	0	0	6.68996	33.6482	17.5121	0	0	0	0	0	0	0	0	0	0	1.69045	1.45976	0	0	0	8.94068	15.4988	17.9782
FGSG_01859	0	0	0	0	0	0	0	0	0	0	0	0	0	0	0	0	6.78828	14.4788	0	0	0	0	0	0	0	0	0	0	0	0	0	0	0	9.74008	4.44332	8.60906
FGSG_03592	0	0	0	0	0	0	0	0	0	0	0	0	0	0	0	0	0	0	0	0	0	6.35064	5.01681	51.4851	0	0	0	0	0	0	0	0	0	0	0	0
FGSG_05538	0	0	0	0	37.0284	61.7516	0	0	0	0	9.09219	42.3219	0	0	0	32.4414	18.9182	32.4388	0	0	0	19.156	0	58.2372	0	0	0	0	3.42154	2.95462	0	0	0	31.6686	24.7661	49.9843
FGSG_01671	0	0	0	0	0	119.386	0	0	0	20.7516	73.6468	21.9616	0	0	0	8.46298	36.8904	34.1794	0	0	0	22.9872	71.5019	24.9588	0	0	0	13.6065	4.61908	17.2845	0	0	0	26.4659	25.3852	42.2867
FGSG_01670	0	0	0	155.3	75.2911	0	0	0	0	38.2201	23.1093	27.6188	0	0	0	48.3977	18.0314	54.2955	0	0	0	66.9463	28.8467	0	0	0	0	0	16.3058	5.63224	0	0	0	38.8081	23.6052	57.1696
FGSG_01673	0	0	0	26.1558	85.5941	101.33	0	0	0	0	0	0	0	0	0	0	0	0	0	0	0	0	0	0	0	0	0	0	0	0	0	0	0	0	0	0
FGSG_01672	0	0	0	159.64	251.946	514.909	0	0	0	290.9	329.034	115.216	0	0	0	151.015	418.03	361.266	0	0	0	301.891	285.803	249.74	0	0	0	68.914	24.2506	64.7947	0	0	0	214.647	171.747	217.731
FGSG_05532	0	0	0	0	0	174.863	0	0	0	25.549	0	0	0	0	0	1.4978	0	13.4426	0	0	0	35.598	54.234	35.3382	0	0	0	0	0	0	0	0	0	9.6082	0	11.6772
FGSG_01850	0	0	0	108.122	22.9331	75.8833	0	0	0	57.8752	56.3115	70.8422	0	0	0	45.5507	73.9272	51.4516	0	0	0	16.9487	82.8441	29.4437	0	0	0	13.3762	24.5966	22.2204	0	0	0	111.577	89.0186	74.0763
FGSG_01853	0	0	0	53.5006	86.7912	103.98	0	0	0	111.816	112.068	113.02	0	0	0	76.9517	148.127	147.079	0	0	0	47.4159	72.2388	31.9403	0	0	0	36.6578	19.1852	61.3431	0	0	0	125.694	98.3128	84.1321
FGSG_01852	0	0	0	72.9394	31.8256	0	0	0	0	33.9268	0	17.2045	0	0	0	14.1436	18.6312	10.767	0	0	0	30.8708	12.1935	0	0	0	0	9.926	2.45065	10.0521	0	0	0	23.8975	16.2603	14.8574
FGSG_05536	0	0	0	0	0	0	0	0	0	0	0	0	0	0	0	0	0	2.34158	0	0	0	0	0	0	0	0	0	0	0	0	0	0	0	0.836833	0	4.43796
FGSG_01854	0	0	0	87.205	82.7941	53.8587	0	0	0	54.7269	37.848	44.0773	0	0	0	47.3072	30.3752	57.9654	0	0	0	80.8798	67.4922	71.2429	0	0	0	31.1667	20.9573	42.6957	0	0	0	35.2434	58.5424	61.2319
FGSG_05534	0	0	0	0	0	0	0	0	0	0	0	0	0	0	0	9.83763	0	12.6131	0	0	0	0	0	0	0	0	0	0	6.81824	0	0	0	0	4.50766	14.3944	0
FGSG_05535	0	0	0	405.933	333.538	314.348	0	0	0	230.423	202.395	173.497	0	0	0	121.941	245.247	206.635	0	0	0	131.396	236.486	297.176	0	0	0	76.3078	38.3036	79.9189	0	0	0	187.362	171.747	174.662
FGSG_04485	0	0	0	339.304	100.942	166.261	0	0	0	167.388	230.647	196.185	0	0	0	116.955	252.489	218.38	0	0	0	94.2873	137.509	100.799	0	0	0	91.5855	11.9831	43.6285	192.587	0	0	182.853	135.77	193.225
FGSG_04484	0	0	0	0	11.9404	11.0627	0	0	0	18.184	0	11.9876	0	0	0	5.68548	6.35467	6.37832	0	0	0	3.86074	0	13.414	0	0	0	8.12524	0	7.74123	0	0	0	15.0446	9.1509	10.4769
FGSG_04487	0	0	0	0	64.2801	22.3331	0	0	0	28.8237	14.7973	24.4071	0	0	0	22.4453	46.7533	38.9153	0	0	0	41.5678	28.7326	48.1419	0	0	0	7.29024	1.23743	4.80855	0	0	0	22.9065	12.1291	18.4389
FGSG_00107	0	0	0	47.1798	44.1127	27.2466	0	0	0	5.97145	15.044	45.0439	0	0	0	5.60117	15.6511	3.66552	0	0	0	47.5437	30.0464	27.5314	0	0	0	19.1781	3.96292	6.59981	0	0	0	28.8195	12.4642	17.368
FGSG_04481	0	0	0	97.8555	56.9295	70.3262	0	0	0	51.0552	66.982	31.5082	0	0	0	54.2144	93.4181	78.3071	0	0	0	55.2217	43.6234	37.3072	0	0	0	18.5627	8.76744	15.142	0	0	0	80.4239	36.5233	58.2769
FGSG_00101	0	0	0	22.252	0	0	0	0	0	3.28578	0	5.62357	0	0	0	0	0	1.72881	0	0	0	0	0	0	0	0	0	0	0	0	0	0	0	0	4.79149	0.546097
FGSG_03597	0	0	0	0	10.7773	0	0	0	0	43.7669	33.079	34.124	0	0	0	24.6318	35.5609	10.0747	0	0	0	20.9079	8.25829	36.3218	0	0	0	0	10.5809	23.6487	0	0	0	18.1053	30.0344	26.5503
FGSG_10488	0	0	0	0	215.318	0	0	0	0	46.2927	23.3253	29.3442	0	0	0	48.2469	35.0516	21.6505	0	0	0	32.7622	58.2325	71.1443	0	0	0	0	2.9259	26.5294	0	0	0	85.1119	32.6501	55.5667
FGSG_13826	0	0	0	0	0	0	0	0	0	1.99989	0	0	0	0	0	0	0	0	0	0	0	0	6.03767	0	0	0	0	3.35107	0	0	0	0	0	1.80503	0	0.664762
FGSG_04192	0	0	0	0	0	0	0	0	0	2.45153	0	0	0	0	0	10.3478	3.85526	3.54714	0	0	0	0	0	0	0	0	0	4.10786	0	0	0	0	0	6.91459	5.25727	1.22233
FGSG_00142	0	0	0	0	10.7559	0	0	0	0	0	0	0	0	0	0	0	1.83176	0	0	0	0	30.604	14.8354	36.2497	0	0	0	2.92767	0	0	0	0	0	1.64267	0.449622	0
FGSG_04190	0	0	0	19.262	0	0	0	0	0	14.2214	21.497	20.0127	0	0	0	2.66792	20.8735	35.5423	0	0	0	0	0	0	0	0	0	4.76597	0	2.445	0	0	0	4.81341	10.9791	10.3998
FGSG_13355	0	0	0	25.2978	0	11.363	0	0	0	4.35812	0	5.68294	0	0	0	0	5.22175	2.6206	0	0	0	7.93111	4.699	13.7782	0	0	0	0	2.83322	0.305823	0	0	0	5.61928	2.34983	1.44864
FGSG_04196	0	0	0	12.9193	70.4631	78.34	0	0	0	167.877	164.369	215.852	0	0	0	58.6028	213.001	86.0698	0	0	0	164.038	71.9917	113.461	0	0	0	91.1027	23.8737	53.1793	0	0	0	154.605	69.22	94.1663
FGSG_13609	0	0	0	230.074	0	85.2579	0	0	0	20.384	0	32.3027	0	0	0	25.4934	10.6853	25.0251	0	0	0	0	0	56.3884	0	0	0	0	12.5615	10.8473	0	0	0	16.6092	16.3196	18.0684
FGSG_09785	0	0	0	0	0	0	0	0	0	0	0	0	0	0	0	0	0	1.28586	0	0	0	0	0	0	0	0	0	0	0	0	0	0	0	0	0	0
FGSG_06091	0	0	0	213.322	0	59.8863	0	0	0	18.3748	43.6469	5.99013	0	0	0	0	17.888	51.1016	0	0	0	83.5982	0	0	0	0	0	0	0	3.22354	0	0	0	23.6921	19.8148	24.4311
FGSG_10804	0	0	0	148.39	88.8682	20.5839	0	0	0	125.025	126.641	131.868	0	0	0	71.9353	149.994	115.966	0	0	0	61.5729	55.9369	21.3933	0	0	0	22.6774	7.33187	28.491	0	0	0	96.9446	51.08	80.7604
FGSG_10805	0	0	0	378.356	427.354	482.721	0	0	0	441.603	355.774	415.479	0	0	0	265.926	390.069	495.031	0	0	0	327.463	170.463	430.768	0	0	0	83.6567	65.9274	162.325	0	0	0	409.93	360.96	495.881
FGSG_04777	0	0	0	0	0	0	0	0	0	0	0	0	0	0	0	0	0	0	0	0	0	11.8032	0	0	0	0	0	0	0	0	0	0	0	8.3627	3.81497	4.92775
FGSG_06913	0	0	0	0	0	0	0	0	0	0	0	0	0	0	0	0	0	0	0	0	0	0	0	0	0	0	0	0	7.28072	0	0	0	0	0	0	0
FGSG_07688	0	0	0	42.5157	0	0	0	0	0	21.9729	5.42272	9.8919	0	0	0	2.1031	14.1038	12.5048	0	0	0	18.5655	0	4.96194	0	0	0	0	1.02033	1.98245	0	0	0	7.42013	7.84701	18.6321
FGSG_07689	0	0	0	23.4088	53.9069	18.4005	0	0	0	8.64152	26.125	24.1019	0	0	0	5.40379	0	15.4589	0	0	0	11.0084	56.5258	108.37	0	0	0	39.5787	2.62167	16.4133	0	0	0	12.1326	5.13943	8.23433
FGSG_04163	0	0	0	59.4767	0	17.8102	0	0	0	0	0	0	0	0	0	0	0	0	0	0	0	0	0	0	0	0	0	14.7162	0	0	0	0	0	0	0	0
FGSG_09784	0	0	0	92.7166	40.4549	103.073	0	0	0	36.9651	16.5559	23.9522	0	0	0	36.5992	19.377	25.2118	0	0	0	69.7622	51.6657	0	0	0	0	4.58814	15.5757	18.8302	115.776	0	0	28.8326	32.413	30.4904
NewGene.10972	0	0	0	0	0	0	0	0	0	0	0	21.4689	0	0	0	2.20616	0	0	0	0	0	0	0	0	0	0	0	0	0	0	0	0	0	8.84516	0	3.12722
FGSG_07680	0	0	0	0	0	0	0	0	0	0	27.2766	0	0	0	0	0	9.45908	6.32953	0	0	0	0	0	0	0	0	0	0	0	0	0	0	0	0	4.12768	0
FGSG_07687	0	0	0	0	0	0	0	0	0	0	0	0	0	0	0	0	0	0	0	0	0	0	0	0	0	0	0	0	0	0	0	0	0	1.16279	0	1.15624
FGSG_10801	0	0	0	42.3012	12.8175	68.8768	0	0	0	20.3005	14.1628	24.1525	0	0	0	47.8484	34.9258	63.5387	0	0	0	23.2083	9.82169	25.9188	0	0	0	7.84988	4.73751	19.1766	0	0	0	47.7639	27.5046	24.7422
FGSG_10802	0	0	0	0	0	0	0	0	0	0	0	0	0	0	0	4.13361	2.56674	4.12208	0	0	0	0	16.6305	0	0	0	0	0	0	0	0	0	0	0	2.35211	1.95312
FGSG_05824	0	0	0	0	0	0	0	0	0	0	0	11.0617	0	0	0	0	0	0	0	0	0	0	0	0	0	0	0	0	0	0	0	0	0	56.7924	2.30294	7.25077
FGSG_05826	0	0	0	246.835	71.8008	37.419	0	0	0	67.4293	41.3213	100.502	0	0	0	35.8976	186.284	116.022	0	0	0	162.509	85.9669	312.564	0	0	0	19.849	2.59165	3.58076	0	0	0	63.0525	41.8952	71.178
FGSG_10803	0	0	0	0	28.6823	0	0	0	0	0	0	0	0	0	0	0	0	0	0	0	0	18.5479	0	0	0	0	0	0	0	0	0	0	0	7.6658	0	0
FGSG_05820	0	0	0	0	0	0	0	0	0	62.9873	0	4.47178	0	0	0	8.6653	34.3385	25.1869	0	0	0	0	0	0	0	0	0	0	0	0	0	0	0	17.6867	5.47505	11.7247
FGSG_05821	0	0	0	0	0	0	0	0	0	0	0	0	0	0	0	0	0	0	0	0	0	0	0	0	0	0	0	0	0	0	0	0	0	5.82402	5.72246	2.17789
FGSG_05822	0	0	0	0	0	0	0	0	0	9.65559	0	5.8757	0	0	0	2.71706	12.1474	7.11239	0	0	0	0	7.28758	0	0	0	0	0	0	0	0	0	0	11.6197	1.9878	6.09809
FGSG_07422	0	0	0	26.9251	33.5663	0	0	0	0	10.2236	0	7.77666	0	0	0	10.6551	16.0775	8.36752	0	0	0	15.3752	34.2945	6.28478	0	0	0	8.08961	1.29235	5.30093	0	0	0	16.4471	10.5237	15.8588
FGSG_10198	0	0	0	0	38.5297	18.6247	0	0	0	43.1995	46.2758	28.2028	0	0	0	32.2252	17.4742	29.7093	0	0	0	27.0825	11.5529	33.8749	0	0	0	19.949	8.51367	35.2555	0	0	0	22.5142	33.0297	22.2742
FGSG_10199	0	0	0	10.3342	31.3133	13.9255	0	0	0	13.9881	6.91998	20.1196	0	0	0	9.06524	17.8647	15.2549	0	0	0	20.2493	8.638	12.6639	0	0	0	13.211	3.61681	13.2425	0	0	0	9.94713	15.3586	19.1904
FGSG_04578	0	0	0	16.7139	0	5.63056	0	0	0	0	14.9226	18.3039	0	0	0	14.4687	7.76238	4.22028	0	0	0	0	0	0	0	0	0	6.20324	1.4039	3.63696	0	0	0	4.64073	5.92775	7.79352
FGSG_03788	0	0	0	0	0	0	0	0	0	0	0	3.15957	0	0	0	0	0	4.37096	0	0	0	13.2285	0	0	0	0	0	0	1.7721	0	0	0	0	7.0294	11.0454	2.41622
FGSG_07423	0	0	0	40.5131	91.6587	15.1644	0	0	0	3.32348	16.0761	30.3365	0	0	0	11.8461	19.5122	12.94	0	0	0	10.5844	15.0504	0	0	0	0	17.8206	1.89052	5.87712	0	0	0	30.4966	8.21049	18.7803
FGSG_10192	0	0	0	40.9084	29.7492	52.0621	0	0	0	18.1219	24.3493	11.7424	0	0	0	4.40694	22.5172	10.5942	0	0	0	17.1003	22.7959	40.8472	0	0	0	23.6177	1.52717	4.94538	0	0	0	36.3471	6.44824	15.1709
FGSG_10193	0	0	0	221.704	84.1183	103.913	0	0	0	109.599	180.731	362.704	0	0	0	85.4469	131.318	299.561	0	0	0	181.322	128.915	377.997	0	0	0	138.332	12.9547	75.5109	0	0	0	340.441	136.259	183.573
FGSG_10190	0	0	0	0	0	0	0	0	0	13.0102	28.6052	0	0	0	0	14.4222	21.0796	11.2014	0	0	0	0	22.3169	0	0	0	0	0	0	0	0	0	0	0	9.73966	13.3669
FGSG_10191	0	0	0	128.083	74.5149	103.556	0	0	0	18.913	17.1533	14.3864	0	0	0	10.6442	34.6995	10.4486	0	0	0	0	35.6866	10.4638	0	0	0	0	0	4.64515	0	0	0	3.5563	15.5745	4.08635
FGSG_10196	0	0	0	40.784	49.4312	27.4785	0	0	0	53.6986	42.4818	37.4107	0	0	0	7.53179	53.6666	35.9109	0	0	0	31.9655	9.46942	0	0	0	0	0	6.8514	10.1072	0	0	0	23.4028	24.7962	41.8711
FGSG_13825	0	0	0	0	0	0	0	0	0	0	0	0	0	0	0	0	0	1.29506	0	0	0	0	0	0	0	0	0	0	0	0	0	0	0	3.33236	0	0
FGSG_10194	0	0	0	12.7547	0	80.2066	0	0	0	42.0624	0	60.6476	0	0	0	37.0987	80.2979	38.9771	0	0	0	7.99746	23.6916	13.8934	0	0	0	4.20783	4.99961	12.3353	0	0	0	37.7752	43.5125	40.0665
FGSG_12263	0	0	0	40.581	0	0	0	0	0	22.5863	5.57411	15.0768	0	0	0	0	24.1626	14.5515	0	0	0	10.2759	0	10.2009	0	0	0	0	4.19525	11.0947	0	0	0	21.4951	12.3364	18.233
FGSG_09865	0	0	0	132.457	36.1219	74.3701	0	0	0	45.6377	98.5511	49.5925	0	0	0	85.6156	64.9343	38.1623	0	0	0	62.2902	55.3583	54.1062	0	0	0	21.8491	8.34443	14.4114	0	0	0	51.4888	34.9533	72.87
FGSG_13823	0	0	0	0	8.05491	13.0599	0	0	0	9.40452	0	8.39775	0	0	0	6.52014	16.2899	18.5019	0	0	0	5.20884	15.4306	31.6714	0	0	0	8.90698	1.86075	4.82046	0	0	0	8.91876	6.17312	9.24227
FGSG_05706	0	0	0	0	0	0	0	0	0	8.09366	0	2.05217	0	0	0	16.4489	16.2636	24.8411	0	0	0	17.1841	10.1812	14.9263	0	0	0	4.52066	1.53466	1.32523	0	0	0	17.7554	7.17411	14.5726
FGSG_12916	0	0	0	36.903	26.8364	0	0	0	0	0	0	0	0	0	0	3.83348	9.99759	20.0696	0	0	0	0	25.7049	0	0	0	0	0	3.09971	8.6993	0	0	0	0	0	0
FGSG_07466	0	0	0	22.1693	27.2055	33.6076	0	0	0	13.0943	15.4635	8.71525	0	0	0	13.05	16.731	19.9151	0	0	0	24.1088	9.26525	13.5835	0	0	0	5.82813	1.3966	6.43206	0	0	0	13.0803	8.98575	15.3019
FGSG_07467	0	0	0	748.182	729.438	733.058	0	0	0	267.495	316.87	247.492	0	0	0	286.21	412.812	290.64	0	0	0	384.064	290.163	333.604	0	0	0	86.7967	87.0153	156.245	0	0	0	307.117	219.111	284.637
FGSG_07464	0	0	0	78.978	108.822	0	0	0	0	22.0966	29.6899	24.2782	0	0	0	16.1206	43.7579	31.9718	0	0	0	31.2763	9.26525	88.2929	0	0	0	16.4559	4.18979	9.9496	0	0	0	66.4788	28.0103	34.4803
FGSG_07465	0	0	0	515.231	31.888	288.053	0	0	0	139.211	220.218	199.471	0	0	0	340.112	325.837	260.618	0	0	0	36.0866	207.696	313.453	0	0	0	86.7967	26.7031	85.8751	0	0	0	281.245	158.849	193.166
FGSG_07460	0	0	0	0	49.2001	0	0	0	0	49.0428	74.1329	29.7057	0	0	0	40.8904	9.52151	21.981	0	0	0	34.7084	0	40.1977	0	0	0	12.1745	3.61633	21.4137	0	0	0	10.9295	19.9436	25.3584
FGSG_12266	0	0	0	12.8524	12.462	0	0	0	0	7.59129	15.3	12.9924	0	0	0	15.4279	14.5909	6.65692	0	0	0	14.1028	9.54924	27.9998	0	0	0	0	2.87881	6.21489	0	0	0	18.5565	12.5894	7.78032
FGSG_07468	0	0	0	75.8076	89.5836	165.997	0	0	0	146.92	76.1433	124.529	0	0	0	165.372	156.965	127.732	0	0	0	98.0366	76.5659	69.6731	0	0	0	28.1354	25.0722	87.2902	0	0	0	73.1435	108.264	94.1844
FGSG_12264	0	0	0	0	0	0	0	0	0	0.840258	0	3.19575	0	0	0	10.246	3.08323	1.54735	0	0	0	1.338	9.51279	0	0	0	0	0	1.19493	0.412744	0	0	0	1.57998	1.44154	6.70324
FGSG_09781	0	0	0	24.5211	13.3741	0	0	0	0	0	93.0454	20.6567	0	0	0	28.8688	33.2157	17.6222	0	0	0	34.5943	13.6642	40.0655	0	0	0	0	3.60443	9.33766	0	0	0	0	9.93901	14.7437
FGSG_10992	0	0	0	0	0	0	0	0	0	0	0	7.40962	0	0	0	7.61418	3.40415	3.84393	0	0	0	0	0	0	0	0	0	0	0	0	0	0	0	13.4321	7.2417	7.0155
FGSG_10990	0	0	0	0	0	0	0	0	0	0	0	5.87122	0	0	0	14.4799	18.9989	8.29882	0	0	0	0	0	0	0	0	0	0	0	0	0	0	0	39.3761	18.769	34.6922
FGSG_10991	0	0	0	0	0	0	0	0	0	0	0	0	0	0	0	6.12144	0	3.43371	0	0	0	0	0	0	0	0	0	0	0	0	0	0	0	14.7256	2.05262	7.59248
FGSG_10772	0	0	0	4726.25	5574.64	5949.29	0	0	0	1516.63	1801.1	1658.6	0	0	0	1294.86	2803.52	1681.93	0	0	0	3138.73	3462.31	3927.08	0	0	0	981.161	418.288	1030.94	0	0	0	957.641	1132.46	1304.17
FGSG_10997	0	0	0	0	0	0	0	0	0	0	0	0	0	0	0	0	0	2.55508	0	0	0	0	0	0	0	0	0	0	0	0	0	0	0	3.65253	2.77708	3.49743
FGSG_10994	0	0	0	0	0	0	0	0	0	0	0	0	0	0	0	0	4.32213	0	0	0	0	0	0	0	0	0	0	0	0	0	0	0	0	9.30232	1.41454	3.76848
FGSG_10995	0	0	0	0	0	0	0	0	0	0	0	1.70527	0	0	0	1.40188	0	3.34202	0	0	0	0	0	0	0	0	0	0	0	0	0	0	0	0.702569	0.448706	2.67024
FGSG_08179	0	0	0	0	0	0	0	0	0	0	14.5721	0	0	0	0	0	2.29699	0	0	0	0	0	0	0	0	0	0	0	0	0	0	0	0	3.29581	1.80422	0
FGSG_10998	0	0	0	0	21.9917	10.1876	0	0	0	12.8382	23.6249	26.749	0	0	0	10.995	20.4819	18.796	0	0	0	8.88832	12.6387	0	0	0	0	7.48248	5.71529	6.58047	0	0	0	32.327	11.4914	20.966
FGSG_10999	0	0	0	0	0	0	0	0	0	0	35.4596	573.061	0	0	0	7.61668	0	90.1957	0	0	0	0	0	0	0	0	0	0	2.56615	0	0	0	0	368.486	38.3874	36.8884
FGSG_10778	0	0	0	0	0	0	0	0	0	12.3401	0	1.87732	0	0	0	8.10245	15.5248	2.59709	0	0	0	47.1599	0	0	0	0	0	8.27099	0	5.45545	0	0	0	8.35332	5.50434	8.2037
FGSG_00365	0	0	0	58.5425	14.191	0	0	0	0	54.0283	26.1341	39.4533	0	0	0	63.5166	32.4753	70.1198	0	0	0	0	43.4965	15.9423	0	0	0	4.82835	21.7183	31.1395	0	0	0	73.1462	52.6481	22.7481
FGSG_01604	0	0	0	64.0241	10.9551	35.5243	0	0	0	87.3101	98.3528	57.7415	0	0	0	70.1595	170.244	96.1189	0	0	0	14.1686	83.9458	78.4576	0	0	0	36.3419	14.2353	56.8194	0	0	0	79.2632	90.827	127.918
FGSG_05568	0	0	0	69.1387	31.9955	8.46958	0	0	0	8.81704	0	5.6478	0	0	0	11.7525	13.1358	6.10404	0	0	0	22.1683	7.00492	41.0789	0	0	0	0	1.05589	3.64719	0	0	0	9.07487	13.6934	14.0369
FGSG_03112	0	0	0	0	0	0	0	0	0	0	0	10.1489	0	0	0	0	13.988	4.38751	0	0	0	0	0	0	0	0	0	0	0	0	0	0	0	0	0	3.32623
FGSG_09780	0	0	0	0	30.3848	21.6548	0	0	0	22.0685	15.7826	26.1727	0	0	0	30.2711	15.9219	19.4771	0	0	0	21.1603	28.656	53.8275	0	0	0	14.3144	2.56468	15.1531	0	0	0	16.9556	24.1819	23.0322
FGSG_12919	0	0	0	0	0	0	0	0	0	8.18392	0	3.11259	0	0	0	0	6.43499	2.15298	0	0	0	9.77384	0	0	0	0	0	0	0	3.51753	0	0	0	4.61658	1.40402	2.04025
FGSG_00369	0	0	0	162.324	81.723	143.018	0	0	0	73.2903	79.431	56.8009	0	0	0	81.2843	143.526	103.801	0	0	0	135.055	34.7899	61.2055	0	0	0	49.432	20.9763	28.3027	0	0	0	108.862	93.788	96.5275
FGSG_09507	0	0	0	51.1912	87.7493	59.1264	0	0	0	29.9661	43.2563	28.1332	0	0	0	15.1935	54.9078	53.4077	0	0	0	54.1653	57.0519	44.8083	0	0	0	25.3323	9.21399	15.7806	0	0	0	40.8133	46.9633	38.9456
FGSG_09506	0	0	0	0	0	0	0	0	0	0	0	0	0	0	0	9.85878	0	1.50821	0	0	0	0	0	0	0	0	0	0	0	0	0	0	0	7.18669	0	1.27043
FGSG_09505	0	0	0	48.1275	104.997	121.598	0	0	0	40.8631	28.6463	50.003	0	0	0	54.9942	63.3297	57.0219	0	0	0	49.0375	62.577	58.9773	0	0	0	11.9081	10.7801	28.2178	0	0	0	78.8412	39.4209	69.6862
FGSG_09504	0	0	0	68.1317	26.2304	0	0	0	0	18.9374	0	2.25077	0	0	0	19.9835	19.2335	18.0596	0	0	0	30.1553	11.1664	49.1125	0	0	0	3.96652	1.34654	4.06975	0	0	0	17.3593	2.43666	11.8027
FGSG_09503	0	0	0	358.433	131.672	109.545	0	0	0	309.923	468.479	653.698	0	0	0	161.731	256.277	514.461	0	0	0	180.722	201.793	504.141	0	0	0	182.858	50.9025	199.41	0	0	0	924.213	360.021	367.457
FGSG_09502	0	0	0	0	0	0	0	0	0	0	9.20283	11.1144	0	0	0	4.56851	0	6.72687	0	0	0	0	0	0	0	0	0	0	1.73159	1.49529	0	0	0	10.0741	2.71564	5.66636
FGSG_09501	0	0	0	0	0	0	0	0	0	6.35041	0	11.2712	0	0	0	5.95663	0	7.79627	0	0	0	0	15.9766	0	0	0	0	0	0	0	0	0	0	0	7.98944	7.03625
FGSG_09500	0	0	0	85.7925	0	57.8033	0	0	0	41.1721	76.5977	38.5452	0	0	0	11.8828	39.8442	51.1016	0	0	0	16.8105	19.9197	140.178	0	0	0	0	4.80415	12.4457	0	0	0	19.0567	10.8668	65.9716
FGSG_09783	0	0	0	25.664	28.7127	93.1071	0	0	0	71.7112	63.4527	38.3609	0	0	0	52.7726	112.772	76.6885	0	0	0	104.907	41.8032	66.125	0	0	0	38.1	8.29107	28.0657	0	0	0	48.8939	67.7148	77.615
FGSG_09509	0	0	0	0	0	4.01669	0	0	0	2.2888	0	1.741	0	0	0	4.78919	1.47666	2.96431	0	0	0	4.48567	0	3.89632	0	0	0	1.47507	0	2.76747	0	0	0	3.57541	2.41639	0.702275
FGSG_09508	0	0	0	16.0425	23.3327	5.40437	0	0	0	42.6398	46.5502	24.3258	0	0	0	22.2199	34.7692	19.9421	0	0	0	7.54423	62.577	26.2121	0	0	0	7.93873	2.69501	13.9634	0	0	0	31.1801	19.7105	19.4885
NewGene.9175	0	0	0	0	0	0	0	0	0	0	0	26.7657	0	0	0	0	0	0	0	0	0	0	0	0	0	0	0	0	0	0	0	0	0	0	7.42982	9.8969
FGSG_02140	0	0	0	0	0	0	0	0	0	0	0	0	0	0	0	0	0	0	0	0	0	0	0	0	0	0	0	0	0	0	0	0	0	0	1.78902	0
FGSG_05565	0	0	0	57.8759	0	41.5939	0	0	0	38.7423	27.5589	45.9381	0	0	0	27.7894	44.2011	46.1643	0	0	0	59.8774	17.2005	12.6086	0	0	0	3.8187	6.80589	9.51534	0	0	0	56.9936	27.1728	40.717
FGSG_05564	0	0	0	466.827	258.654	351.972	0	0	0	259.319	317.558	229.713	0	0	0	232.463	309.724	373.052	0	0	0	256.121	142.455	154.367	0	0	0	79.7542	24.2739	191.877	0	0	0	306.145	137.97	325.696
FGSG_06222	0	0	0	33.1253	85.6504	0	0	0	0	44.5657	19.7167	35.9664	0	0	0	36.1947	43.3038	30.3111	0	0	0	6.92341	18.4588	39.0895	0	0	0	0	4.32817	15.751	0	0	0	21.6651	34.8716	30.1693
FGSG_06221	0	0	0	0	0	0	0	0	0	17.9468	0	15.9267	0	0	0	23.8481	31.3589	24.3936	0	0	0	0	22.5756	33.0975	0	0	0	10.0241	3.40294	7.3464	0	0	0	7.87411	9.74995	22.3707
FGSG_06220	0	0	0	180.797	283.184	107.758	0	0	0	180.718	105.544	176.518	0	0	0	197.925	152.325	142.087	0	0	0	98.1031	87.1858	68.1711	0	0	0	45.5946	54.9042	102.389	0	0	0	148.282	143.216	205.469
FGSG_06227	0	0	0	33.3979	0	103.51	0	0	0	71.0153	68.5825	57.0195	0	0	0	37.0066	107.542	67.9829	0	0	0	37.6941	0	0	0	0	0	26.4434	10.6601	21.8022	0	0	0	74.1852	42.98	53.4402
FGSG_06226	0	0	0	14.0473	44.2666	0	0	0	0	38.7194	39.7155	59.9565	0	0	0	34.3729	60.8898	66.9371	0	0	0	24.2218	54.7942	49.7295	0	0	0	0	2.75313	16.9816	0	0	0	55.6445	30.8409	39.3005
FGSG_06225	0	0	0	0	0	0	0	0	0	0	32.3807	8.14725	0	0	0	2.31845	3.45511	8.66993	0	0	0	0	0	18.2334	0	0	0	0	1.87468	3.2377	0	0	0	9.91505	5.93662	16.432
FGSG_06224	0	0	0	147.612	33.5455	68.3751	0	0	0	107.622	296.532	176.162	0	0	0	135.45	44.275	83.1455	0	0	0	21.6928	0	60.2965	0	0	0	9.13084	31.772	45.5041	0	0	0	91.1927	100.497	149.433
FGSG_06228	0	0	0	64.1043	56.6071	55.5309	0	0	0	33.1303	44.9695	29.8296	0	0	0	35.8325	40.4044	38.2425	0	0	0	63.522	36.9974	104.741	0	0	0	22.0924	7.11524	29.2268	0	0	0	63.3135	35.8427	35.285
FGSG_12451	0	0	0	0	0	0	0	0	0	0	0	0	0	0	0	0	11.3138	0.946326	0	0	0	0	0	0	0	0	0	0	0	0	0	0	0	0	0	0
FGSG_12450	0	0	0	0	0	0	0	0	0	0	0	0	0	0	0	54.3412	10.1229	7.62042	0	0	0	0	0	0	0	0	0	0	0	0	0	0	0	0	0	0
FGSG_12452	0	0	0	0	0	0	0	0	0	0	0	0	0	0	0	0	0	2.15298	0	0	0	0	0	0	0	0	0	0	0	0	0	0	0	0	0	0
FGSG_12457	0	0	0	0	0	0	0	0	0	0	0	0	0	0	0	0	16.4858	0	0	0	0	0	0	0	0	0	0	0	0	0	0	0	0	0	0	0
FGSG_12459	0	0	0	0	0	0	0	0	0	0	0	0	0	0	0	0	0	0	0	0	0	0	0	0	0	0	0	0	0	0	0	0	0	6.64096	0	0
FGSG_12458	0	0	0	0	0	0	0	0	0	0	0	0	0	0	0	0	0	0	0	0	0	0	0	0	0	0	0	0	0	0	0	0	0	3.33236	0.844549	0
FGSG_03376	0	0	0	0	0	0	0	0	0	0	6.50967	0.655154	0	0	0	0	5.86937	7.02414	0	0	0	0	0	0	0	0	0	0	0	0	0	0	0	6.15424	3.25079	3.57869
FGSG_03372	0	0	0	0	0	0	0	0	0	0	0	0	0	0	0	0	0	5.05074	0	0	0	0	0	0	0	0	0	0	0	0	0	0	0	4.12578	2.82321	0.911674
FGSG_08826	0	0	0	27.2457	53.4963	14.6856	0	0	0	20.9205	0	32.4387	0	0	0	30.1896	60.3155	49.321	0	0	0	16.6565	18.2189	17.8069	0	0	0	3.37067	4.57706	6.32392	0	0	0	16.3403	30.0931	31.9615
FGSG_04168	0	0	0	4.06678	8.87227	16.4401	0	0	0	7.20614	7.26185	9.59248	0	0	0	6.19603	16.3689	12.0854	0	0	0	21.0371	23.795	6.64479	0	0	0	5.28274	4.44072	5.97331	0	0	0	6.54918	8.34486	10.23
FGSG_12635	0	0	0	0	0	0	0	0	0	0	0	0	0	0	0	0	0	2.21897	0	0	0	0	0	0	0	0	0	0	0	0	0	0	0	3.17206	0	1.40186
FGSG_08824	0	0	0	0	0	0	0	0	0	0	0	0	0	0	0	0	0	0	0	0	0	0	0	0	0	0	0	0	0	0	0	0	0	0	0	1.09766
FGSG_12631	0	0	0	0	0	0	0	0	0	0	0	4.19342	0	0	0	0	2.88984	4.35089	0	0	0	0	0	0	0	0	0	0	0	3.04649	0	0	0	5.70136	8.03915	2.74872
FGSG_12632	0	0	0	0	0	0	0	0	0	0	0	9.01054	0	0	0	0	0	0	0	0	0	0	0	0	0	0	0	0	0	0	0	0	0	0	0	0
FGSG_08904	0	0	0	18.6796	19.6969	10.6977	0	0	0	14.7568	17.0946	29.0589	0	0	0	12.8069	14.0251	22.93	0	0	0	14.055	15.6136	20.6016	0	0	0	5.77733	7.68817	22.7623	0	0	0	27.7997	38.2351	25.3051
FGSG_08905	0	0	0	0	20.3413	0	0	0	0	18.0703	6.24342	35.3451	0	0	0	24.214	42.2198	36.944	0	0	0	21.3753	15.5869	22.8516	0	0	0	19.0326	1.76212	16.231	0	0	0	30.2893	27.1039	29.8612
FGSG_08906	0	0	0	97.6037	112.072	68.0686	0	0	0	62.7066	51.9801	53.6607	0	0	0	65.9335	88.2736	58.536	0	0	0	75.6942	48.6638	46.1642	0	0	0	38.9788	13.5201	23.8469	0	0	0	47.7346	52.0542	45.4695
FGSG_03766	0	0	0	0	0	0	0	0	0	0	0	0	0	0	0	0	0	0	0	0	0	0	0	0	0	0	0	0	0	0	0	0	0	8.1971	0	0
FGSG_08900	0	0	0	96.8487	102.443	77.1166	0	0	0	75.4049	35.3736	128.56	0	0	0	40.2425	125.396	133.387	0	0	0	153.195	215.873	143.857	0	0	0	34.8554	2.95815	17.2426	0	0	0	121.253	58.8828	124.026
FGSG_08901	0	0	0	0	0	30.5317	0	0	0	28.4385	30.3442	8.27107	0	0	0	20.3986	31.5686	22.0042	0	0	0	0	12.6259	41.6486	0	0	0	0	4.28212	18.4888	0	0	0	20.7606	16.9326	28.6369
FGSG_08902	0	0	0	131.035	99.2607	47.8213	0	0	0	81.4266	70.682	27.5961	0	0	0	27.2237	11.8331	52.1745	0	0	0	10.2702	0	0	0	0	0	16.2108	5.9618	6.33627	0	0	0	34.5635	21.5766	35.3737
FGSG_08903	0	0	0	0	35.9004	0	0	0	0	18.2241	0	22.1798	0	0	0	6.83764	42.9887	21.5744	0	0	0	0	0	20.1654	0	0	0	13.7416	3.10997	0	0	0	0	15.7631	15.0072	11.8125
FGSG_08908	0	0	0	0	0	0	0	0	0	0	0	0	0	0	0	0	8.22333	14.4444	0	0	0	0	0	0	0	0	0	0	0	0	0	0	0	5.89957	1.68208	2.60726
FGSG_08909	0	0	0	0	0	0	0	0	0	0	0	6.59858	0	0	0	10.8492	2.02103	3.04283	0	0	0	0	0	0	0	0	0	0	0	0	0	0	0	14.4992	3.96864	0.64078
FGSG_02146	0	0	0	0	25.0584	0	0	0	0	0	0	0	0	0	0	6.56239	10.6688	9.70458	0	0	0	0	0	0	0	0	0	0	0	0	0	0	0	13.8729	6.76511	10.3592
FGSG_02147	0	0	0	0	0	0	0	0	0	0	64.3249	8.63182	0	0	0	5.98734	38.6652	15.2998	0	0	0	0	16.059	0	0	0	0	19.0147	0	0	0	0	0	185.105	25.7953	36.0699
FGSG_02144	0	0	0	249.404	45.3426	31.5071	0	0	0	33.7587	23.1952	44.3544	0	0	0	36.7031	75.6111	40.3684	0	0	0	9.77384	11.5816	118.856	0	0	0	11.5705	5.23724	5.2763	0	0	0	58.8614	33.9598	38.2547
FGSG_02142	0	0	0	0	0	0	0	0	0	16.9055	0	6.42968	0	0	0	7.04767	7.87718	1.97663	0	0	0	0	0	0	0	0	0	3.14749	3.73975	2.07605	0	0	0	7.77046	6.44509	13.4241
FGSG_02143	0	0	0	0	31.9576	13.1593	0	0	0	60.5646	52.3139	71.8458	0	0	0	38.549	19.6534	22.7614	0	0	0	27.5546	0	0	0	0	0	4.83257	3.69123	25.1459	0	0	0	56.3989	21.7703	22.2886
FGSG_02141	0	0	0	0	0	41.3371	0	0	0	39.6356	0	17.2281	0	0	0	12.7467	26.1195	38.1334	0	0	0	18.0327	21.3679	25.0615	0	0	0	0	5.15343	28.3698	0	0	0	26.4044	18.651	28.2319
FGSG_02418	0	0	0	0	0	0	0	0	0	0	0	0	0	0	0	0	0	0	0	0	0	0	0	0	0	0	0	0	0	0	0	0	0	0	0	3.45768
FGSG_02419	0	0	0	33.2786	0	33.6326	0	0	0	0	20.427	0	0	0	0	0	14.8115	0	0	0	0	7.82489	0	13.5936	0	0	0	0	0	1.81036	0	0	0	0	2.31836	3.47101
FGSG_02148	0	0	0	0	0	0	0	0	0	17.4413	0	8.84458	0	0	0	0	4.06341	9.1767	0	0	0	0	14.6265	0	0	0	0	8.11809	0	2.37982	0	0	0	27.6941	5.9844	11.595
FGSG_01932	0	0	0	75.0444	57.6053	56.1797	0	0	0	58.4844	85.6131	36.9942	0	0	0	43.3089	83.9043	61.8669	0	0	0	90.1876	51.1109	98.7743	0	0	0	13.4103	4.55248	21.4706	0	0	0	47.6926	45.2036	51.977
FGSG_00012	0	0	0	14.363	0	0	0	0	0	4.24176	0	0	0	0	0	0	0	0	0	0	0	0	8.0037	0	0	0	0	0	0	0	0	0	0	0	0	0
FGSG_01933	0	0	0	103.533	75.2911	89.6868	0	0	0	51.3241	61.0746	56.4836	0	0	0	57.3602	75.56	67.5102	0	0	0	90.421	16.4838	63.437	0	0	0	25.6171	8.69641	27.6248	0	0	0	62.4216	41.7774	55.3547
FGSG_01930	0	0	0	131.377	67.9389	198.669	0	0	0	36.6434	65.1647	44.2691	0	0	0	17.7921	58.303	51.7154	0	0	0	56.2902	35.7909	66.7827	0	0	0	6.50126	5.14973	20.1173	0	0	0	48.3126	26.6251	42.7025
FGSG_01931	0	0	0	54.9704	75.2475	143.789	0	0	0	38.1979	69.2879	82.4454	0	0	0	39.4123	69.5808	55.7714	0	0	0	36.4951	73.8768	31.7001	0	0	0	32.0028	13.0371	30.0213	0	0	0	70.3888	35.8787	51.1054
FGSG_01936	0	0	0	10.2734	35.8608	11.0749	0	0	0	19.1142	35.7723	31.6175	0	0	0	9.39139	13.3595	18.0386	0	0	0	12.5612	17.1744	23.5004	0	0	0	5.08388	2.76137	8.19687	0	0	0	30.1223	19.2589	19.7667
FGSG_01286	0	0	0	0	24.0931	0	0	0	0	0	0	6.51223	0	0	0	0	2.56446	2.57401	0	0	0	0	0	0	0	0	0	0	0	0	0	0	0	11.0388	7.55365	8.53732
FGSG_01990	0	0	0	82.3389	39.9187	107.254	0	0	0	16.6164	35.5319	9.86494	0	0	0	4.56178	30.1674	22.3899	0	0	0	25.8141	18.3531	40.3605	0	0	0	16.2984	3.45807	5.77326	0	0	0	29.5681	21.8322	19.9378
FGSG_01991	0	0	0	46.7361	50.9808	31.4888	0	0	0	13.8024	28.6874	17.7169	0	0	0	9.70987	32.5582	9.98537	0	0	0	30.2203	61.853	57.2722	0	0	0	0	2.45353	11.441	0	0	0	12.3278	21.3112	21.5058
FGSG_01992	0	0	0	65.8711	11.9756	24.0398	0	0	0	6.48446	0	12.3312	0	0	0	10.6442	24.6438	7.67653	0	0	0	30.9769	19.8825	35.876	0	0	0	3.39549	1.15269	5.97233	0	0	0	26.215	4.72798	11.0466
FGSG_01993	0	0	0	731.248	1218.37	1531.06	0	0	0	909.612	714.859	632.644	0	0	0	245.514	1028.15	469.961	0	0	0	1022.94	802.071	684.363	0	0	0	354.992	114.292	95.3378	0	0	0	554.108	339.773	421.843
FGSG_01994	0	0	0	175.84	170.498	194.418	0	0	0	26.6307	28.1785	11.6477	0	0	0	8.7428	41.8793	22.0685	0	0	0	78.4509	0	176.805	0	0	0	18.9649	0	3.9244	0	0	0	58.087	19.1887	31.8674
FGSG_01995	0	0	0	0	0	0	0	0	0	0	26.4848	0	0	0	0	0	0	2.16911	0	0	0	0	0	48.4687	0	0	0	0	0	1.26567	0	0	0	0	0	3.59719
NewGene.1207	0	0	0	0	0	138.87	0	0	0	0	0	0	0	0	0	0	0	14.0117	0	0	0	0	0	84.1928	0	0	0	0	2.16408	0	0	0	0	0	5.22142	0
NewGene.1970	0	0	0	0	148.616	39.3404	0	0	0	62.5092	0	42.6295	0	0	0	16.1747	29.3775	34.0233	0	0	0	0	32.5372	0	0	0	0	25.2827	0	12.7056	0	0	0	19.4547	13.3126	28.6594
FGSG_06313	0	0	0	98.8016	118.924	119.364	0	0	0	199.219	83.6498	141.589	0	0	0	196.776	211.498	127.847	0	0	0	68.8934	53.158	83.5002	0	0	0	49.7356	48.3629	70.923	0	0	0	120.705	146.205	208.193
FGSG_04310	0	0	0	7.34425	5.34085	0	0	0	0	9.218	8.19641	10.5176	0	0	0	17.8014	10.2326	8.13095	0	0	0	0	19.4395	35.9997	0	0	0	4.08864	1.85066	8.78963	0	0	0	8.36064	8.8374	7.75028
FGSG_10144	0	0	0	59.3452	50.3495	106.625	0	0	0	68.644	75.0619	50.5483	0	0	0	32.8787	38.2798	36.5012	0	0	0	44.1876	64.7615	32.3217	0	0	0	19.5782	8.30794	24.0336	0	0	0	31.8567	29.3159	61.0483
FGSG_01190	0	0	0	0	0	0	0	0	0	3.993	0	21.2612	0	0	0	28.0905	43.9555	7.87842	0	0	0	12.7166	0	0	0	0	0	0	4.54274	0	0	0	0	15.0164	11.6456	19.5773
FGSG_01191	0	0	0	44.0629	101.784	22.7024	0	0	0	183.711	156.205	158.374	0	0	0	25.489	128.803	109.95	0	0	0	113.358	18.7764	27.5276	0	0	0	57.0773	35.4872	81.2171	0	0	0	154.297	130.928	135.489
FGSG_01193	0	0	0	77.458	74.4342	9.31927	0	0	0	41.6657	29.6385	22.9933	0	0	0	40.2316	55.245	44.2746	0	0	0	62.4443	90.9505	54.24	0	0	0	30.1169	9.75926	12.2399	0	0	0	34.1035	31.5358	29.3288
FGSG_01194	0	0	0	10.3247	2.50275	9.27509	0	0	0	2.54095	10.3704	13.3363	0	0	0	8.22268	12.7868	10.4948	0	0	0	4.85534	7.67113	11.2464	0	0	0	6.38653	2.31262	6.67756	0	0	0	8.21791	8.54406	10.8532
FGSG_01195	0	0	0	604.412	430.38	509.033	0	0	0	498.307	466.559	475.217	0	0	0	671.463	654.977	737.636	0	0	0	260.548	575.374	493.78	0	0	0	205.629	74.037	229.247	0	0	0	718.825	529.521	740.423
FGSG_01196	0	0	0	0	0	0	0	0	0	0	0	0	0	0	0	0	6.92404	0.694982	0	0	0	0	0	0	0	0	0	2.95109	0	0.432556	0	0	0	0	1.20858	0
FGSG_01197	0	0	0	181.464	50.2716	5.82202	0	0	0	104.63	81.0076	98.0286	0	0	0	125.669	115.044	69.1491	0	0	0	12.1909	24.076	21.1783	0	0	0	25.6567	19.5972	46.3811	0	0	0	47.0256	87.9994	91.6127
FGSG_01198	0	0	0	107.516	56.6181	44.9624	0	0	0	88.6867	71.1669	108.686	0	0	0	87.2955	164.148	134.514	0	0	0	101.122	107.429	51.4899	0	0	0	29.3543	12.4564	30.1183	0	0	0	97.9983	104.063	105.544
FGSG_01199	0	0	0	144.829	229.229	180.809	0	0	0	106.929	129.307	153.822	0	0	0	103.838	212.667	159.349	0	0	0	220.349	147.167	158.339	0	0	0	64.2916	41.6831	78.787	0	0	0	140.035	161.432	170.398
FGSG_00829	0	0	0	13.8249	18.0967	0	0	0	0	2.04143	11.1089	3.7268	0	0	0	9.57421	3.8524	3.86674	0	0	0	0	0	0	0	0	0	19.8399	0	3.81054	0	0	0	6.14174	2.24144	5.15714
FGSG_00828	0	0	0	0	0	0	0	0	0	5.12236	0	0	0	0	0	0	8.95042	0	0	0	0	0	0	23.6167	0	0	0	0	0	0	0	0	0	10.2739	0	1.41889
FGSG_00823	0	0	0	0	0	17.4877	0	0	0	12.2645	0	20.4074	0	0	0	5.752	17.6798	20.1654	0	0	0	0	0	33.9273	0	0	0	11.5598	0	15.0611	0	0	0	23.0615	8.41632	20.6384
FGSG_04817	0	0	0	0	0	0	0	0	0	0	0	3.10682	0	0	0	0	0	0	0	0	0	3.2519	0	0	0	0	0	0	0	0	0	0	0	2.30401	1.05106	1.01823
FGSG_00821	0	0	0	0	0	44.6662	0	0	0	22.8414	0	2.48208	0	0	0	12.2429	17.1049	3.86292	0	0	0	0	0	0	0	0	0	0	0	0	0	0	0	5.52211	5.31816	12.2022
FGSG_00820	0	0	0	48.8908	52.2855	17.4391	0	0	0	16.9867	25.677	12.5981	0	0	0	21.5101	11.1305	16.311	0	0	0	35.1637	25.6415	21.1457	0	0	0	3.55793	5.07291	10.2215	0	0	0	15.3316	8.15981	9.45768
FGSG_00827	0	0	0	0	8.15182	47.2036	0	0	0	24.8287	5.00412	9.12832	0	0	0	17.4668	30.3686	11.5395	0	0	0	15.8145	0	6.86836	0	0	0	4.85376	10.1218	15.2452	0	0	0	28.3231	20.162	22.971
FGSG_00826	0	0	0	34.7873	0	26.7865	0	0	0	20.5471	46.5884	4.46553	0	0	0	16.5197	36.9282	23.9383	0	0	0	0	0	20.2998	0	0	0	0	3.33942	1.80232	0	0	0	4.4155	8.81259	23.1727
FGSG_00825	0	0	0	0	0	21.6237	0	0	0	72.0345	57.309	43.2582	0	0	0	36.451	59.6215	57.8487	0	0	0	51.3155	121.613	20.9757	0	0	0	7.941	12.9398	13.0363	0	0	0	91.9633	26.6676	50.724
FGSG_00824	0	0	0	35.9043	73.357	38.0141	0	0	0	24.9938	8.39568	27.4615	0	0	0	34.8108	55.0536	41.8424	0	0	0	16.0805	40.0148	36.3162	0	0	0	22.4208	8.61663	15.2536	0	0	0	44.8133	35.9491	36.7564
FGSG_01220	0	0	0	150.812	156.675	21.7737	0	0	0	69.9891	129.84	87.1166	0	0	0	59.6811	100.058	50.2155	0	0	0	35.4608	0	0	0	0	0	39.9804	0	35.1608	0	0	0	65.8019	79.1387	78.2529
FGSG_06598	0	0	0	0	0	24.46	0	0	0	8.57718	0	3.26216	0	0	0	80.4532	0	22.0002	0	0	0	0	0	0	0	0	0	0	24.3951	38.9722	0	0	0	0	100.061	39.5584
FGSG_01448	0	0	0	15.6605	68.3314	126.617	0	0	0	49.7182	76.9016	43.0956	0	0	0	103.031	30.3048	60.2269	0	0	0	33.1407	52.3603	12.794	0	0	0	0	16.4428	28.9658	0	0	0	41.7432	57.9219	56.497
FGSG_01449	0	0	0	76.8496	55.8862	0	0	0	0	31.7739	27.4453	18.99	0	0	0	44.7055	24.9837	24.1811	0	0	0	23.4908	10.706	37.6698	0	0	0	19.9655	10.3281	20.3457	0	0	0	34.994	16.1586	29.9875
FGSG_01338	0	0	0	0	41.7711	30.1004	0	0	0	36.7541	8.54728	31.5416	0	0	0	19.4475	17.7844	28.7592	0	0	0	42.0186	46.2337	15.642	0	0	0	7.89568	6.96904	14.3506	0	0	0	57.4148	35.5694	36.0247
FGSG_01339	0	0	0	17.1761	6.24534	23.145	0	0	0	20.9242	15.3352	16.8808	0	0	0	7.73173	29.249	17.5147	0	0	0	16.1546	4.78562	15.7862	0	0	0	6.37476	4.14783	3.73752	0	0	0	2.86143	18.7101	10.222
FGSG_01334	0	0	0	90.1743	65.5761	30.3778	0	0	0	38.2817	20.1275	59.5048	0	0	0	93.6729	115.168	32.4021	0	0	0	21.2029	50.249	46.043	0	0	0	13.9448	20.8293	19.622	0	0	0	85.1275	49.685	87.9674
FGSG_01443	0	0	0	109.195	0	95.6426	0	0	0	3.22482	17.0612	19.0107	0	0	0	9.83077	24.5114	24.1784	0	0	0	0	0	35.6833	0	0	0	5.40361	4.586	11.0885	0	0	0	41.84	21.0233	33.2298
FGSG_01440	0	0	0	0	0	0	0	0	0	2.79849	0	0	0	0	0	0	0	0	0	0	0	0	0	0	0	0	0	0	0	0	0	0	0	0	0	0
FGSG_01337	0	0	0	81.38	59.1808	21.9322	0	0	0	26.4369	47.2278	18.2814	0	0	0	31.5606	23.9368	26.2389	0	0	0	19.1351	56.6856	59.8357	0	0	0	8.05428	5.1267	16.8229	0	0	0	23.4995	27.6252	24.7652
FGSG_01446	0	0	0	108.669	24.5251	50.4939	0	0	0	48.6921	13.3823	61.4497	0	0	0	65.3952	7.54127	27.3661	0	0	0	35.2435	10.4405	12.2452	0	0	0	7.41728	15.108	27.9951	0	0	0	40.785	40.6287	32.0027
FGSG_01447	0	0	0	172.319	83.5422	135.452	0	0	0	93.2988	66.2415	87.0979	0	0	0	84.1987	74.8425	64.7083	0	0	0	36.0159	141.368	144.688	0	0	0	62.7706	18.4948	30.553	0	0	0	76.553	77.606	64.1396
FGSG_01332	0	0	0	0	33.8134	31.3277	0	0	138.856	53.5538	39.0229	36.5582	0	0	0	32.9735	15.548	17.1954	0	0	0	20.9913	25.9102	12.1556	0	0	0	16.5667	16.091	19.4262	0	0	0	25.8205	29.0235	37.7022
FGSG_01445	0	0	0	33.1307	0	61.3857	0	0	0	37.9143	49.9161	41.3992	0	0	0	40.1521	42.9547	30.8881	0	0	0	42.8456	94.6171	40.5997	0	0	0	21.5184	18.7842	9.01159	0	0	0	26.2171	32.7325	17.8877
FGSG_09697	0	0	0	0	0	0	0	0	0	13.031	0	2.33228	0	0	0	162.853	6.42901	16.5357	0	0	0	30.5149	0	0	0	0	0	0	13.081	18.0734	0	0	0	0	18.4107	28.1548
FGSG_09696	0	0	0	0	0	0	0	0	0	10.4999	15.8716	14.9753	0	0	0	9.84881	6.88001	20.0263	0	0	0	0	0	0	0	0	0	28.5901	0	1.28942	0	0	0	24.6793	16.6625	18.3233
FGSG_09695	0	0	0	0	0	0	0	0	0	8.25929	5.67487	5.4258	0	0	0	4.93	5.51027	9.87639	0	0	0	38.2598	11.334	16.6165	0	0	0	5.03255	1.70844	3.50382	0	0	0	9.60056	9.91867	14.85
FGSG_09692	0	0	0	0	0	0	0	0	0	6.26097	0	17.6892	0	0	0	30.2027	31.8821	27.7654	0	0	0	0	30.3781	0	0	0	0	0	0	7.90833	0	0	0	21.5274	14.1171	5.94613
FGSG_09691	0	0	0	0	36.1397	52.3173	0	0	0	43.1122	11.0925	28.6073	0	0	0	9.46443	37.9861	28.7163	0	0	0	29.2129	41.5392	40.5997	0	0	0	8.45364	5.21785	13.0668	0	0	0	13.7984	16.681	11.2815
FGSG_09690	0	0	0	750.159	730.8	815.356	0	0	0	709.558	894.068	944.332	0	0	0	740.055	992.593	956.15	0	0	0	612.362	816.324	809.424	0	0	0	259.154	109.971	310.044	0	0	0	1117.67	650.068	1144.9
FGSG_10563	0	0	0	0	0	0	0	0	0	0	0	0	0	0	0	0	0	0	0	0	0	0	0	0	0	0	0	0	0	0	0	0	0	4.51175	0	0
FGSG_01221	0	0	0	0	97.3547	34.3612	0	0	0	36.7122	11.3834	124.591	0	0	0	50.3291	32.5675	133.231	0	0	0	11.9916	74.6	93.7449	0	0	0	39.4334	15.5286	31.9053	0	0	0	188.332	54.2622	77.2865
FGSG_10561	0	0	0	0	0	0	0	0	0	0	0	0	0	0	0	0	0	0	0	0	0	0	0	0	0	0	0	0	0	0	0	0	0	0.978283	0	0.247053
FGSG_09541	0	0	0	0	24.4004	104.556	0	0	0	47.6876	29.9572	26.3811	0	0	0	39.5024	53.2419	56.0469	0	0	0	23.6684	37.3946	27.4116	0	0	0	22.8305	2.11376	7.90965	0	0	0	45.184	23.3749	25.1152
FGSG_09699	0	0	0	16.3057	5.92886	17.8524	0	0	0	3.61161	32.7558	27.9299	0	0	0	14.9622	21.7717	9.02615	0	0	0	7.668	14.7651	31.6375	0	0	0	8.57327	4.79365	3.25245	0	0	0	23.5424	13.6313	15.1063
FGSG_09540	0	0	0	0	0	0	0	0	0	12.5084	25.2102	0	0	0	0	7.82184	0	6.58127	0	0	0	0	0	0	0	0	0	0	0	4.09618	0	0	0	7.84003	4.29185	1.38593
FGSG_06591	0	0	0	0	0	0	0	0	0	0	0	0	0	0	0	6.02617	0	3.94364	0	0	0	0	0	0	0	0	0	0	0	0	0	0	0	0	2.93916	0
FGSG_09546	0	0	0	0	115.691	76.5619	0	0	0	46.9827	50.7278	50.4159	0	0	0	33.839	36.0627	37.0798	0	0	0	26.7191	34.8271	0	0	0	0	26.7105	5.7269	15.2483	0	0	0	20.8239	28.211	13.6649
FGSG_09545	0	0	0	75.9363	82.833	0	0	0	0	81.2939	0	50.1093	0	0	0	74.9383	51.4307	70.7961	0	0	0	71.4204	63.4725	38.773	0	0	0	23.486	14.3513	17.9008	0	0	0	60.09	44.7255	70.8165
FGSG_01226	0	0	0	296.333	301.696	266.208	0	0	0	117.658	144.045	124.262	0	0	0	133.165	255.88	162.695	0	0	0	108.387	194.486	129.116	0	0	0	45.622	14.9345	45.854	0	0	0	111.168	71.733	129.288
NewGene.10705	0	0	0	0	0	0	0	0	0	0	0	0	0	0	0	0	0	0	0	0	0	0	0	0	0	0	0	0	0	0	0	0	0	28.7263	8.06439	0
FGSG_09544	0	0	0	41.4646	10.0512	9.31235	0	0	0	60.2072	72.4987	55.1119	0	0	0	73.2246	31.5605	40.2686	0	0	0	32.4989	57.7646	56.4581	0	0	0	43.6029	19.1558	52.6326	0	0	0	48.3543	75.2797	47.997
FGSG_13686	0	0	0	0	182.217	0	0	0	0	0	0	0	0	0	0	0	0	6.08353	0	0	0	0	0	0	0	0	0	0	0	0	0	0	0	0	0	6.14933
NewGene.917	0	0	0	0	0	0	0	0	0	0	0	0	0	0	0	0	0	0	0	0	0	0	0	0	0	0	0	0	0	0	0	0	0	0	0	10.0334
FGSG_04738	0	0	0	0	0	0	0	0	0	0	0	1.11787	0	0	0	0	0	0	0	0	0	0	0	0	0	0	0	0	0.83597	0	0	0	0	18.7909	0	4.39648
NewGene.10560	0	0	0	0	0	0	0	0	0	0	0	0	0	0	0	29.7832	0	0	0	0	0	0	0	0	0	0	0	0	0	0	0	0	0	0	0	0
NewGene.7349	0	0	0	0	0	0	0	0	0	0	0	30.0222	0	0	0	0	0	0	0	0	0	0	24.8242	0	0	0	0	0	0	0	0	0	0	0	0	0
NewGene.10563	0	0	0	94.2271	102.785	0	0	0	0	0	0	0	0	0	0	4.35035	0	10.9811	0	0	0	0	0	0	0	0	0	0	0	1.70866	0	0	0	3.48837	0	7.70826
FGSG_06418	0	0	0	0	10.9118	22.2412	0	0	0	10.192	10.7174	8.08973	0	0	0	2.07827	13.4727	6.76143	0	0	0	0	0	0	0	0	0	0	3.78105	3.70041	0	0	0	11.6654	12.3157	7.65943
FGSG_06419	0	0	0	0	51.4648	15.8939	0	0	0	42.671	44.756	11.9234	0	0	0	0	20.0856	13.7457	0	0	0	13.8669	0	38.544	0	0	0	0	0	3.42212	0	0	0	24.2346	23.3064	15.9206
FGSG_04734	0	0	0	0	0	0	0	0	0	0	0	0	0	0	0	0	0	0.753123	0	0	0	0	0	0	0	0	0	2.39848	0	0.703115	0	0	0	0	0.491134	0.475794
FGSG_10389	0	0	0	53.5646	70.6023	33.834	0	0	0	29.4134	39.6041	38.5428	0	0	0	23.6482	34.983	35.3733	0	0	0	9.4461	42.9073	24.6151	0	0	0	33.1335	5.06162	6.55633	0	0	0	53.3554	26.7996	25.5517
FGSG_10388	0	0	0	168.07	75.4908	69.9415	0	0	0	65.6939	121.37	96.0548	0	0	0	49.981	192.079	124.049	0	0	0	65.0898	71.6193	68.6533	0	0	0	30.5774	11.626	25.8157	0	0	0	77.9594	34.5624	88.8024
FGSG_10387	0	0	0	428.004	233.438	151.395	0	0	0	176.961	229.28	240.369	0	0	0	139.311	162.334	195.36	0	0	0	173.6	214.652	375.887	0	0	0	109.872	28.7606	74.5073	0	0	0	185.388	136.887	174.102
FGSG_06411	0	0	0	28.7815	52.3258	33.9356	0	0	0	49.9369	0	19.3966	0	0	0	1.99321	26.7338	45.2812	0	0	0	13.535	48.1149	0	0	0	0	14.2427	10.2745	4.69716	0	0	0	27.1707	6.56205	7.41659
FGSG_06412	0	0	0	0	82.9738	144.14	0	0	0	61.0741	76.4023	0	0	0	0	15.8033	11.0396	42.1067	0	0	0	33.5353	158.951	0	0	0	0	42.3466	5.98987	22.7589	0	0	0	71.2803	8.67128	10.5005
FGSG_10384	0	0	0	30.4676	0	27.3704	0	0	0	7.49821	7.93399	32.2253	0	0	0	21.0998	17.2944	23.8683	0	0	0	14.3279	0	0	0	0	0	0	0.853054	2.20993	0	0	0	15.5092	6.30328	19.69
FGSG_06414	0	0	0	0	0	11.0384	0	0	0	7.25761	14.6274	9.20095	0	0	0	0	8.24291	8.27359	0	0	0	7.70451	0	16.7306	0	0	0	15.2014	1.37614	1.48543	0	0	0	7.2783	5.60298	3.21657
FGSG_06415	0	0	0	44.5261	56.6651	63.7495	0	0	0	57.9408	9.9385	86.5836	0	0	0	78.2457	34.8959	39.9987	0	0	0	26.1739	18.6089	50.017	0	0	0	2.75425	7.48004	31.0853	0	0	0	42.6522	44.2729	53.5442
FGSG_10381	0	0	0	0	0	28.8973	0	0	0	26.0779	25.9041	17.0027	0	0	0	5.24162	12.1077	8.62455	0	0	0	8.30512	0	26.7947	0	0	0	16.8546	1.90725	2.01297	0	0	0	14.5706	13.8052	16.4698
FGSG_06417	0	0	0	16.5035	7.76574	15.6979	0	0	0	6.3074	17.335	12.2126	0	0	0	2.68923	15.9305	9.80505	0	0	0	20.0874	4.86872	31.724	0	0	0	8.64727	2.60938	4.92907	0	0	0	18.8683	12.1489	14.1519
FGSG_00319	0	0	0	0	16.6628	0	0	0	0	20.3005	43.472	8.36429	0	0	0	23.8021	36.3583	28.4829	0	0	0	16.1629	0	0	0	0	0	5.66936	5.77385	8.30987	0	0	0	17.8136	13.9309	24.4611
FGSG_00318	0	0	0	0	38.2356	8.85622	0	0	0	32.9962	39.1192	60.5327	0	0	0	18.8129	16.9574	44.5938	0	0	0	6.18142	0	0	0	0	0	0	0	5.72052	0	0	0	31.6305	28.859	23.0112
FGSG_04678	0	0	0	0	0	0	0	0	0	0	0	3.96014	0	0	0	0	3.11894	3.52187	0	0	0	0	0	0	0	0	0	0	1.69227	0	0	0	0	12.8661	0	2.4722
FGSG_04679	0	0	0	0	0	0	0	0	0	0	0	2.30235	0	0	0	3.19398	0	3.18507	0	0	0	0	0	0	0	0	0	0	0	0	0	0	0	25.6112	0	8.80338
FGSG_00311	0	0	0	34.6538	67.202	93.3929	0	0	0	0	0	0	0	0	0	0	0	0	0	0	0	0	12.8737	0	0	0	0	5.71621	0	2.51356	0	0	0	0	0	0
FGSG_00310	0	0	0	1201.33	1125.63	1455.37	0	0	0	958.597	716.771	856.316	0	0	0	1067.15	1330.45	1278.86	0	0	0	988.653	868.976	1283.42	0	0	0	240.081	183.379	270.627	0	0	0	1249.56	654.311	1271.15
FGSG_00313	0	0	0	16.5654	39.1514	0	0	0	0	0	7.39498	12.0941	0	0	0	0	0	2.57401	0	0	0	7.79012	0	0	0	0	0	0	0	1.20154	0	0	0	12.8786	0.839294	0
FGSG_00315	0	0	0	0	0	0	0	0	0	0	0	2.18803	0	0	0	0	0	0	0	0	0	0	0	0	0	0	0	0	0	0	0	0	0	0	0	0
FGSG_00314	0	0	0	377.757	444.116	784.76	0	0	0	451.358	389.267	435.615	0	0	0	351.428	604.294	571.325	0	0	0	402.665	245.586	259.749	0	0	0	185.378	84.0849	296.606	0	0	0	402.766	447.7	521.17
FGSG_00317	0	0	0	82.7796	115.766	248.835	0	0	0	99.6682	48.3243	78.6745	0	0	0	75.8487	174.481	89.5442	0	0	0	92.8293	49.6767	41.617	0	0	0	0	6.95317	9.23739	0	0	0	81.3291	46.1349	57.8207
FGSG_00316	0	0	0	15.2338	17.7252	8.21111	0	0	0	22.0447	10.8809	9.23981	0	0	0	23.2098	33.4882	27.6951	0	0	0	5.73115	13.5823	12.4454	0	0	0	12.8155	5.37424	7.29276	0	0	0	31.4695	12.3493	15.104
FGSG_08126	0	0	0	55.5811	30.909	13.217	0	0	0	29.4496	29.1907	37.8248	0	0	0	15.3967	28.344	32.0057	0	0	0	21.5253	9.10947	32.0524	0	0	0	14.5613	4.94322	7.82585	0	0	0	25.0551	30.8109	25.0343
FGSG_08127	0	0	0	0	0	13.798	0	0	0	1.512	13.7132	18.977	0	0	0	9.92772	7.92588	13.9219	0	0	0	0	0	0	0	0	0	0	5.16051	5.19899	0	0	0	24.4505	12.7105	15.0777
FGSG_08125	0	0	0	54.9735	39.9776	59.2621	0	0	0	26.7879	19.6327	17.2891	0	0	0	25.1268	9.36142	8.96916	0	0	0	7.75565	36.7603	49.4022	0	0	0	5.4408	7.84986	10.7661	0	0	0	17.0954	12.5337	7.55515
FGSG_08122	0	0	0	186.839	73.162	232.402	0	0	0	471.138	580.644	478.642	0	0	0	184.135	456.115	364.017	0	0	0	155.452	284.314	140.899	0	0	0	64.0098	48.2886	244.981	0	0	0	377.506	141.995	323.089
FGSG_08123	0	0	0	0	0	0	0	0	0	0	0	0	0	0	0	0	0	2.77549	0	0	0	0	0	0	0	0	0	0	0	0	0	0	0	3.30634	1.80998	0
FGSG_08121	0	0	0	0	0	35.3495	0	0	0	8.67699	4.68432	14.8505	0	0	0	9.30165	0	10.9243	0	0	0	0	0	0	0	0	0	0	2.11534	2.43556	0	0	0	17.2481	9.88864	9.57977
FGSG_11161	0	0	0	0	0	0	0	0	0	0	0	0	0	0	0	0	0	0	0	0	0	0	0	0	0	0	0	6.31654	0	2.96271	0	0	0	0	0	0
FGSG_11163	0	0	0	0	0	0	0	0	0	0	41.2104	17.4975	0	0	0	16.7818	0	0	0	0	0	0	0	0	0	0	0	0	0	0	0	0	0	66.0019	0	22.9386
FGSG_11164	0	0	0	105.957	126.912	33.5951	0	0	0	54.3006	1210.34	833.086	0	0	0	472.214	616.564	389.329	0	0	0	0	0	81.4709	0	0	0	40.0963	40.8353	3.61669	0	0	0	2482.34	723.786	1242.97
FGSG_11167	0	0	0	15.6605	0	0	0	0	0	0	13.9821	11.4335	0	0	0	4.33816	19.3951	4.86682	0	0	0	18.4115	17.4534	0	0	0	0	0	0	0	0	0	0	33.0467	15.869	16.9107
FGSG_07897	0	0	0	15.4528	74.1673	41.6456	0	0	0	48.8304	49.6678	77.758	0	0	0	84.328	34.448	41.0593	0	0	0	24.7075	20.6663	40.3977	0	0	0	29.0582	31.1513	44.6096	0	0	0	47.0246	51.8296	79.6392
FGSG_07896	0	0	0	0	0	0	0	0	0	60.8599	44.2942	271.332	0	0	0	46.5146	59.0789	278.408	0	0	0	0	0	0	0	0	0	0	1.2822	0	0	0	0	585.751	484.542	809.755
FGSG_07895	0	0	0	0	0	0	0	0	0	0	57.8738	4.55047	0	0	0	0	0	15.1083	0	0	0	0	0	0	0	0	0	0	0	0	0	0	0	0	0	3.18161
FGSG_07894	0	0	0	0	68.4033	164.379	0	0	0	59.0301	129.908	46.8828	0	0	0	8.54974	110.577	62.574	0	0	0	143.761	186.73	139.281	0	0	0	175.279	1.23451	33.9001	0	0	0	33.6256	15.0418	3.17408
FGSG_07893	0	0	0	21.9937	63.9767	23.7095	0	0	0	22.084	49.0914	3.4585	0	0	0	4.87404	8.85254	11.6195	0	0	0	28.9601	68.6328	17.968	0	0	0	14.1489	0	6.38114	0	0	0	22.4727	2.89725	6.69302
FGSG_07892	0	0	0	161.144	244.138	39.2066	0	0	0	66.0971	25.9772	34.6914	0	0	0	22.9395	103.251	20.5184	0	0	0	52.6254	19.9548	179.188	0	0	0	26.5811	9.39964	13.3118	0	0	0	10.44	24.947	24.6072
FGSG_07891	0	0	0	140.053	188.912	132.41	0	0	0	47.3651	31.2606	24.3574	0	0	0	11.5763	44.7615	25.4476	0	0	0	57.3636	52.8681	36.9088	0	0	0	22.3567	10.6254	12.7801	0	0	0	11.2896	16.5951	18.9595
FGSG_07890	0	0	0	433.47	908.862	537.207	0	0	0	360.683	348.876	281.465	0	0	0	175.732	283.114	231.317	0	0	0	235.092	75.8143	103.395	0	0	0	46.9719	63.7835	97.0773	0	0	0	276.906	294.163	250.653
FGSG_07899	0	0	0	0	0	0	0	0	0	0	0	0	0	0	0	0	0	0	0	0	0	0	0	0	0	0	0	0	0	0	0	0	0	0	0	1.69391
FGSG_07898	0	0	0	0	0	0	0	0	0	22.2891	0	7.82511	0	0	0	0	3.59504	14.4337	0	0	0	0	0	18.9718	0	0	0	17.2377	1.9506	3.78992	0	0	0	20.6332	16.4721	18.2373
FGSG_09990	0	0	0	65.0676	149.234	97.7964	0	0	0	117.883	60.3284	109.627	0	0	0	82.1504	95.3063	133.77	0	0	0	41.191	27.8911	40.8904	0	0	0	32.1991	21.8617	49.5557	0	0	0	135.637	94.7165	130.205
FGSG_09991	0	0	0	82.5647	34.3099	0	0	0	0	32.5112	24.5719	37.5366	0	0	0	25.0497	51.1269	50.7063	0	0	0	51.7698	19.718	51.392	0	0	0	39.8848	5.28389	28.2325	0	0	0	52.3992	40.2383	48.6303
FGSG_20748	0	0	0	0	0	0	0	0	0	0	0	0	0	0	0	0	0	4.77323	0	0	0	0	0	0	0	0	0	0	0	0	0	0	0	0	0	0
FGSG_09993	0	0	0	0	62.886	111.46	0	0	0	22.2072	15.1058	13.936	0	0	0	24.4755	21.5358	29.795	0	0	0	12.3767	25.1414	12.2864	0	0	0	11.1633	7.26358	8.72676	0	0	0	35.9112	13.3344	30.634
FGSG_09994	0	0	0	37.7365	16.8877	50.8505	0	0	0	36.8627	30.4525	40.7558	0	0	0	16.4844	51.0046	35.0693	0	0	0	32.7622	12.9406	15.4146	0	0	0	17.2377	10.7283	26.8453	0	0	0	35.4633	39.9302	33.7674
FGSG_09995	0	0	0	215.846	183.595	106.474	0	0	0	131.189	137.652	227.505	0	0	0	50.1827	134.555	100.318	0	0	0	159.508	176.123	185.784	0	0	0	62.4665	30.7567	54.9362	0	0	0	228.381	116.878	112.471
FGSG_09996	0	0	0	33.5088	14.9957	13.8934	0	0	0	15.2246	18.4107	8.97507	0	0	0	4.64118	28.3314	12.4161	0	0	0	12.1216	7.18174	29.4811	0	0	0	7.65324	9.30985	6.54368	0	0	0	25.1922	13.8431	16.0676
FGSG_09997	0	0	0	40.7345	0	0	0	0	0	0	0	0	0	0	0	0	0	0	0	0	0	0	0	33.2784	0	0	0	0	3.42154	0	0	0	0	0	0	0
FGSG_09998	0	0	0	238.478	332.194	303.249	0	0	0	338.256	327.626	334.072	0	0	0	204.698	310.428	442.845	0	0	0	325.388	232.09	268.916	0	0	0	132.556	43.7302	115.359	0	0	0	292.466	294.068	393.115
FGSG_09999	0	0	0	43.2279	87.3221	16.1806	0	0	0	17.731	8.57666	22.6585	0	0	0	25.2799	6.69205	26.8679	0	0	0	0	32.1179	11.7718	0	0	0	11.8842	2.01721	8.36127	0	0	0	10.1355	12.6543	22.8678
FGSG_10219	0	0	0	40.7098	39.473	36.5713	0	0	0	99.1866	69.6645	51.8224	0	0	0	26.3133	54.6193	33.2098	0	0	0	25.5259	90.741	22.1721	0	0	0	8.39395	4.55928	22.1462	0	0	0	30.1422	58.7837	89.2511
FGSG_20087	82.5146	57.33	38.7723	19.0813	20.8143	27.855	41.3423	59.924	105.524	35.2198	31.2331	23.5755	18.376	8.69911	10.6816	60.7861	18.216	35.8264	46.3239	33.3325	28.2239	13.4599	15.9493	33.7753	11.7453	7.97305	8.24846	69.2448	111.124	109.8	218.414	30.2837	93.1545	36.7331	78.7913	39.1797
FGSG_12840	0	0	0	0	18.1505	42.0407	0	0	0	22.113	27.855	30.8376	0	0	0	38.891	55.0601	22.2999	0	0	0	0	34.7705	43.3297	0	0	0	3.08777	4.71703	14.0303	0	0	0	45.7382	24.0267	31.086
FGSG_12841	0	0	0	0	0	0	0	0	0	15.838	0	0	0	0	0	0	0	0	0	0	0	0	0	0	0	0	0	0	0	0	0	0	0	0	0	0
FGSG_12846	0	0	0	45.5154	55.1658	51.1105	0	0	0	37.5251	79.5814	71.5727	0	0	0	67.7698	51.0848	62.1783	0	0	0	60.6456	38.0447	37.1842	0	0	0	11.2618	15.2925	31.6384	0	0	0	53.9207	59.7656	94.0156
FGSG_12847	0	0	0	0	0	0	0	0	0	0	0	0	0	0	0	1.85698	0	0	0	0	0	0	0	0	0	0	0	0	0	0	0	0	0	0	0	0
FGSG_20081	116.444	60.678	61.5548	30.2934	26.9253	38.5529	131.27	126.847	195.452	45.726	37.5648	27.9768	19.4491	12.2762	16.9581	78.7882	23.4484	44.7178	57.9436	47.8787	49.7868	20.5774	18.7564	43.9972	19.0612	14.0644	15.2778	87.4467	142.211	142.335	252.184	54.9467	140.849	47.8501	100.276	48.737
FGSG_12845	0	0	0	0	0	0	0	0	0	0	0	0	0	0	0	0	0	14.7902	0	0	0	0	0	0	0	0	0	0	0	0	0	0	0	1.11278	0	0
FGSG_08022	0	0	0	0	0	0	0	0	0	0	0	6.64513	0	0	0	5.46287	0	0	0	0	0	0	0	0	0	0	0	0	0	3.21842	0	0	0	17.5218	2.99748	0
FGSG_08021	0	0	0	0	0	0	0	0	0	0	0	19.5222	0	0	0	0	0	3.15082	0	0	0	10.8981	0	18.9325	0	0	0	0	0	2.10115	0	0	0	52.763	18.7863	5.68734
FGSG_08024	0	0	0	0	71.8008	0	0	0	0	0	44.0761	0	0	0	0	7.69234	8.59774	8.62974	0	0	0	0	0	0	0	0	0	0	0	0	0	0	0	4.79747	4.37711	15.75
FGSG_09931	0	0	0	13.784	90.2156	16.7168	0	0	0	17.9114	15.9988	21.3657	0	0	0	31.6923	79.8075	40.2665	0	0	0	25.9286	36.8691	81.0792	0	0	0	11.5959	5.55747	6.39876	0	0	0	27.8623	23.8845	25.5741
FGSG_11386	0	0	0	0	62.7426	65.106	0	0	0	89.6897	27.7312	50.3923	0	0	0	35.3721	58.2346	30.2982	0	0	0	60.0488	61.5395	39.4719	0	0	0	17.0781	12.4649	26.0335	0	0	0	16.0982	51.0571	24.5617
FGSG_11387	0	0	0	0	0	0	0	0	0	3.59249	17.3772	8.74451	0	0	0	0	3.76634	3.02429	0	0	0	0	0	19.8758	0	0	0	0	0	4.23521	0	0	0	2.70205	0	8.59783
FGSG_11381	0	0	0	0	20.4307	0	0	0	0	0	0	0	0	0	0	0	11.5981	3.2741	0	0	0	30.8277	10.437	68.8562	0	0	0	4.63425	0	0	0	0	0	0	3.7958	3.21758
FGSG_07099	0	0	0	11.889	28.0991	16.0206	0	0	0	17.1167	17.2491	2.67077	0	0	0	19.3488	30.8287	14.779	0	0	0	27.955	13.2501	0	0	0	0	3.67709	1.24829	9.91706	0	0	0	17.1655	10.3908	15.9017
FGSG_07097	0	0	0	46.3007	107.746	87.3472	0	0	0	30.766	28.9369	44.7246	0	0	0	15.3911	50.1742	15.1083	0	0	0	74.0303	77.4022	30.2606	0	0	0	22.3394	19.4454	18.1351	0	0	0	34.7104	27.2119	22.3849
FGSG_07096	0	0	0	51.3861	82.2112	27.6974	0	0	0	24.281	32.1152	61.1804	0	0	0	68.3261	100.233	94.2186	0	0	0	38.6642	40.0884	41.9803	0	0	0	7.62862	8.63247	8.19988	0	0	0	50.2223	54.6737	35.8151
FGSG_07094	0	0	0	10.387	66.0939	13.9966	0	0	0	10.7364	19.7068	23.6253	0	0	0	18.7027	24.12	19.3678	0	0	0	20.7598	5.78809	0	0	0	0	0	5.01669	11.3011	0	0	0	24.2258	14.6038	28.5503
FGSG_07093	0	0	0	0	15.6374	19.3172	0	0	0	29.6352	12.799	16.9068	0	0	0	13.8988	0	26.1732	0	0	0	0	0	0	0	0	0	0	0	4.15919	0	0	0	22.2898	14.5262	18.2943
FGSG_07092	0	0	0	23.8109	27.7051	51.3369	0	0	0	29.5343	10.6295	48.1404	0	0	0	36.9372	81.0951	65.8575	0	0	0	29.1134	31.8444	31.1241	0	0	0	23.566	6.40008	30.7423	0	0	0	25.3873	18.0959	33.1915
FGSG_07091	0	0	0	0	0	42.3241	0	0	0	52.5633	70.1069	105.837	0	0	0	110.209	103.731	121.199	0	0	0	39.3882	58.3416	111.193	0	0	0	10.362	28.1412	30.3761	0	0	0	130.233	110.865	159.304
FGSG_07090	0	0	0	98.7339	0	241.145	0	0	0	29.1586	66.1141	133.079	0	0	0	109.402	244.558	246.427	0	0	0	110.274	55.0188	201.654	0	0	0	61.0739	12.4399	29.5413	0	0	0	131.588	68.7832	69.0578
FGSG_08084	0	0	0	0	0	0	0	0	0	0	0	0	0	0	0	0	0	0	0	0	0	0	0	0	0	0	0	0	0	0	0	0	0	0	0	2.01923
NewGene.3467	0	0	0	0	0	25.7123	0	0	0	12.6791	0	25.1829	0	0	0	0	8.86183	11.1185	0	0	0	0	0	0	0	0	0	5.90155	2.00344	0	0	0	0	2.64902	7.73411	5.15111
NewGene.3463	0	0	0	81.6176	0	0	0	0	0	0	0	27.5021	0	0	0	0	0	0	0	0	0	0	0	0	0	0	0	0	0	10.36	0	0	0	0	0	0
NewGene.9430	0	0	0	0	9.6344	53.5571	0	0	0	19.5629	50.271	14.8807	0	0	0	0	38.9683	12.3516	0	0	0	15.5756	7.38256	0	0	0	0	0	0	7.68761	0	0	0	29.428	6.04113	14.9562
FGSG_07329	0	0	0	122.668	106.361	98.542	0	0	0	133.761	122.158	137.781	0	0	0	99.981	95.6804	86.1396	0	0	0	148.653	126.195	208.137	0	0	0	72.3764	29.7219	59.2027	0	0	0	135.714	113.066	175.301
FGSG_07328	0	0	0	37.3187	6.78468	31.4297	0	0	0	17.9094	23.9481	35.6292	0	0	0	25.1983	28.1641	25.1884	0	0	0	35.0994	22.0953	30.4879	0	0	0	18.4674	4.89785	13.8727	0	0	0	39.6338	22.8075	23.8123
FGSG_07321	0	0	0	0	110.155	0	0	0	0	10.1669	0	27.8408	0	0	0	0	19.1861	8.55889	0	0	0	58.282	0	0	0	0	0	0	0	8.98939	0	0	0	6.11754	2.79076	16.8974
FGSG_07320	0	0	0	87.4703	116.618	225.913	0	0	0	53.817	74.8417	72.8669	0	0	0	46.4416	84.6322	91.7431	0	0	0	54.8457	113.732	77.4146	0	0	0	9.01775	13.4698	29.6078	0	0	0	110.1	73.1236	103.397
FGSG_07323	0	0	0	199.079	30.1611	27.944	0	0	0	68.592	225.882	210.564	0	0	0	25.2759	119.424	126.958	0	0	0	39.0084	83.2016	162.64	0	0	0	32.8385	16.7219	49.3364	0	0	0	97.6537	74.3877	76.5428
NewGene.9467	0	0	0	0	0	0	0	0	0	0	0	0	0	0	0	0	0	0	0	0	0	0	0	0	0	0	0	0	0	0	0	0	0	0	0	11.6772
FGSG_07325	0	0	0	21.3966	25.6281	17.8081	0	0	0	22.8598	31.4645	12.7233	0	0	0	25.1031	28.0578	21.2195	0	0	0	26.043	11.9231	22.6214	0	0	0	13.7024	0.845756	16.7978	0	0	0	6.70974	20.6611	19.8305
NewGene.10672	0	0	0	0	0	0	0	0	0	6.27797	0	0	0	0	0	0	13.1636	26.4252	0	0	0	0	0	0	0	0	0	0	0	0	0	0	0	2.36095	0	0
FGSG_07327	0	0	0	0	0	67.5546	0	0	0	28.4265	14.3231	5.8562	0	0	0	3.33298	11.7967	23.058	0	0	0	0	15.6442	13.1061	0	0	0	0	2.69501	7.27262	0	0	0	16.4809	10.3632	15.5514
FGSG_07326	0	0	0	56.4728	10.9514	65.9515	0	0	0	31.6879	40.3363	34.6755	0	0	0	27.1157	34.3871	23.9851	0	0	0	0	27.2732	0	0	0	0	10.2468	11.7006	21.027	0	0	0	22.5793	30.7105	36.9581
NewGene.6053	0	0	0	0	0	0	0	0	0	0	0	25.458	0	0	0	0	0	0	0	0	0	0	0	0	0	0	0	0	0	0	0	0	0	0	0	0
FGSG_08081	0	0	0	0	0	0	0	0	0	0	0	0	0	0	0	0	0	0	0	0	0	0	0	0	0	0	0	0	0	0	0	0	0	8.23105	15.489	181.2
FGSG_11836	0	0	0	15.4977	0	0	0	0	0	8.58163	0	3.48144	0	0	0	0	2.39918	7.22434	0	0	0	0	6.47701	0	0	0	0	12.4624	1.30175	0	0	0	0	0	2.35561	4.56406
FGSG_11834	0	0	0	0	0	0	0	0	0	5.54994	0	12.313	0	0	0	7.8087	13.0917	13.3838	0	0	0	0	6.98138	10.2352	0	0	0	6.97474	4.20935	1.81746	0	0	0	27.8288	8.72795	9.83893
FGSG_11835	0	0	0	58.7476	28.4814	39.5816	0	0	0	17.3496	0	18.696	0	0	0	8.13691	27.2839	41.8389	0	0	0	27.6269	32.7367	15.9981	0	0	0	4.84526	0	6.39176	0	0	0	6.52466	5.95296	20.1846
FGSG_11832	0	0	0	0	0	0	0	0	0	6.90427	35.7822	0	0	0	0	9.25164	0	8.30325	0	0	0	47.1176	14.8886	0	0	0	0	0	0	11.6279	0	0	0	6.67667	5.75323	13.442
FGSG_11833	0	0	0	0	0	0	0	0	0	0	0	22.8351	0	0	0	0	5.24549	1.31625	0	0	0	0	0	0	0	0	0	0	4.26915	0	0	0	0	9.40803	0	0
FGSG_11830	0	0	0	0	21.3985	0	0	0	0	0	0	0	0	0	0	0	0	0	0	0	0	0	0	0	0	0	0	0	3.29548	0	0	0	0	0	0	0
FGSG_11831	0	0	0	0	0	0	0	0	0	6.28275	0	11.4697	0	0	0	0	3.95208	1.9834	0	0	0	0	0	139.04	0	0	0	0	0	3.08616	0	0	0	0	0	3.75909
FGSG_01330	0	0	0	201.652	18.3306	176.624	0	0	0	178.659	126.028	165.91	0	0	0	75.4113	94.433	99.8762	0	0	0	33.1905	22.4739	41.1854	0	0	0	32.4314	3.3876	46.805	0	0	0	118.699	66.4094	96.0078
FGSG_00731	0	0	0	240.096	124.715	158.878	0	0	0	81.669	38.2792	91.498	0	0	0	112.829	104.206	79.9442	0	0	0	62.5031	38.2263	56.0425	0	0	0	21.2166	23.7684	79.6116	0	0	0	106.187	88.1935	97.8547
FGSG_11838	0	0	0	0	0	67.094	0	0	0	0	31.7533	0	0	0	0	0	0	3.31575	0	0	0	0	23.782	0	0	0	0	0	0	0	0	0	0	0	2.88307	1.39651
FGSG_11839	0	0	0	0	0	0	0	0	0	0	0	6.6983	0	0	0	0	0	0	0	0	0	0	0	0	0	0	0	0	0	0	0	0	0	0	0	0
FGSG_00886	0	0	0	106.155	138.955	243.176	0	0	0	61.6552	88.459	116.849	0	0	0	147.031	141.329	152.302	0	0	0	26.6244	86.7591	69.3792	0	0	0	21.0125	16.6443	43.1187	0	0	0	78.5988	77.0902	92.745
FGSG_02312	0	0	0	0	0	0	0	0	0	0	0	0	0	0	0	0	0	1.01074	0	0	0	0	0	0	0	0	0	0	0	0	0	0	0	0	0	0
FGSG_02317	0	0	0	191.139	245.921	383.867	0	0	0	156.861	190.344	203.542	0	0	0	153.243	227.615	147.644	0	0	0	148.658	118.8	267.261	0	0	0	67.3017	29.0223	42.925	0	0	0	220.04	87.9024	129.9
FGSG_02316	0	0	0	0	0	0	0	0	0	12.2395	11.1007	35.3783	0	0	0	5.74027	33.3627	13.8455	0	0	0	0	9.23777	0	0	0	0	0	1.39246	0	0	0	0	49.2509	10.079	26.8515
FGSG_02315	0	0	0	0	0	0	0	0	0	0	0	0.600453	0	0	0	0.403875	0.677117	0.0755153	0	0	0	0	0	0	0	0	0	0	0	0	0	0	0	1.59227	0.923359	1.03764
FGSG_00880	0	0	0	0	0	0	0	0	0	0	0	0	0	0	0	0	0	2.2105	0	0	0	0	9.90916	14.5275	0	0	0	0	0	0	0	0	0	1.97497	0	1.04738
FGSG_00883	0	0	0	62.0512	45.1245	45.9881	0	0	0	84.7544	114.957	87.4691	0	0	0	40.8238	51.8727	97.8644	0	0	0	46.6888	110.648	68.4359	0	0	0	20.7268	8.86049	31.2805	0	0	0	102.684	36.7832	64.2634
FGSG_10149	0	0	0	0	27.0597	0	0	0	0	27.4727	0	38.6601	0	0	0	15.4615	0	14.4547	0	0	0	56.8704	20.735	0	0	0	0	9.20681	0	2.69898	0	0	0	18.5969	8.0124	9.58851
FGSG_12150	0	0	0	0	0	0	0	0	0	1.13556	0	10.3653	0	0	0	8.52118	72.6215	15.5343	0	0	0	0	0	0	0	0	0	0	0	0	0	0	0	0	6.2341	3.77461
FGSG_12151	0	0	0	181.815	66.1092	30.6248	0	0	0	107.389	101.456	97.0028	0	0	0	62.9563	77.4029	144.788	0	0	0	192.378	75.9863	148.535	0	0	0	0	7.63587	9.89077	0	0	0	35.3375	57.5735	31.2341
FGSG_03959	0	0	0	601.65	656.294	237.101	0	0	0	29.3344	81.0821	20.4009	0	0	0	0	0	0	0	0	0	208.198	101.212	343.139	0	0	0	56.1756	10.4887	4.94036	0	0	0	0	0	0
FGSG_12154	0	0	0	190.056	161.247	85.3676	0	0	0	137.982	60.0973	151.21	0	0	0	136.007	117.689	175.96	0	0	0	134.065	123.559	0	0	0	0	25.472	5.32132	24.6989	0	0	0	200.527	64.9978	112.72
FGSG_03953	0	0	0	0	0	0	0	0	0	0	0	4.05793	0	0	0	8.75693	0	0	0	0	0	0	60.3962	44.2726	0	0	0	0	0	5.24099	0	0	0	8.02495	3.6609	23.0525
FGSG_03406	0	0	0	85.4864	16.5779	0	0	0	0	18.5139	147.56	91.5382	0	0	0	53.6765	7.05815	25.2383	0	0	0	0	0	0	0	0	0	5.64046	4.30831	3.307	0	0	0	132.921	20.2124	47.2742
FGSG_03951	0	0	0	0	0	0	0	0	0	4.42893	0	12.1281	0	0	0	2.49258	13.9298	3.26239	0	0	0	0	0	0	0	0	0	0	0	3.91598	0	0	0	0	3.34322	7.65532
FGSG_03956	0	0	0	56.2597	76.7117	30.7981	0	0	0	107.478	175.805	88.468	0	0	0	22.4029	0	13.1129	0	0	0	297.641	148.914	241.3	0	0	0	100.922	7.08839	59.4255	0	0	0	124.186	35.4523	66.7913
FGSG_03401	0	0	0	0	0	0	0	0	0	0	0	0	0	0	0	0	2.98193	0	0	0	0	0	0	31.4726	0	0	0	0	0	0	0	0	0	0	2.43981	0
FGSG_03954	0	0	0	0	0	0	0	0	0	0	0	0	0	0	0	0	0	0	0	0	0	0	0	0	0	0	0	0	0	0	0	0	0	9.12294	7.28313	0
FGSG_03955	0	0	0	0	14.5594	0	0	0	0	39.9104	93.8441	74.7711	0	0	0	8.31902	0	6.22186	0	0	0	98.8585	83.6734	98.137	0	0	0	23.5301	3.36334	49.7372	0	0	0	67.2628	17.2442	35.3765
NewGene.1251	0	0	0	0	0	0	0	0	0	0	0	0	0	0	0	0	0	0	0	0	0	0	0	0	0	0	0	0	0	0	0	0	0	0	11.0842	0
FGSG_01240	0	0	0	0	0	0	0	0	0	10.7652	10.1704	3.58252	0	0	0	1.89331	3.52692	1.77002	0	0	0	0	0	3.72246	0	0	0	0	1.91364	3.96598	0	0	0	18.218	1.84686	11.6296
FGSG_12042	0	0	0	69.3574	81.1389	18.2857	0	0	0	14.249	43.0776	56.2256	0	0	0	10.4418	34.0787	31.6284	0	0	0	9.92673	6.72155	59.1257	0	0	0	6.71516	1.01317	5.68692	0	0	0	14.7362	11.306	26.0501
FGSG_12043	0	0	0	57.2159	59.4403	66.085	0	0	0	26.5529	102.168	36.7231	0	0	0	37.3596	49.349	39.3722	0	0	0	34.5943	77.4305	40.0655	0	0	0	0	0	4.15007	0	0	0	54.4676	15.7368	64.9928
FGSG_12736	0	0	0	0	0	0	0	0	0	0	11.2121	0	0	0	0	3.47872	0	0	0	0	0	0	0	0	0	0	0	0	3.79735	0	0	0	0	5.021	3.05404	2.71209
FGSG_04166	0	0	0	21.2781	34.8159	57.345	0	0	0	50.2716	21.3723	40.6295	0	0	0	25.7875	36.2343	39.6755	0	0	0	50.0317	0	34.7666	0	0	0	0	11.1705	16.5913	0	0	0	28.3584	22.6394	33.6816
FGSG_12737	0	0	0	143.262	187.528	222.005	0	0	0	23.2699	78.3437	43.0444	0	0	0	25.7955	81.505	52.3129	0	0	0	134.743	199.58	204.819	0	0	0	10.6341	2.70753	11.4305	0	0	0	37.3911	39.3772	42.0147
FGSG_06295	0	0	0	0	33.0546	30.6248	0	0	0	0	0	6.80721	0	0	0	33.5767	23.4554	24.7199	0	0	0	0	0	49.5118	0	0	0	7.49769	5.09058	16.4846	0	0	0	0	9.97941	19.3354
FGSG_12730	0	0	0	0	0	0	0	0	0	0	0	0	0	0	0	0	0	0	0	0	0	0	0	0	0	0	0	0	2.88102	0	0	0	0	0	0	0
FGSG_12731	0	0	0	195.678	121.972	75.3369	0	0	0	72.2359	0	63.5815	0	0	0	35.8143	36.784	94.4741	0	0	0	13.1458	0	57.0933	0	0	0	6.91661	14.0882	29.9072	0	0	0	48.8983	54.5279	81.9812
FGSG_05338	0	0	0	0	0	0	0	0	0	0	0	0	0	0	0	0	0.477652	5.51345	0	0	0	7.25487	0	0	0	0	0	0	0	0	0	0	0	1.71338	0	3.18029
FGSG_05339	0	0	0	34.458	125.292	0	0	0	0	212.43	176.898	111.273	0	0	0	45.3402	196.039	78.9752	0	0	0	0	96.0074	28.1508	0	0	0	21.3147	16.6424	14.3713	0	0	0	118.637	71.5793	85.8336
FGSG_04165	0	0	0	48.828	79.894	35.6397	0	0	0	51.0713	38.1455	39.762	0	0	0	43.9594	44.7241	36.9873	0	0	0	26.7892	18.1394	0	0	0	0	0	4.44314	16.2327	0	0	0	22.5957	29.2745	27.3615
FGSG_12732	0	0	0	0	24.0931	0	0	0	0	0	0	0	0	0	0	22.9441	23.0801	2.57401	0	0	0	0	0	0	0	0	0	0	0	2.40309	0	0	0	0	11.3305	0.406539
FGSG_12513	0	0	0	65.1259	54.6468	27.0025	0	0	0	25.1513	38.0186	11.2539	0	0	0	27.7549	22.4907	38.1431	0	0	0	47.1176	33.4993	0	0	0	0	4.95815	5.47032	11.9912	0	0	0	36.1653	33.5041	23.6055
FGSG_05330	0	0	0	0	0	0	0	0	0	0	9.85706	0	0	0	0	0	6.15288	0	0	0	0	0	0	0	0	0	0	0	0	0	0	0	0	0	0	0
FGSG_05331	0	0	0	0	0	0	0	0	0	0	5.53701	0	0	0	0	0	3.84029	0.722735	0	0	0	0	0	0	0	0	0	0	0	0	0	0	0	1.37755	0.628423	0
FGSG_05332	0	0	0	0	0	0	0	0	0	0	0	0	0	0	0	0	26.5493	3.99721	0	0	0	16.1298	21.5023	0	0	0	0	0	0	0	0	0	0	5.23791	1.95503	2.73572
FGSG_05333	0	0	0	0	0	0	0	0	0	0	0	0	0	0	0	0	22.1215	3.70065	0	0	0	0	0	97.2835	0	0	0	0	0	3.45492	0	0	0	0	0	0
FGSG_05334	0	0	0	0	0	28.9757	0	0	0	4.23361	0	0	0	0	0	0	0	10.3022	0	0	0	20.2243	33.9503	58.5572	0	0	0	0	2.40824	0	0	0	0	2.78623	4.35787	2.28678
FGSG_05335	0	0	0	57.3416	111.199	51.5124	0	0	0	11.2896	0	16.6384	0	0	0	9.26587	82.8518	51.9751	0	0	0	26.9658	58.5809	58.5572	0	0	0	9.45862	0	1.3864	0	0	0	33.4347	24.6946	14.7761
FGSG_05336	0	0	0	38.13	41.593	65.8315	0	0	0	25.3367	8.51085	45.7724	0	0	0	30.6972	7.74749	19.8111	0	0	0	0	5.31192	0	0	0	0	7.07582	12.8111	20.7428	0	0	0	16.9393	20.647	10.6444
FGSG_05337	0	0	0	10.3597	11.9285	11.6333	0	0	0	9.17848	4.23933	17.5512	0	0	0	8.60934	13.0975	12.8109	0	0	0	10.5556	17.3187	5.64232	0	0	0	6.83544	4.06083	7.26382	0	0	0	8.05407	14.9592	13.3902
FGSG_04315	0	0	0	302.547	976.322	637.009	0	0	0	769.71	475.526	521.77	0	0	0	861.664	1021.63	850.609	0	0	0	471.293	544.412	633.368	0	0	0	168.432	174.713	357.517	0	0	0	441.721	462.416	642.259
FGSG_04317	0	0	0	0	0	0	0	0	0	5.91216	12.999	3.27065	0	0	0	12.0994	41.6975	36.197	0	0	0	13.6936	0	0	0	0	0	4.503	1.22293	4.48819	0	0	0	14.1488	0.737661	5.71696
FGSG_04316	0	0	0	16.0748	11.6898	0	0	0	0	13.7671	0	23.472	0	0	0	14.2493	26.876	21.9805	0	0	0	24.1901	7.16605	34.1443	0	0	0	0	3.51057	3.0315	0	0	0	28.2079	11.2393	14.991
FGSG_04160	0	0	0	0	0	0	0	0	0	0	0	0	0	0	0	0	6.78828	3.40677	0	0	0	0	0	0	0	0	0	0	0	0	0	0	0	3.04378	4.16561	4.0355
FGSG_04313	0	0	0	192.787	104.333	271.865	0	0	0	99.9667	104.075	171.721	0	0	0	108.051	289.427	211.783	0	0	0	202.406	232.346	234.417	0	0	0	39.9355	30.1271	33.4954	0	0	0	209.632	140.609	210.817
FGSG_04312	0	248.786	0	1189.93	1416.2	1163.32	0	0	0	1310.11	977.513	1321.72	0	0	0	1253.51	1427.63	1399.35	0	0	0	1104.74	1088.61	1102.4	0	0	0	518.272	419.374	711.831	0	0	0	1130.82	1206.23	1449.14
FGSG_04161	0	0	0	0	0	0	0	0	0	6.1666	0	2.93168	0	0	0	2.89211	16.9707	8.51694	0	0	0	0	0	17.0587	0	0	0	0	0	1.89319	0	0	0	9.85603	8.46347	8.45533
NewGene.7596	0	0	0	0	0	0	0	0	0	0	0	24.1525	0	0	0	0	0	8.35315	0	0	0	0	0	0	0	0	0	0	0	0	0	0	0	0	0	0
NewGene.7591	0	0	0	85.4283	0	0	0	0	0	28.0324	0	12.7939	0	0	0	17.0912	5.8778	26.5485	0	0	0	22.3189	0	0	0	0	0	21.1374	0	4.13095	0	0	0	5.27105	13.4658	3.72718
FGSG_01426	0	0	0	0	0	49.0879	0	0	0	0	6.84721	0	0	0	0	18.0578	10.6853	1.19167	0	0	0	0	0	0	0	0	0	0	0	1.11254	0	0	0	0	1.74853	6.39923
FGSG_09947	0	0	0	17.791	51.7514	0	0	0	0	7.88118	17.8697	14.4877	0	0	0	6.1604	3.44274	8.98445	0	0	0	0	0	0	0	0	0	4.40198	0.373593	10.0009	0	0	0	5.43376	2.02813	11.5704
FGSG_13407	0	0	0	0	0	0	0	0	0	0	0	1.05187	0	0	0	0	0	0	0	0	0	0	0	0	0	0	0	0	0	0	0	0	0	0	0	1.95353
FGSG_09946	0	0	0	45.1478	204.289	40.5582	0	0	0	21.4814	23.5137	12.3959	0	0	0	19.802	43.8771	21.4356	0	0	0	14.1543	48.919	0	0	0	0	18.6181	8.42721	8.91456	0	0	0	15.0427	15.5038	16.7431
FGSG_05961	0	0	0	0	0	0	0	0	0	0	0	0	0	0	0	0	0	0	0	0	0	0	0	0	0	0	0	0	0	0	0	0	0	0	0	1.02585
FGSG_13409	0	0	0	0	0	0	0	0	0	0	0	0	0	0	0	0	0	0	0	0	0	0	0	0	0	0	0	0	4.03962	0	0	0	0	0	1.21833	2.36055
FGSG_01833	0	0	0	0	0	0	0	0	0	25.3043	38.2499	70.9769	0	0	0	26.7022	13.2645	51.175	0	0	0	10.0734	11.9365	0	0	0	0	0	10.3457	33.405	0	0	0	32.7118	61.3191	89.3685
FGSG_01832	0	0	0	0	114.662	75.2484	0	0	0	187.229	225.825	329.848	0	0	0	319.39	350.881	451.718	0	0	0	24.716	76.8792	0	0	0	0	52.0168	24.2805	122.467	0	0	0	221.083	268.616	330.2
FGSG_01830	0	0	0	0	0	0	0	0	0	0	0	0	0	0	0	0	4.82848	19.3858	0	0	0	0	17.3804	0	0	0	0	0	0	0	0	0	0	3.46405	10.2717	0
FGSG_01837	0	0	0	17.3358	0	70.0809	0	0	0	40.9577	30.9557	38.9436	0	0	0	34.8163	106.008	55.2214	0	0	0	16.3049	0	0	0	0	0	8.57875	6.55264	22.6338	0	0	0	40.4327	44.7949	68.0717
FGSG_01836	0	0	0	0	0	6.27024	0	0	0	5.49682	0	3.39723	0	0	0	5.80047	1.44071	8.67643	0	0	0	0	0	17.1066	0	0	0	0	1.36797	1.01254	0	0	0	4.13437	1.41454	1.02777
FGSG_01839	0	0	0	0	52.1854	61.5354	0	0	0	19.2661	0	18.3187	0	0	0	12.65	26.258	47.6432	0	0	0	15.3393	29.0823	0	0	0	0	4.84244	0	19.4007	0	0	0	27.5325	12.56	16.9708
FGSG_01838	0	0	0	76.265	106.656	0	0	0	0	176.719	62.8535	82.3669	0	0	0	110.507	252.477	138.103	0	0	0	168.289	160.185	100.647	0	0	0	23.2247	12.3192	34.4672	0	0	0	199.375	84.1166	136.487
FGSG_20502	0	0	0	0	0	0	0	0	0	0	0	0	0	0	0	0	0	0	0	0	0	95.03	0	0	0	0	0	0	0	0	0	0	0	7.48109	0	0
FGSG_20504	0	0	0	0	0	0	0	0	0	0	52.5433	0	0	0	0	0	0	0	0	0	0	0	0	0	0	0	0	0	0	0	0	0	0	0	0	0
FGSG_20509	0	0	0	0	135.524	0	0	0	0	0	0	0	0	0	0	0	0	4.82626	0	0	0	0	0	0	0	0	0	0	0	0	0	0	0	13.7984	6.29471	3.04904
FGSG_05211	0	0	0	0	0	0	0	0	0	53.4181	14.6812	54.1774	0	0	0	18.2203	59.3974	47.6948	0	0	0	61.8627	0	0	0	0	0	5.4248	3.68319	9.54168	0	0	0	32.8728	12.7746	25.8272
FGSG_07616	0	0	0	0	0	0	0	0	0	0	0	1.65472	0	0	0	0	0	4.57827	0	0	0	0	0	0	0	0	0	0	0	2.40428	0	0	0	0	0	0
NewGene.3120	0	0	0	0	0	0	0	0	0	0	0	0	0	0	0	0	0	0	0	0	0	0	0	0	0	0	0	0	0	0	0	0	0	0	0	10.7129
FGSG_01972	0	0	0	69.6674	6.33289	42.245	0	0	0	23.4035	52.8707	46.755	0	0	0	16.4039	22.3791	56.1561	0	0	0	33.5812	36.8806	38.4179	0	0	0	3.44753	4.09625	18.5706	0	0	0	65.7683	27.6202	40.8629
FGSG_09949	0	0	0	24.8205	37.6038	16.723	0	0	0	17.1036	31.3938	5.57572	0	0	0	16.043	33.301	13.4985	0	0	0	19.4537	0	20.2773	0	0	0	4.60596	5.55953	3.90069	0	0	0	22.053	14.0426	6.59893
FGSG_02523	0	0	0	1162.09	1700.49	892.776	0	0	0	1205.37	1072.34	1508.23	0	0	0	1200.31	1189.11	1178.12	0	0	0	566.487	1267.5	1169.36	0	0	0	291.041	248.195	507.801	0	0	0	1539.34	1010.62	1693.09
FGSG_10272	0	0	0	67.2312	120.942	159.733	0	0	0	53.8177	66.3442	58.6233	0	0	0	37.0028	84.6333	84.1236	0	0	0	46.5928	78.8719	54.9252	0	0	0	35.0208	13.0776	26.1792	0	0	0	81.1532	56.4731	59.2248
FGSG_09496	0	0	0	42.5157	0	0	0	0	0	2.09266	12.653	0	0	0	0	1.9629	4.38786	4.95472	0	0	0	13.3291	0	0	0	0	0	0	0	0	0	0	0	7.86984	4.30816	2.0868
FGSG_09633	0	0	0	166.146	232.586	11.1942	0	0	0	104.267	129.797	146.494	0	0	0	36.2443	111.886	134.892	0	0	0	60.5528	99.5274	122.161	0	0	0	60.636	9.42003	56.6404	0	0	0	162.844	94.2803	111.519
FGSG_03189	0	0	0	0	0	0	0	0	0	92.499	55.9284	144.825	0	0	0	43.3816	104.249	183.722	0	0	0	0	0	0	0	0	0	0	3.06932	7.57276	0	0	0	319.451	95.743	238.543
FGSG_09632	0	0	0	25.0459	8.09501	7.49994	0	0	0	21.3682	19.877	17.5043	0	0	0	16.9597	33.6035	43.2418	0	0	0	28.7912	18.6089	9.094	0	0	0	5.5085	2.80501	8.4778	0	0	0	22.2533	8.31879	16.9374
FGSG_09635	0	0	0	104.59	41.4869	54.4527	0	0	0	18.252	42.4457	11.7476	0	0	0	21.7296	72.1255	51.3406	0	0	0	26.8282	21.1935	46.6067	0	0	0	0	0	9.65527	0	0	0	48.0482	28.1817	33.835
FGSG_10276	0	0	0	309.925	194.447	126.926	0	0	0	141.78	236.017	156.991	0	0	0	143.93	278.467	290.835	0	0	0	191.472	206.567	104.257	0	0	0	76.6842	32.6683	100.499	0	0	0	202.477	165.339	203.424
FGSG_07664	0	0	0	0	0	0	0	0	0	0	0	2.75786	0	0	0	0	0	0	0	0	0	0	0	0	0	0	0	0	0	0	0	0	0	1.09079	0	3.01289
FGSG_07665	0	0	0	38.4757	0	0	0	0	0	10.0517	0	14.627	0	0	0	9.42845	0	3.21921	0	0	0	0	0	0	0	0	0	0	8.45241	5.58155	0	0	0	26.2967	7.49767	12.2026
NewGene.10913	0	0	0	0	0	0	0	0	0	0	0	0	0	0	0	0	0	0	0	0	0	0	0	0	0	0	0	0	0	0	0	0	0	4.54894	20.7518	0
FGSG_07667	0	0	0	0	0	0	0	0	0	0	0	9.49305	0	0	0	1.75592	2.6168	0	0	0	0	0	0	0	0	0	0	0	0	0	0	0	0	0	2.14106	3.31869
FGSG_07660	0	0	0	0	0	0	0	0	0	0	0	0	0	0	0	0	0	2.61665	0	0	0	0	0	0	0	0	0	0	0	0	0	0	0	0	3.98159	0
FGSG_07661	0	0	0	0	0	0	0	0	0	0	0	1.6679	0	0	0	0	0	0	0	0	0	0	0	0	0	0	0	0	0	0	0	0	0	4.53535	0.752355	0
FGSG_07663	0	0	0	0	0	0	0	0	0	0	0	0	0	0	0	0	0	0	0	0	0	0	0	0	0	0	0	0	0	0	0	0	0	2.53028	0	0
FGSG_11869	0	0	0	0	0	0	0	0	0	0	0	0	0	0	0	0	0	2.41313	0	0	0	0	0	0	0	0	0	0	0	0	0	0	0	0	6.29471	0
FGSG_07668	0	0	0	0	0	0	0	0	0	0	6.1854	0	0	0	0	2.39889	0	0.807368	0	0	0	0	0	0	0	0	0	0	0	0	0	0	0	1.92358	0.877515	0
FGSG_07669	0	0	0	40.9583	17.3749	0	0	0	0	4.03201	0	7.28409	0	0	0	20.3282	11.0962	8.48574	0	0	0	0	0	0	0	0	0	0	2.86695	3.21842	0	0	0	7.96064	9.3383	11.392
FGSG_11868	0	0	0	0	0	0	0	0	0	0	0	0	0	0	0	0	0	0	0	0	0	0	0	0	0	0	0	0	0	0	0	0	0	0	0	2.77186
FGSG_05806	0	0	0	0	13.829	0	0	0	0	2.808	0	0	0	0	0	0	7.06535	1.47743	0	0	0	0	10.5967	40.3925	0	0	0	0	0	3.58624	0	0	0	6.33602	0	4.6669
FGSG_05805	0	0	0	0	0	0	0	0	0	0	0	0	0	0	0	0	0	0	0	0	0	0	8.75123	0	0	0	0	0	0	0	0	0	0	13.3721	1.32613	0
FGSG_05802	0	0	0	0	0	0	0	0	0	0	0	3.34246	0	0	0	0	6.91022	0	0	0	0	0	0	0	0	0	0	0	0	1.34904	0	0	0	5.37065	1.69618	3.83413
FGSG_05803	0	0	0	0	0	0	0	0	0	0	0	0	0	0	0	0	0	0	0	0	0	0	0	0	0	0	0	0	0	4.43193	0	0	0	0	1.85745	1.19962
FGSG_05800	0	0	0	0	16.8702	0	0	0	0	0	67.3143	18.2397	0	0	0	3.21312	21.5479	16.2211	0	0	0	32.7282	12.9271	113.713	0	0	0	0	0	9.25464	0	0	0	16.7471	20.5688	24.4809
FGSG_05801	0	0	0	19.5483	0	21.0733	0	0	0	13.8554	8.7266	30.7396	0	0	0	11.9133	15.1312	7.89752	0	0	0	11.0315	10.8931	0	0	0	0	0	0	11.3433	0	0	0	22.1451	16.0449	12.2815
NewGene.3699	0	0	0	0	0	0	0	0	0	0	0	0	0	0	0	0	0	18.4443	0	0	0	0	0	0	0	0	0	0	0	0	0	0	0	0	0	0
NewGene.26	0	0	0	0	0	0	0	0	0	0	0	0	0	0	0	0	18.5631	32.6064	0	0	0	0	116.933	0	0	0	0	11.1259	0	0	0	0	0	13.3175	6.07532	8.82833
FGSG_05808	0	0	0	0	0	0	0	0	0	7.28001	0	0	0	0	0	0	36.6352	17.6197	0	0	0	0	0	0	0	0	0	0	13.2517	0	0	0	0	5.47557	0	17.4231
FGSG_05809	0	0	0	0	0	16.1806	0	0	0	14.894	40.7391	16.7242	0	0	0	10.6442	24.5375	36.197	0	0	0	0	10.706	31.3915	0	0	0	15.4495	2.01721	0	0	0	0	37.3412	13.3844	9.43003
FGSG_10174	0	0	0	0	0	0	0	0	0	1.90499	13.6125	1.18559	0	0	0	3.73617	5.2653	3.09804	0	0	0	0	13.0709	4.79071	0	0	0	6.67431	3.15238	1.02082	0	0	0	4.81947	4.87255	4.02957
FGSG_11865	0	0	0	0	15.8817	39.238	0	0	0	22.5737	0	54.7834	0	0	0	22.1823	15.7774	35.6314	0	0	0	54.7743	28.3959	29.7361	0	0	0	14.4096	0	7.39232	0	0	0	19.4041	39.4649	23.9398
FGSG_10176	0	0	0	17.8763	48.7496	51.1882	0	0	0	17.1578	19.9505	31.6241	0	0	0	19.1888	5.53481	35.763	0	0	0	52.5413	0	40.1615	0	0	0	15.4808	6.38154	7.77979	0	0	0	23.3283	21.9635	29.3937
FGSG_10170	0	0	0	14.3969	52.3483	48.5002	0	0	0	17.7157	34.2772	54.4416	0	0	0	55.8339	43.0896	34.3017	0	0	0	27.0815	64.1807	19.6028	0	0	0	35.622	5.24024	14.6197	0	0	0	42.106	36.2283	51.5851
FGSG_10171	0	0	0	0	0	0	0	0	0	0	0	0	0	0	0	0	0	0	0	0	0	0	0	0	0	0	0	0	0	0	0	0	0	0	0	1.03945
FGSG_10172	0	0	0	41.7508	0	0	0	0	0	56.0457	8.47185	28.9896	0	0	0	16.2968	55.2325	43.6428	0	0	0	21.4189	23.2653	34.1087	0	0	0	15.0259	5.41976	10.4615	0	0	0	29.5079	25.9609	52.7218
FGSG_10173	0	0	0	0	18.4386	17.0832	0	0	0	0	33.9566	17.0875	0	0	0	0	5.88779	0	0	0	0	0	0	20.7141	0	0	0	0	0	0	0	0	0	2.11201	0	0
FGSG_00124	0	0	0	0	0	0	0	0	0	0	0	0	0	0	0	22.388	5.88779	0	0	0	0	0	0	0	0	0	0	0	0	0	0	0	0	0	0.481738	0.46669
NewGene.6794	0	0	0	0	0	0	0	0	0	0	0	0	0	0	0	0	0	0	0	0	0	0	0	0	0	0	0	0	0	0	0	0	0	0	0	15.2452
FGSG_10178	0	0	0	0	0	0	0	0	0	2.85906	0	0	0	0	0	2.68177	0	3.38465	0	0	0	4.55267	10.7894	0	0	0	0	1.19768	1.62634	0	0	0	0	4.30082	5.88596	5.70211
FGSG_10179	0	0	0	133.973	269.799	319.401	0	0	0	278.482	255.331	263.34	0	0	0	247.653	256.86	287.04	0	0	0	162.354	71.7843	218.901	0	0	0	116.021	43.7145	110.257	0	0	0	311.324	210.162	294.647
FGSG_07400	0	0	0	0	0	0	0	0	0	31.2653	27.006	15.2886	0	0	0	13.9651	8.58482	7.83343	0	0	0	0	14.0462	0	0	0	0	6.2368	2.96415	8.04461	0	0	0	24.0757	17.8795	20.0429
FGSG_07401	0	0	0	343.016	843.489	681.416	0	0	146.673	723.208	533.575	742.357	0	0	0	712.649	595.617	560.195	0	0	0	384.147	323.17	320.676	0	0	0	205.617	184.159	404.752	0	0	0	636.64	717.74	756.244
FGSG_07402	0	0	0	130.398	142.241	175.713	0	0	0	178.108	116.422	101.61	0	0	0	203.185	103.457	165.261	0	0	0	153.304	81.7462	159.795	0	0	0	42.3466	45.1808	70.9367	0	0	0	101.376	129.656	115.206
FGSG_07404	0	0	0	52.8057	422.412	160.102	0	0	0	134.506	141.439	182.384	0	0	0	124.337	264.659	115.386	0	0	0	145.892	161.841	291.196	0	0	0	11.4324	21.0685	51.2288	0	0	0	163.48	98.6567	184.995
FGSG_03639	0	0	0	3.6637	7.99289	2.46845	0	0	0	11.4961	0	6.17266	0	0	0	0	1.70152	0.853926	0	0	0	1.72291	6.12472	8.97928	0	0	0	1.81301	0.615473	1.99306	0	0	0	1.42415	0	0.944085
FGSG_07406	0	0	0	64.4474	66.395	43.4219	0	0	0	19.0329	0	48.2586	0	0	0	11.9018	14.9655	28.3734	0	0	0	131.332	11.9709	35.1006	0	0	0	10.6307	13.5333	9.3492	0	0	0	69.1911	20.4079	61.4202
FGSG_07407	0	0	0	51.0039	28.5314	60.7982	0	0	0	15.6421	14.0115	35.2542	0	0	0	26.6272	25.5096	39.0165	0	0	0	14.7602	65.5882	35.2576	0	0	0	0	7.25006	19.9204	0	0	0	16.9939	24.8475	26.96
FGSG_07408	0	0	0	0	0	18.6478	0	0	0	4.0869	24.711	0	0	0	0	0	9.99759	3.58386	0	0	0	0	82.2558	37.6853	0	0	0	0	0	2.67671	0	0	0	11.271	0	3.1698
FGSG_07409	0	0	0	29.174	92.578	66.1164	0	0	0	33.6801	10.6557	38.7265	0	0	0	20.204	56.2497	33.3809	0	0	0	11.2251	29.5582	0	0	0	0	0	5.12379	17.8907	0	0	0	17.379	21.4999	25.7751
FGSG_11862	0	0	0	86.9038	0	0	0	0	0	25.6649	43.1055	40.129	0	0	0	2.67483	20.9276	0.750196	0	0	0	0	43.0458	0	0	0	0	0	5.67745	1.40076	0	0	0	64.3451	17.6121	35.0719
FGSG_01632	0	0	0	38.5425	15.5715	43.2805	0	0	0	31.9345	66.4338	45.0952	0	0	0	38.8516	49.8884	33.8541	0	0	0	15.1044	16.7048	41.1089	0	0	0	25.4307	18.0756	27.0244	0	0	0	33.8884	59.3971	52.97
FGSG_10716	0	0	0	11.3982	58.0225	11.5194	0	0	0	26.3683	12.7207	31.1529	0	0	0	18.6815	18.8217	20.8105	0	0	0	16.0805	21.1719	18.6237	0	0	0	4.23035	9.57403	7.57855	0	0	0	24.8963	25.3136	19.954
FGSG_10717	0	0	0	17.7252	48.3375	19.9041	0	0	0	50.6019	31.6509	44.7954	0	0	0	10.2294	42.9894	38.2148	0	0	0	14.5872	39.5089	66.37	0	0	0	19.0047	16.3773	10.821	0	0	0	25.5918	41.6099	31.4652
FGSG_10718	0	0	0	0	0	0	0	0	0	0	0	0	0	0	0	43.0733	0	15.3021	0	0	0	0	0	0	0	0	0	0	0	53.3845	0	0	0	26.096	0	44.0962
FGSG_10719	0	0	0	0	30.3412	0	0	0	0	12.3217	4.65636	15.2305	0	0	0	55.6212	29.0655	25.1218	0	0	0	9.81031	0	0	0	0	0	14.1945	5.25679	15.888	0	0	0	49.2342	18.4966	42.7492
FGSG_00383	0	0	0	0	0	0	0	0	0	0	0	3.57815	0	0	0	0	18.4937	5.56877	0	0	0	41.1977	0	26.0254	0	0	0	0	6.02059	4.04366	0	0	0	14.1523	10.4912	7.42716
FGSG_09521	0	0	0	0	0	13.5012	0	0	0	0	29.073	19.1316	0	0	0	38.163	3.10217	12.4549	0	0	0	0	0	0	0	0	0	2.47907	10.5199	2.90696	0	0	0	57.3081	14.9753	32.4576
FGSG_09520	0	0	0	0	12.1911	22.5898	0	0	0	38.369	14.9674	20.7125	0	0	0	20.3169	28.5474	15.6293	0	0	0	17.738	14.0125	0	0	0	0	4.14789	11.969	12.4636	0	0	0	18.6186	21.0217	27.5648
FGSG_09523	0	0	0	0	70.9549	0	0	0	0	36.0189	56.6239	5.47963	0	0	0	18.9198	15.1048	23.4996	0	0	0	0	0	0	0	0	0	0	0	4.2463	0	0	0	32.5094	13.3474	20.593
FGSG_09522	0	0	0	542.74	454.104	436.451	0	0	0	495.935	326.956	477.857	0	0	0	475.287	937.782	668.095	0	0	0	456.948	559.348	541.135	0	0	0	276.52	99.7545	359.382	0	0	0	370.743	374.036	411.764
FGSG_09525	0	0	0	251.037	64.656	98.6639	0	0	0	71.0485	105.062	116.312	0	0	0	92.7207	112.54	112.553	0	0	0	68.8649	69.9444	25.6359	0	0	0	72.4659	13.6181	44.0042	0	0	0	104.553	87.7078	156.331
FGSG_09524	0	0	0	140.23	113.68	167.278	0	0	0	27.1564	57.4692	31.5015	0	0	0	13.373	44.4853	53.4024	0	0	0	108.107	79.4232	112.684	0	0	0	11.376	6.17903	10.1714	0	0	0	10.7233	33.7771	28.4343
FGSG_09527	0	0	0	0	6.01794	14.4965	0	0	0	10.7532	12.5603	5.76285	0	0	0	7.33558	8.19899	4.75768	0	0	0	10.8965	4.61137	0	0	0	0	4.5046	1.94627	5.2821	0	0	0	7.90408	7.37923	6.58009
FGSG_09526	0	0	0	21.653	20.1554	7.58621	0	0	0	34.4034	56.4505	80.3562	0	0	0	40.4276	36.4706	41.5186	0	0	0	35.0284	37.6459	19.8124	0	0	0	12.0009	6.11106	21.4854	0	0	0	50.3093	48.6219	48.0384
FGSG_09529	0	0	0	0	0	0	0	0	0	4.8278	0	0	0	0	0	0	0	0	0	0	0	0	0	0	0	0	0	0	0	0	0	0	0	0	0	1.60476
FGSG_09528	0	0	0	69.4819	79.4015	40.1262	0	0	0	46.1694	57.6041	71.0746	0	0	0	41.588	56.0869	43.1857	0	0	0	18.6714	34.5699	32.4365	0	0	0	9.82386	11.464	25.3788	0	0	0	42.167	43.7528	46.6491
FGSG_00266	0	0	0	14.1182	0	7.60979	0	0	0	0	0	8.88032	0	0	0	0	0	3.51001	0	0	0	5.31144	0	0	0	0	0	2.79459	0.948699	0	0	0	0	0	0	0.554372
FGSG_04144	0	0	0	0	0	8.5513	0	0	0	1.87413	0	5.3459	0	0	0	0	3.92965	0	0	0	0	0	0	0	0	0	0	0	0	0	0	0	0	1.4096	0.643046	1.24592
FGSG_06209	0	0	0	453.5	391.628	214.839	0	0	0	223.914	249.897	185.445	0	0	0	161.939	394.908	282.97	0	0	0	303.237	347.476	144.723	0	0	0	87.6631	48.2105	51.3969	0	0	0	280.953	160.838	209.375
FGSG_06208	0	0	0	59.7548	10.8636	0	0	0	0	6.61766	0	16.3598	0	0	0	11.8974	9.25056	8.12437	0	0	0	12.294	0	0	0	0	0	11.0888	0	1.35445	0	0	0	31.9383	5.29815	14.848
FGSG_06759	0	0	0	21.2175	10.2864	9.53029	0	0	0	10.4434	18.9435	31.3784	0	0	0	10.2856	23.54	21.7044	0	0	0	13.3038	31.5288	69.3353	0	0	0	3.49987	4.7525	3.07796	0	0	0	33.3833	13.0791	25.3412
FGSG_06758	0	0	0	0	16.0573	23.8031	0	0	0	40.4299	39.4282	46.6262	0	0	0	23.8548	23.9279	53.5235	0	0	0	10.3837	0	32.4701	0	0	0	10.9267	1.11281	18.8987	0	0	0	68.6653	28.4157	44.6519
FGSG_06756	0	0	0	27.5071	20.0035	18.5331	0	0	0	40.6176	25.5823	26.7767	0	0	0	12.6997	22.7111	21.1928	0	0	0	8.62375	10.2187	22.4721	0	0	0	6.80602	2.31049	5.32049	0	0	0	22.4034	18.0015	23.5148
FGSG_06207	0	0	0	257.223	286.086	208.986	0	0	0	387.641	489.705	418.927	0	0	0	627.663	263.517	420.845	0	0	0	241.926	278.24	98.8896	0	0	0	101.082	97.8611	175.598	0	0	0	381.465	256.431	513.923
FGSG_06206	0	0	0	16.8334	10.7113	32.6073	0	0	0	53.7526	7.51466	30.961	0	0	0	10.4919	26.3854	47.7359	0	0	0	19.7905	0	30.9425	0	0	0	2.08253	4.24183	14.3466	0	0	0	18.6957	21.1087	19.8297
FGSG_06201	0	0	0	42.9237	31.2147	61.4553	0	0	0	14.261	28.7425	12.0531	0	0	0	7.4315	46.5147	50.0227	0	0	0	30.2783	35.8784	21.9168	0	0	0	18.5859	6.76017	17.1237	0	0	0	32.1787	11.9612	14.7478
FGSG_06752	0	0	0	98.9524	194.291	117.783	0	0	0	25.3267	29.4491	19.265	0	0	0	16.9035	56.6791	27.6763	0	0	0	83.761	51.4645	132.039	0	0	0	19.5869	8.31161	14.594	0	0	0	11.3562	26.5715	26.2272
FGSG_06203	0	0	0	23.2225	0	15.6463	0	0	0	24.8609	0	30.6484	0	0	0	36.1852	8.9876	36.5353	0	0	0	27.3018	12.9406	0	0	0	0	0	1.9506	15.5808	0	0	0	35.4633	32.9443	31.0604
FGSG_06202	0	0	0	169.418	51.8752	27.0348	0	0	0	29.6251	27.8639	55.0847	0	0	0	32.1107	39.3412	46.7616	0	0	0	23.0628	19.8752	87.4155	0	0	0	22.0626	7.86422	19.0796	0	0	0	76.2546	51.0504	60.1785
FGSG_12439	0	0	0	11.2946	0	0	0	0	0	1.25084	0	0	0	0	0	0	0	0	0	0	0	0	0	0	0	0	0	0	0	0	0	0	0	0	0	0
FGSG_12438	0	0	0	702.67	544.317	1348.24	0	0	0	1630.81	136.383	126.966	0	0	0	861.108	2795.16	1453.81	0	0	0	237.056	451.143	474.217	0	0	0	132.285	10.2646	15.5117	0	0	0	173.046	1368.32	1806.18
FGSG_12431	0	0	0	0	0	0	0	0	0	0	0	15.3631	0	0	0	0	0	0	0	0	0	0	0	0	0	0	0	0	0	2.48025	0	0	0	0	4.33122	4.19593
FGSG_12430	0	0	0	0	0	0	0	0	0	0	0	2.99888	0	0	0	0	6.61322	3.73379	0	0	0	0	0	0	0	0	0	0	0	0	0	0	0	0	0	2.09676
FGSG_12436	0	0	0	0	0	0	0	0	0	0	0	0	0	0	0	0	0	0	0	0	0	68.069	0	0	0	0	0	0	0	0	0	0	0	0	0	0
FGSG_12434	0	0	0	0	0	11.2443	0	0	0	7.39301	0	13.7465	0	0	0	0	6.0284	1.29661	0	0	0	20.9287	0	11.3618	0	0	0	2.75288	3.97179	2.82453	0	0	0	2.16244	4.50964	2.18439
FGSG_11449	0	0	0	38.2932	27.8474	0	0	0	0	3.76965	0	4.30113	0	0	0	14.1436	23.7125	27.7675	0	0	0	18.008	0	0	0	0	0	0	0	0	0	0	0	4.25295	12.9343	17.5424
FGSG_11448	0	0	0	10.8035	0	0	0	0	0	0	9.64563	3.94374	0	0	0	0	0	1.6787	0	0	0	0	0	0	0	0	0	3.34136	0	0	0	0	0	10.1989	0.684207	2.65134
FGSG_11445	0	0	0	0	53.9016	49.9393	0	0	0	26.5803	47.2691	30.9225	0	0	0	11.7328	39.3412	28.3817	0	0	0	9.95896	35.4027	17.301	0	0	0	26.1993	4.44703	13.8246	0	0	0	10.584	13.6803	17.4107
FGSG_11443	0	0	0	0	0	0	0	0	0	0	0	2.57627	0	0	0	0	0	0	0	0	0	0	0	0	0	0	0	0	0	0	0	0	0	2.54741	5.8105	1.1258
FGSG_11442	0	0	0	0	0	50.4167	0	0	0	53.6688	100.214	74.4433	0	0	0	39.9766	54.6113	37.3736	0	0	0	0	23.8275	0	0	0	0	31.7397	10.7749	0	0	0	0	134.159	24.914	57.7161
FGSG_07256	0	0	0	0	15.8199	0	0	0	0	0	9.71131	18.7331	0	0	0	9.03925	0	11.2675	0	0	0	13.6403	0	23.6963	0	0	0	12.5594	0	13.6752	0	0	0	3.22143	11.7567	9.96575
FGSG_01213	0	0	0	14.0121	30.5693	0	0	0	0	8.27622	50.0412	14.1646	0	0	0	3.88152	8.67675	7.62042	0	0	0	0	0	0	0	0	0	0	4.70783	0	0	0	0	28.0119	7.80922	8.25305
NewGene.11091	0	0	0	0	0	0	0	0	0	11.232	0	2.13594	0	0	0	0	0	4.43228	0	0	0	0	0	186.427	0	0	0	0	0	0	0	0	0	4.22401	0	4.6669
NewGene.11090	0	0	0	0	0	0	0	0	0	0	0	0	0	0	0	0	0	0	0	0	0	0	0	0	0	0	0	0	21.0271	0	0	0	0	0	0	0
FGSG_04146	0	0	0	0	0	0	0	0	0	0	0	0	0	0	0	0	0	4.25847	0	0	0	0	0	0	0	0	0	0	0	0	0	0	0	0	0.595088	0
FGSG_01212	0	0	0	0	0	7.15451	0	0	0	3.136	14.2211	10.7344	0	0	0	3.67693	9.04137	7.21877	0	0	0	0	5.91726	0	0	0	0	0	0	4.04366	0	0	0	10.3194	5.38009	6.77565
FGSG_01211	0	0	0	12.9193	68.1143	69.6355	0	0	0	43.8769	66.3242	51.1514	0	0	0	61.7343	56.0004	38.3926	0	0	0	36.4529	10.7988	52.7725	0	0	0	19.1795	10.3091	22.7242	0	0	0	75.6882	44.183	44.5467
FGSG_05894	0	0	0	40.8088	65.9484	48.8804	0	0	0	42.8511	32.3868	68.246	0	0	0	29.2034	34.7466	52.3139	0	0	0	47.9775	30.3206	7.4087	0	0	0	24.6822	7.61729	33.7112	0	0	0	46.5824	55.251	53.6365
FGSG_05225	0	0	0	78.0326	0	0	0	0	0	0	0	22.6851	0	0	0	12.7153	54.7159	13.5516	0	0	0	19.4273	10.2313	0	0	0	0	0	1.54222	5.65999	0	0	0	10.1959	13.9538	13.5179
FGSG_00861	0	0	0	129.04	273.36	243.815	0	0	0	287.473	167.806	330.84	0	0	0	329.871	135.493	202.253	0	0	0	134.558	193.836	240.634	0	0	0	70.7973	99.6705	187.602	0	0	0	240.832	236.644	257.478
FGSG_01217	0	0	0	96.5493	129.454	56.9194	0	0	0	144.349	140.078	170.632	0	0	0	177.815	76.3681	150.961	0	0	0	76.6189	72.2957	83.8066	0	0	0	57.1097	51.573	111.174	0	0	0	133.87	174.65	128.173
FGSG_05223	0	0	0	0	0	0	0	0	0	50.2411	10.356	87.724	0	0	0	40.6995	84.9943	90.7177	0	0	0	43.6376	0	0	0	0	0	22.9597	7.79429	10.096	0	0	0	52.3883	65.0366	105.894
FGSG_12384	0	0	0	0	0	0	0	0	0	0	0	0	0	0	0	1.50508	6.72891	3.37698	0	0	0	0	21.1935	0	0	0	0	0	0	1.57637	0	0	0	12.672	1.65167	0.800041
FGSG_12387	0	0	0	0	0	0	0	0	0	0	0	0	0	0	0	4.51962	0	3.38026	0	0	0	0	0	0	0	0	0	0	0	0	0	0	0	0	0	0
FGSG_01215	0	0	0	100.554	175.499	270.996	0	0	0	112.845	173.569	149.838	0	0	0	38.9967	201.329	172.912	0	0	0	40.9822	134.479	82.1486	0	0	0	13.2693	17.4554	36.954	0	0	0	180.919	90.6845	158.265
FGSG_08929	0	0	0	79.3827	82.4689	145.173	0	0	0	32.6537	50.6249	145.209	0	0	0	62.8286	93.924	122.027	0	0	0	149.324	107.429	129.705	0	0	0	5.61186	23.3374	16.4512	0	0	0	119.022	56.0203	78.7618
FGSG_08926	0	0	0	155.3	73.993	144.324	0	0	0	78.2852	81.2811	92.0294	0	0	0	31.1525	123.525	114.832	0	0	0	105.771	77.5876	21.8748	0	0	0	41.0757	22.4907	30.2976	0	0	0	102.299	57.7919	84.9001
FGSG_08927	0	0	0	56.6875	10.306	59.6776	0	0	0	35.5752	60.1018	21.0914	0	0	0	27.4805	40.5877	16.791	0	0	0	19.9936	21.7173	23.1557	0	0	0	17.5326	0	3.08381	0	0	0	17.3136	22.9769	39.4753
FGSG_08924	0	0	0	97.2812	20.8072	161.932	0	0	0	29.5746	22.9911	29.5664	0	0	0	32.4963	38.0929	13.3377	0	0	0	83.4228	38.2654	102.85	0	0	0	14.1589	11.0552	15.7726	0	0	0	31.1418	20.0052	12.9202
FGSG_08922	0	0	0	0	57.2017	65.2268	0	0	0	51.8204	10.8044	21.7477	0	0	0	40.2266	43.0879	29.6157	0	0	0	65.4446	53.947	19.7726	0	0	0	20.9594	7.11524	10.9719	0	0	0	26.8801	10.4231	28.5105
FGSG_08920	0	0	0	49.2149	90.6674	114.951	0	0	0	92.0511	58.587	81.4438	0	0	0	71.3468	148.314	127.199	0	0	0	55.5457	67.6475	136.702	0	0	0	21.107	13.5039	29.5098	0	0	0	94.3785	102.067	126.9
FGSG_08921	0	0	0	55.3545	0	0	0	0	0	0	0	0	0	0	0	7.66695	68.5549	53.0411	0	0	0	0	51.4099	195.964	0	0	0	0	0	8.03013	0	0	0	6.14782	16.8274	28.0754
FGSG_10440	0	0	0	203.832	179.993	19.619	0	0	0	2.14988	6.4995	0	0	0	0	22.1823	18.0314	19.2296	0	0	0	47.9275	40.5656	71.3666	0	0	0	10.8072	0	4.22418	0	0	0	27.4891	0	6.43158
FGSG_04140	0	0	0	20.5356	0	0	0	0	0	15.1617	0	2.30658	0	0	0	7.82184	3.17908	7.9773	0	0	0	19.3143	34.3299	0	0	0	0	0	0	8.56473	0	0	0	9.12294	6.5028	9.8275
FGSG_02125	0	0	0	0	0	0	0	0	0	23.4261	78.6907	18.1493	0	0	0	14.649	4.0933	23.7382	0	0	0	24.8686	36.0166	0	0	0	0	30.5305	11.1047	28.981	0	0	0	53.8379	5.3586	21.6301
FGSG_02126	0	0	0	0	79.6085	42.1465	0	0	0	18.4739	8.7266	19.7611	0	0	0	31.9492	30.8677	32.8051	0	0	0	22.0629	19.6077	0	0	0	0	3.86943	2.95556	8.22386	0	0	0	19.5398	12.2813	12.6653
FGSG_02127	0	0	0	218.788	82.394	100.028	0	0	0	66.9212	111.622	72.4069	0	0	0	31.3858	78.6273	55.8511	0	0	0	16.5356	60.959	95.7539	0	0	0	18.367	14.4393	12.7522	0	0	0	81.1418	47.5072	65.0079
FGSG_10380	0	0	0	62.9429	45.773	49.892	0	0	0	49.2052	14.8757	16.6348	0	0	0	13.3334	37.83	16.9718	0	0	0	29.5999	0	0	0	0	0	3.66443	4.97596	12.8907	0	0	0	20.9718	26.8255	27.2597
FGSG_04169	0	0	0	0	0	0	0	0	0	6.21886	0	7.88406	0	0	0	0	0	0	0	0	0	0	0	14.336	0	0	0	0	0	0	0	0	0	3.50808	3.02288	2.41167
NewGene.3902	0	0	0	0	0	0	0	0	0	0	15.4539	23.33	0	0	0	0	13.3979	33.6195	0	0	0	0	0	0	0	0	0	0	0	0	0	0	0	8.65073	0	10.1949
NewGene.3905	0	0	0	0	0	0	0	0	0	0	0	0	0	0	0	0	0	0	0	0	0	0	0	0	0	0	0	0	0	0	0	0	0	0	11.1083	0
NewGene.3904	0	0	0	0	0	0	0	0	0	0	0	0	0	0	0	0	47.1665	4.73421	0	0	0	0	0	49.7816	0	0	0	0	0	0	0	0	0	0	2.31549	0
FGSG_04141	0	0	0	0	0	34.0378	0	0	0	4.97321	62.0193	14.6588	0	0	0	9.91277	13.0347	21.2603	0	0	0	21.7777	0	0	0	0	0	8.33327	0	13.7413	0	0	0	13.5595	15.5709	22.9367
FGSG_09764	0	0	0	85.1196	73.1548	31.2818	0	0	0	57.703	124.359	55.626	0	0	0	80.9195	52.11	63.7267	0	0	0	120.086	99.1766	63.2175	0	0	0	17.2317	13.3245	22.451	0	0	0	103.56	55.8682	101.6
FGSG_01634	0	0	0	16.1491	28.1852	17.4089	0	0	0	21.9384	10.0928	37.0031	0	0	0	10.9601	35.7502	40.902	0	0	0	12.151	25.1971	7.91588	0	0	0	8.79061	3.39115	7.0281	0	0	0	36.4093	30.028	32.1021
FGSG_03457	0	0	0	208.852	110.989	238.134	0	0	0	162.501	17.9296	106.465	0	0	0	33.3777	124.354	101.102	0	0	0	120.881	183.524	347.81	0	0	0	170.928	22.9405	21.5579	0	0	0	257.829	36.6287	54.4097
FGSG_03456	0	0	0	0	0	0	0	0	0	0	0	6.97739	0	0	0	3.82401	28.8502	13.9425	0	0	0	0	15.3849	0	0	0	0	0	3.47856	10.0129	0	0	0	16.0982	19.5835	1.35513
NewGene.6502	0	0	0	0	0	0	0	0	0	0	0	0	0	0	0	0	0	5.84346	0	0	0	0	0	0	0	0	0	0	0	0	0	0	0	23.6677	2.54046	1.84583
NewGene.1227	0	0	0	0	0	0	0	0	0	0	0	0	0	0	0	0	0	0	0	0	0	0	0	0	0	0	0	0	0	0	0	0	0	0	13.9485	5.19723
NewGene.6505	0	0	0	0	0	0	0	0	0	0	0	0	0	0	0	0	0	16.2211	0	0	0	43.6376	0	0	0	0	0	0	0	3.36532	0	0	0	0	0	0
NewGene.1228	0	0	0	0	0	0	0	0	0	0	0	27.1064	0	0	0	0	0	9.37476	0	0	0	0	0	0	0	0	0	0	0	0	0	0	0	0	0	0
FGSG_09815	0	0	0	61.811	116.87	152.007	0	0	0	122.761	213.847	122.885	0	0	0	107.015	135.4	115.254	0	0	0	98.8298	130.886	131.292	0	0	0	48.1754	13.4989	40.7987	0	0	0	139.357	137.481	169.745
FGSG_00545	0	0	0	22.6923	41.2554	42.045	0	0	0	34.3457	18.994	39.5067	0	0	0	18.4653	23.7125	27.7675	0	0	0	16.0071	30.0321	55.616	0	0	0	0	6.67122	19.9572	0	0	0	32.7634	21.4135	18.7955
FGSG_02438	0	0	0	0	19.93	55.3948	0	0	0	4.04683	12.2343	7.31087	0	0	0	1.89795	14.8494	8.51694	0	0	0	12.8881	7.63588	33.5843	0	0	0	0	0	1.98785	0	0	0	9.89227	3.81848	7.39841
FGSG_02439	0	0	0	134.394	175.921	133.56	0	0	0	81.3646	73.4943	30.568	0	0	0	13.0301	94.6647	60.5603	0	0	0	156.423	58.04	120.774	0	0	0	34.0843	16.0863	17.5466	0	0	0	36.9424	63.1551	60.193
FGSG_02434	0	0	0	0	22.7453	12.2927	0	0	0	20.3983	13.9626	36.5947	0	0	0	20.9385	19.368	17.6175	0	0	0	4.90287	0	0	0	0	0	14.1879	0	9.64177	0	0	0	41.3953	17.9597	26.4819
FGSG_02435	0	0	0	11.4331	0	11.5547	0	0	0	0	0	0	0	0	0	0	3.5399	1.99861	0	0	0	0	0	0	0	0	0	2.82888	0	0	0	0	0	1.2698	0.868901	1.96411
FGSG_02432	0	0	0	0	0	0	0	0	0	0	0	0	0	0	0	0	0	0	0	0	0	0	0	0	0	0	0	0	0	0	0	0	0	1.88161	0	0
FGSG_02433	0	0	0	105.709	93.9557	0	0	0	0	43.7925	47.1896	17.8099	0	0	0	23.1821	76.3681	78.0212	0	0	0	99.4222	68.7229	47.9775	0	0	0	37.7798	5.91941	14.0569	0	0	0	20.8716	17.2575	32.284
FGSG_02430	0	0	0	0	0	0	0	0	0	0	0	0	0	0	0	0	0	0	0	0	0	0	0	0	0	0	0	0	0	0	0	0	0	0	0	1.00518
FGSG_02431	0	0	0	0	0	0	0	0	0	21.8529	102.769	0	0	0	0	14.804	10.1824	22.357	0	0	0	46.397	0	0	0	0	0	0	2.07179	0	0	0	0	0	5.4153	18.5633
FGSG_05479	0	0	0	0	13.4924	0	0	0	0	4.56611	0	8.33582	0	0	0	0	3.82967	9.12933	0	0	0	0	13.7851	0	0	0	0	4.59067	1.55843	2.24293	0	0	0	0	0	6.0711
FGSG_05478	0	0	0	0	21.0175	0	0	0	0	14.6997	0	19.1167	0	0	0	9.78517	33.8049	18.4623	0	0	0	12.0812	42.9469	0	0	0	0	16.6857	0	4.65849	0	0	0	22.8257	10.0874	15.289
FGSG_05477	0	0	0	0	58.2377	13.4892	0	0	0	11.0862	46.9221	6.74627	0	0	0	0	8.52333	13.9992	0	0	0	0	0	53.1576	0	0	0	4.95371	1.26125	1.08914	0	0	0	15.5649	5.57901	12.2835
FGSG_05476	0	0	0	0	0	0	0	0	0	0	0	0	0	0	0	0	0	0	0	0	0	0	0	0	0	0	0	0	1.43173	0	0	0	0	22.717	0	0
FGSG_05475	0	0	0	248.806	10.6432	13.1478	0	0	0	17.2891	106.714	43.837	0	0	0	18.2441	27.1887	38.6606	0	0	0	11.471	10.8741	0	0	0	0	19.3134	6.96623	11.3235	0	0	0	29.8003	29.9081	28.9739
FGSG_05472	0	0	0	0	0	0	0	0	0	0	0	0	0	0	0	0	5.74133	2.88135	0	0	0	0	0	0	0	0	0	0	0	2.01752	0	0	0	0	0	0
FGSG_10441	0	0	0	0	0	0	0	0	0	0	0	0	0	0	0	0	0	0	0	0	0	0	0	0	0	0	0	0	0	0	0	0	0	0	2.26609	0
FGSG_05470	0	0	0	0	0	0	0	0	0	0	0	0	0	0	0	0	0	4.61108	0	0	0	0	0	0	0	0	0	0	0	0	0	0	0	5.27329	0	0
FGSG_09327	0	0	0	0	8.71537	8.0747	0	0	0	25.2179	16.0502	25.2398	0	0	0	24.0691	39.8893	32.5889	0	0	0	18.3168	8.34791	0	0	0	0	3.70665	0	8.91017	0	0	0	30.9467	15.7874	13.5295
FGSG_09326	0	0	0	129.417	169.405	30.5184	0	0	0	51.5971	63.5506	57.4181	0	0	0	16.1326	45.0784	50.7763	0	0	0	24.3441	57.6933	0	0	0	0	16.0107	4.89173	16.4274	0	0	0	82.647	57.3736	34.937
FGSG_09325	0	0	0	0	0	28.2347	0	0	0	14.56	0	10.2446	0	0	0	0	15.2646	14.5554	0	0	0	0	0	0	0	0	0	6.70924	0	4.47003	0	0	0	9.85603	10.3663	14.6402
FGSG_09324	0	0	0	0	0	9.18183	0	0	0	4.02463	0	6.12276	0	0	0	4.24696	6.32911	12.4406	0	0	0	0	30.376	0	0	0	0	3.3719	2.86171	2.96542	0	0	0	18.5409	6.90461	19.0635
FGSG_09323	0	0	0	0	52.7038	13.9513	0	0	0	22.4224	30.8124	24.8085	0	0	0	13.384	19.2335	5.89877	0	0	0	58.4259	0	11.2777	0	0	0	3.41561	3.47856	15.7703	0	0	0	24.5306	18.8841	16.7697
FGSG_09322	0	0	0	0	54.9993	0	0	0	0	51.5434	20.7767	21.5638	0	0	0	16.9216	19.8139	19.4356	0	0	0	21.8869	22.6931	0	0	0	0	11.5157	5.86397	11.8154	0	0	0	23.2607	30.9495	48.258
FGSG_09321	0	0	0	116.637	180.95	136.214	0	0	0	161.322	100.665	219.22	0	0	0	78.6209	195.01	245.878	0	0	0	100.559	77.9943	88.9353	0	0	0	31.7452	29.3912	50.1967	0	0	0	269.012	258.836	301.893
FGSG_12820	0	0	0	0	0	0	0	0	0	0	0	0	0	0	0	0	0	14.576	0	0	0	0	0	0	0	0	0	0	5.25287	0	0	0	0	0	3.16848	3.06951
FGSG_09329	0	0	0	6.3173	17.4573	0	0	0	0	8.39546	0	11.9207	0	0	0	3.49994	27.3832	37.6939	0	0	0	0	0	7.22536	0	0	0	2.50092	0	2.38272	0	0	0	5.05164	10.8184	4.34101
FGSG_09328	0	0	0	0	0	0	0	0	0	0	0	0	0	0	0	1.84043	11.8281	11.8721	0	0	0	6.24876	0	0	0	0	0	0	0	2.65047	0	0	0	0	2.69292	3.42406
FGSG_00805	0	0	0	0	0	33.4145	0	0	0	0	6.81217	9.42698	0	0	0	10.3037	22.4423	11.2629	0	0	0	18.8374	8.50342	26.4916	0	0	0	0	1.92265	0	0	0	0	4.23699	6.86168	7.86447
FGSG_04879	0	0	0	257.424	181.929	153.898	0	0	0	0	48.5566	0	0	0	0	0	2.24515	8.45066	0	0	0	68.2014	197.998	201.419	0	0	0	21.5303	6.69996	5.78565	0	0	0	12.0804	0.734791	4.62695
FGSG_00807	0	0	0	0	0	0	0	0	0	0	13.9431	29.8196	0	0	0	20.5487	3.62642	15.773	0	0	0	7.34403	8.70234	12.7583	0	0	0	3.86403	2.6235	4.53097	0	0	0	38.5913	9.09919	19.3546
FGSG_00806	0	0	0	32.6471	124.642	0	0	0	0	14.4622	198.572	187.473	0	0	0	42.3921	109.926	175.648	0	0	0	23.0292	9.09617	0	0	0	0	16.1556	21.2522	0	0	0	0	589.657	303.938	394.395
FGSG_00801	0	0	0	0	0	0	0	0	0	6.36264	144.266	108.291	0	0	0	7.46014	38.3557	32.2216	0	0	0	30.395	18.0083	17.601	0	0	0	7.99609	9.95312	21.4872	0	0	0	86.1406	32.747	39.3908
FGSG_00800	0	0	0	48.6326	26.8784	7.86398	0	0	0	18.6712	6.94727	11.3619	0	0	0	3.77212	10.5403	15.7181	0	0	0	17.3814	4.33603	0	0	0	0	5.77588	1.96078	6.2084	0	0	0	9.07414	6.80065	12.4126
FGSG_00803	0	0	0	0	7.53748	0	0	0	0	9.79522	11.1048	8.38218	0	0	0	5.16816	14.1202	7.24745	0	0	0	10.7233	5.77575	0	0	0	0	0	3.13419	9.02161	0	0	0	7.13713	12.4984	4.4769
FGSG_03018	0	0	0	0	0	46.0495	0	0	0	0	32.5452	21.4951	0	0	0	13.2531	28.9207	29.3824	0	0	0	0	0	14.8898	0	0	0	12.4014	6.12363	7.27096	0	0	0	9.109	18.4686	18.5626
FGSG_04872	0	0	0	11.4895	21.7239	6.19293	0	0	0	74.9886	92.3233	47.7491	0	0	0	23.8706	17.7868	33.0281	0	0	0	8.64501	6.40247	0	0	0	0	26.7226	7.72061	2.66681	0	0	0	61.2508	34.4618	89.4411
FGSG_04873	0	0	0	0	9.83642	0	0	0	0	3.99461	0	3.03854	0	0	0	0	12.5638	16.1135	0	0	0	10.6015	0	0	0	0	0	0	1.13614	3.9244	0	0	0	9.0135	3.19812	8.40946
FGSG_04874	0	0	0	0	0	0	0	0	0	0	0	0	0	0	0	2.93319	0	2.7422	0	0	0	0	0	0	0	0	0	0	0	0	0	0	0	15.6801	6.43777	6.23668
FGSG_00808	0	0	0	74.6152	34.8822	53.8634	0	0	0	22.8227	19.0338	24.5439	0	0	0	11.0729	36.3034	14.9067	0	0	0	40.1016	26.7292	152.394	0	0	0	10.5497	2.23835	7.73158	0	0	0	23.677	9.18103	26.9444
FGSG_04876	0	0	0	175.339	229.516	143.451	0	0	0	308.473	499.832	358.717	0	0	0	283.447	1074.9	827.86	0	0	0	56.5412	58.6239	24.5562	0	0	0	101.642	59.5424	123.909	0	0	0	332.442	710.566	598.006
NewGene.3375	0	0	0	0	0	0	0	0	0	54.1869	38.5453	19.3966	0	0	0	23.9185	0	6.70832	0	0	0	0	0	0	0	0	0	0	14.5052	20.3544	0	0	0	11.9871	6.56205	1.05951
FGSG_01316	0	0	0	97.5708	79.4695	127.534	0	0	0	162.229	173.356	241.542	0	0	0	100.816	194.55	168.288	0	0	0	84.4269	101.129	70.146	0	0	0	52.1462	32.1266	49.6817	0	0	0	153.878	186.666	196.544
FGSG_01317	0	0	0	132.398	91.9054	145.97	0	0	0	122.633	21.4924	97.338	0	0	0	107.527	169.561	111.747	0	0	0	101.884	124.081	108.164	0	0	0	34.248	20.2199	43.6514	0	0	0	151.055	93.9124	131.742
FGSG_01314	0	0	0	215.031	273.654	173.854	0	0	0	163.92	165.587	183.257	0	0	0	180.933	131.906	116.109	0	0	0	128.93	188.724	191.043	0	0	0	57.1951	49.4441	120.097	0	0	0	155.83	181.397	210.692
FGSG_01315	0	0	0	243.365	76.5312	110.79	0	0	0	39.8208	58.7249	87.1763	0	0	0	34.6186	86.5506	30.661	0	0	0	89.7009	120.952	166.578	0	0	0	0	11.0496	36.7355	0	0	0	64.2845	32.6584	77.4816
FGSG_01312	0	0	0	16.4835	11.987	4.573	0	0	0	9.30644	0	8.05921	0	0	0	4.02894	7.35515	6.55388	0	0	0	11.8554	4.3225	3.16855	0	0	0	2.87892	2.93198	5.48572	0	0	0	6.24592	5.84602	7.04358
FGSG_01313	0	0	0	17.4849	73.113	250.338	0	0	0	85.8472	124.888	98.1963	0	0	0	69.626	145.492	87.6199	0	0	0	90.4482	175.38	85.7069	0	0	0	28.1207	6.609	29.8038	0	0	0	65.0545	60.2402	70.5881
FGSG_01310	0	0	0	33.8529	19.6947	12.5448	0	0	0	24.994	9.06742	21.8638	0	0	0	10.3155	18.0805	25.5121	0	0	0	5.57195	7.54572	40.1018	0	0	0	12.1454	6.82443	11.2952	0	0	0	17.859	24.3555	24.4256
FGSG_01311	0	79.8939	0	70.91	165.981	67.1851	0	0	0	156.407	106.836	188.166	0	0	0	96.6802	145.795	88.6632	0	0	0	94.8292	103.725	137.585	0	0	0	67.439	34.9925	100.456	0	0	0	103.858	92.7365	100.499
FGSG_01318	0	0	0	17.5192	14.3327	36.8865	0	0	0	6.14395	19.552	18.2019	0	0	0	18.1989	18.9848	22.2882	0	0	0	5.14917	0	14.3125	0	0	0	12.4624	5.70223	13.1838	0	0	0	10.7015	19.0838	22.8947
FGSG_01319	0	0	0	5.27186	0	0	0	0	0	0	5.29521	3.84891	0	0	0	0.730186	3.87662	1.63834	0	0	0	0	0	0	0	0	0	0	0.885632	1.43395	0	0	0	0	4.67429	4.01076
FGSG_10545	0	0	0	0	0	0	0	0	0	71.6982	0	14.024	0	0	0	13.4505	44.027	15.0896	0	0	0	0	0	0	0	0	0	0	0	0	0	0	0	6.16308	5.27162	8.85206
FGSG_10547	0	0	0	0	0	0	0	0	0	2.6214	0	0	0	0	0	0	5.30022	3.3496	0	0	0	0	0	0	0	0	0	0	0	0	0	0	0	3.09831	1.15643	2.3651
FGSG_10546	0	0	0	0	0	0	0	0	0	3.50553	0	0	0	0	0	0	2.45012	3.68886	0	0	0	0	0	0	0	0	0	0	0	0	0	0	0	1.75776	0	0
FGSG_10543	0	0	0	0	0	0	0	0	0	577.488	9.64563	204.468	0	0	0	56.8614	270.941	125.063	0	0	0	0	0	0	0	0	0	0	3.62981	0	0	0	0	483.546	45.4314	125.408
FGSG_10542	0	0	0	0	0	40.833	0	0	0	436.268	148.802	137.846	0	0	0	92.3359	201.717	155.382	0	0	0	0	0	0	0	0	0	0	0	0	0	0	0	373.568	103.632	95.9333
FGSG_10549	0	0	0	0	134.911	73.8597	0	0	0	190.512	48.9374	44.5164	0	0	0	115.629	207.565	242.405	0	0	0	95.1734	70.4851	27.5563	0	0	0	27.124	7.79135	48.32	0	0	0	88.0354	93.9934	89.8157
FGSG_10548	0	0	0	0	0	0	0	0	0	4.91401	0	0	0	0	0	0	0	1.41027	0	0	0	0	0	0	0	0	0	0	0.508232	0	0	0	0	0	0.613121	0.296985
FGSG_04026	0	0	0	84.8846	58.9235	41.5939	0	0	0	18.2317	0	33.8035	0	0	0	3.20647	24.4898	30.8761	0	0	0	7.25787	43.0012	25.2172	0	0	0	2.86402	5.83362	2.79863	0	0	0	40.2812	14.4661	37.6869
FGSG_00541	0	0	0	0	0	0	0	0	0	2.43227	0	4.31697	0	0	0	13.6887	0	0.533223	0	0	0	0	3.8245	0	0	0	0	1.35853	0	0	0	0	0	24.3921	4.38141	6.73739
NewGene.7104	0	0	0	0	0	63.3084	0	0	0	0	0	44.8547	0	0	0	0	0	3.65012	0	0	0	11.0469	0	0	0	0	0	0	0	0	0	0	0	0	0	2.306
NewGene.4352	0	0	0	0	0	0	0	0	0	44.0295	0	0	0	0	0	0	5.77004	5.79152	0	0	0	0	0	0	0	0	0	0	0	0	0	0	0	0	0	0
FGSG_09868	0	0	0	43.5734	9.74992	0	0	0	0	8.90885	29.9257	19.5769	0	0	0	16.2486	28.5389	33.0721	0	0	0	29.9485	7.47108	24.6446	0	0	0	0	3.66	10.211	0	0	0	19.7298	17.8312	13.6549
FGSG_10639	0	0	0	0	0	0	0	0	0	0	0	0	0	0	0	0	0	2.95917	0	0	0	0	0	0	0	0	0	0	0	0	0	0	0	0	1.10272	0
FGSG_00542	0	0	0	0	28.8861	11.1511	0	0	0	6.35417	0	3.34617	0	0	0	0	8.19899	8.74385	0	0	0	18.6797	16.6009	13.5212	0	0	0	7.37117	0	3.60143	0	0	0	1.1029	1.34168	5.19908
FGSG_10835	0	0	0	21.3146	19.3753	25.8495	0	0	0	26.7526	17.1272	19.2723	0	0	0	9.44704	23.5927	20.6998	0	0	0	14.0329	4.75096	10.4479	0	0	0	8.43811	3.93875	9.43073	0	0	0	26.2765	25.216	21.656
FGSG_04024	0	0	0	0	31.4258	0	0	0	0	24.7267	28.9369	9.70767	0	0	0	5.98541	22.5784	17.6264	0	0	0	0	9.03026	0	0	0	0	0	0	9.01159	0	0	0	8.99899	3.01051	5.83295
FGSG_08496	0	0	0	215.623	347.21	108.958	0	0	0	118.261	123.759	96.8762	0	0	0	60.797	95.3725	99.3173	0	0	0	97.7788	34.3299	25.1651	0	0	0	7.62161	7.11524	15.0814	0	0	0	47.8954	93.6403	82.0218
FGSG_08494	0	0	0	0	64.4926	4.97931	0	0	0	0	37.9402	18.262	0	0	0	14.8424	8.58069	5.16758	0	0	0	43.4429	10.2956	0	0	0	0	19.2001	2.48305	3.48432	0	0	0	9.84952	29.955	31.3771
FGSG_08495	0	0	0	258.321	62.6183	219.629	0	0	0	45.41	85.1155	122.277	0	0	0	45.1498	187.574	142.877	0	0	0	75.2016	68.5465	135.667	0	0	0	35.0016	2.06647	11.153	0	0	0	110.661	33.3432	77.5846
FGSG_08492	0	0	0	0	8.43073	9.76373	0	0	0	34.2376	11.6445	25.0665	0	0	0	10.0358	31.4077	22.5176	0	0	0	25.8964	14.5355	33.149	0	0	0	8.60543	5.3558	14.2952	0	0	0	21.8887	18.2086	33.9994
FGSG_08493	0	0	0	89.8122	97.9691	0	0	0	0	58.0208	25.0583	45.3951	0	0	0	79.3022	93.85	108.155	0	0	0	0	31.2795	0	0	0	0	0	0	22.8004	0	0	0	83.5388	55.1735	96.9816
FGSG_08490	0	0	0	35.251	8.54502	6.3335	0	0	0	6.94034	8.39279	8.44678	0	0	0	3.58049	10.1867	6.02522	0	0	0	11.0516	5.23823	15.3593	0	0	0	9.5943	1.97396	4.9433	0	0	0	6.26411	9.1682	9.51625
FGSG_08491	0	0	0	14.0573	27.7474	17.5894	0	0	0	8.89605	22.4121	26.1652	0	0	0	11.1259	28.2906	20.5948	0	0	0	32.109	0	54.1402	0	0	0	3.97507	4.72305	6.11778	0	0	0	19.181	15.6689	14.0953
FGSG_10834	0	0	0	139.235	0	0	0	0	0	0	9.56248	3.609	0	0	0	11.8676	29.845	4.99269	0	0	0	0	0	0	0	0	0	0	12.5948	22.529	0	0	0	27.359	19.5353	26.2849
FGSG_08498	0	0	0	82.285	106.38	86.2402	0	0	0	152.555	230.602	147.364	0	0	0	113.97	120.307	128.214	0	0	0	60.1935	117.179	74.6927	0	0	0	29.4083	17.663	74.9369	0	0	0	95.9573	108.858	134.402
FGSG_08499	0	0	0	25.7641	26.5427	28.9312	0	0	0	14.5835	27.7951	33.2793	0	0	0	8.32648	33.2375	37.1978	0	0	0	31.2996	14.3569	21.0482	0	0	0	4.78107	0.541021	10.7454	0	0	0	30.045	22.9525	18.8633
NewGene.10585	0	0	0	0	0	0	0	0	0	0	0	28.4362	0	0	0	0	0	0	0	0	0	0	0	0	0	0	0	0	0	0	0	0	0	0	0	0
FGSG_13369	0	0	0	29.4253	0	0	0	0	0	0	0	26.4406	0	0	0	33.9633	50.1082	14.4788	0	0	0	0	27.3284	96.1571	0	0	0	0	0	3.55721	0	0	0	9.80416	18.3872	24.0714
FGSG_06006	0	0	0	63.3263	78.946	18.2857	0	0	0	36.0679	20.1926	43.6934	0	0	0	26.3133	84.0297	47.0912	0	0	0	25.5259	0	81.2979	0	0	0	0	7.59881	10.4989	0	0	0	50.2371	60.5025	83.9227
FGSG_13365	0	0	0	0	0	0	0	0	0	0	0	15.2234	0	0	0	0	0	0	0	0	0	0	75.5258	0	0	0	0	0	0	6.14426	0	0	0	22.5793	6.86695	4.98934
FGSG_13366	0	0	0	46.0781	0	62.0909	0	0	0	43.0921	17.1415	0	0	0	0	4.25474	30.9109	22.0762	0	0	0	25.2804	0	0	0	0	0	0	14.8365	15.0399	0	0	0	12.7939	24.1239	16.9624
FGSG_13367	0	0	0	0	0	0	0	0	0	0	0	5.62357	0	0	0	0	0	0	0	0	0	0	0	0	0	0	0	0	0	0	0	0	0	10.5033	1.12741	6.55317
FGSG_13360	0	0	0	63.8342	0	39.4247	0	0	0	15.7099	0	12.5474	0	0	0	0	1.64701	3.71958	0	0	0	2.50158	0	0	0	0	0	2.63239	0	2.31506	0	0	0	18.3148	6.73791	4.43866
FGSG_06005	0	0	0	0	0	0	0	0	0	16.9344	44.7965	6.44067	0	0	0	17.8699	22.1925	47.8914	0	0	0	13.4829	47.9298	0	0	0	0	0	0	0	0	0	0	14.3292	19.6104	20.4051
FGSG_13362	0	0	0	0	0	0	0	0	0	0	0	0	0	0	0	0	0	6.73432	0	0	0	0	0	0	0	0	0	0	3.64036	0	0	0	0	0	0	0
FGSG_13363	0	0	0	0	0	0	0	0	0	0	22.6377	0	0	0	0	0	0	0	0	0	0	0	0	0	0	0	0	0	0	0	0	0	0	11.264	0	0
FGSG_10817	0	0	0	193.19	110.69	74.9425	0	0	0	114.972	44.428	136.771	0	0	0	61.6247	95.1603	104.611	0	0	0	11.0122	55.4581	105.219	0	0	0	66.6313	14.752	25.4778	0	0	0	112.483	61.1015	83.0425
FGSG_10815	0	0	0	0	0	12.2201	0	0	0	2.67819	0	2.03719	0	0	0	7.53637	16.1449	5.98879	0	0	0	8.52932	12.6336	0	0	0	0	0	1.52346	1.97334	0	0	0	4.02874	2.52707	14.0211
FGSG_06927	0	0	0	177.111	221.103	194.906	0	0	0	155.608	76.4291	227.778	0	0	0	182.756	133.436	150.216	0	0	0	145.756	118.433	118.166	0	0	0	31.406	50.3327	114.976	0	0	0	166.871	154.194	198.928
FGSG_06920	0	0	0	186.36	166.799	0	0	0	0	50.8033	92.7928	60.3813	0	0	0	74.4579	127.607	75.1783	0	0	0	13.4829	31.9532	105.403	0	0	0	7.09396	7.82677	20.796	0	0	0	94.7317	60.6471	64.7335
FGSG_10812	0	0	0	45.6765	14.9475	13.8487	0	0	0	25.6299	55.0546	40.2739	0	0	0	6.32649	21.9205	17.0339	0	0	0	25.7761	30.5435	0	0	0	0	20.343	1.72649	10.6019	0	0	0	20.0382	21.7538	25.334
FGSG_06922	0	0	0	344.511	171.561	133.719	0	0	0	143.767	187.227	164.036	0	0	0	107.882	206.376	193.471	0	0	0	177.86	106.422	113.192	0	0	0	63.0047	12.5815	35.31	0	0	0	174.26	125.03	163.766
FGSG_06923	0	0	0	0	0	35.9755	0	0	0	16.6966	33.6513	31.0455	0	0	0	29.5824	11.6697	30.259	0	0	0	5.90823	7.00099	43.6218	0	0	0	0	0	9.34066	0	0	0	18.4884	26.894	29.2914
FGSG_06439	0	0	0	0	0	0	0	0	0	0	0	4.58787	0	0	0	2.82872	6.32333	1.58672	0	0	0	0	0	0	0	0	0	0	0	0	0	0	0	11.3412	3.62161	22.0534
FGSG_06928	0	0	0	0	0	0	0	0	0	0	0	0	0	0	0	0	0	2.34001	0	0	0	0	0	0	0	0	0	0	0	0	0	0	0	0	0	0
FGSG_06929	0	0	0	163.065	110.113	125.562	0	0	0	79.1155	83.1936	113.819	0	0	0	75.823	119.007	176.46	0	0	0	16.4323	71.3955	0	0	0	0	74.93	15.6535	34.6383	0	0	0	91.8459	70.8155	110.337
FGSG_10819	0	0	0	13.574	19.7425	59.4465	0	0	0	17.0372	42.4174	18.8675	0	0	0	14.1007	55.6866	35.7246	0	0	0	41.4921	20.8011	22.1789	0	0	0	10.0758	3.99058	12.1841	0	0	0	31.2821	25.1024	30.731
FGSG_10818	0	0	0	0	0	0	0	0	0	3.85173	0	0	0	0	0	7.22578	6.05719	0	0	0	0	0	0	0	0	0	0	0	0	0	0	0	0	0	0	0
FGSG_00371	0	0	0	73.4754	6.47665	6.00055	0	0	0	13.151	5.9637	15.5053	0	0	0	6.16776	22.7493	21.1041	0	0	0	21.9882	31.0179	10.9139	0	0	0	0	3.92741	3.39146	0	0	0	10.6332	10.2656	9.39849
FGSG_00376	0	0	0	41.6448	63.5978	129.069	0	0	0	106.384	105.967	89.8095	0	0	0	116.226	140.222	116.639	0	0	0	78.3364	83.5425	93.5607	0	0	0	39.6707	36.0294	65.0949	0	0	0	90.6535	112.144	105.78
FGSG_04692	0	0	0	0	0	0	0	0	0	1.57649	0	0	0	0	0	0	0	2.21191	0	0	0	0	0	0	0	0	0	0	0	0	0	0	0	0	0.721227	3.66817
FGSG_04022	0	0	0	105.079	112.375	154.089	0	0	0	98.5735	73.122	52.7643	0	0	0	127.562	166.977	109.972	0	0	0	100.283	89.5538	83.3202	0	0	0	30.5876	22.0655	72.4065	0	0	0	42.9056	65.2958	59.3122
FGSG_00379	0	0	0	0	0	0	0	0	0	9.67681	7.31372	25.7627	0	0	0	5.10569	15.8518	13.0468	0	0	0	21.1874	0	0	0	0	0	0	0	15.1513	0	0	0	3.63915	9.13078	9.04661
FGSG_00378	0	0	0	56.0951	27.1954	25.1963	0	0	0	30.7167	21.9113	47.78	0	0	0	33.6679	49.933	36.6812	0	0	0	35.1728	36.4684	17.1853	0	0	0	18.506	6.87133	10.1719	0	0	0	50.3597	32.6841	38.7759
FGSG_08140	0	0	0	0	0	0	0	0	0	0	0	0	0	0	0	11.8767	0	4.33031	0	0	0	0	0	0	0	0	0	0	0	0	0	0	0	0	1.7378	8.62805
FGSG_11140	0	0	0	0	0	0	0	0	0	0	0	4.97398	0	0	0	0	0	2.86709	0	0	0	0	0	0	0	0	0	0	0	0	0	0	0	0	2.6176	0
FGSG_11637	0	0	0	86.7913	0	14.6191	0	0	0	36.3115	74.2608	23.965	0	0	0	21.5379	71.6589	25.5673	0	0	0	20.4075	8.06065	23.635	0	0	0	1.78955	6.07511	15.7382	0	0	0	16.0655	26.9337	34.9674
FGSG_11147	0	0	0	297.002	66.4566	26.3877	0	0	0	105.544	384.643	213.354	0	0	0	93.1224	6.06309	66.9422	0	0	0	339.197	307.361	453.28	0	0	0	139.705	29.3333	69.3624	0	0	0	234.525	100.87	101.083
FGSG_11632	0	0	0	19.0813	0	20.5698	0	0	0	28.1759	15.3326	9.85884	0	0	0	23.2573	14.1789	25.202	0	0	0	7.17861	14.8861	49.8835	0	0	0	8.49823	0	14.3939	0	0	0	11.4438	23.7824	24.9127
FGSG_11145	0	0	0	0	0	0	0	0	0	0	27.793	19.5802	0	0	0	29.3188	38.5526	51.2723	0	0	0	11.7112	0	0	0	0	0	6.16179	0	0	0	0	0	50.4765	15.7718	23.8355
FGSG_10836	0	0	0	0	0	22.08	0	0	0	34.8416	70.222	20.6132	0	0	0	14.525	12.1759	24.9517	0	0	0	15.4113	0	21.4183	0	0	0	0	0	9.50812	0	0	0	21.8381	10.6265	14.155
FGSG_11148	0	0	0	0	0	0	0	0	0	0	0	0	0	0	0	0	0	0	0	0	0	0	0	0	0	0	0	0	0.886886	0	0	0	0	3.51802	0	0
FGSG_11149	0	0	0	40.4033	0	0	0	0	0	0	0	3.40361	0	0	0	3.49757	0	0	0	0	0	0	0	0	0	0	0	0	0	0	0	0	0	20.1929	3.58235	2.23101
FGSG_11638	0	0	0	0	0	0	0	0	0	0	0	0	0	0	0	0	0	4.78638	0	0	0	0	0	0	0	0	0	0	0	3.35142	0	0	0	0	11.705	5.29173
FGSG_02918	0	0	0	81.8637	0	45.4228	0	0	0	145.77	85.9882	148.202	0	0	0	73.3677	88.7125	105.504	0	0	0	31.704	21.4673	0	0	0	0	0	7.6852	45.7565	0	0	0	171.144	55.8716	78.9442
FGSG_04021	0	0	0	0	0	0	0	0	0	0	0	0	0	0	0	0	0	0	0	0	0	0	0	0	0	0	0	0	0	8.68089	0	0	0	0	0	0
FGSG_09484	0	0	0	26.5107	10.7105	59.5392	0	0	0	41.7561	31.5592	39.7028	0	0	0	35.903	38.3048	34.0992	0	0	0	38.7864	26.2629	0	0	0	0	6.55949	7.91749	15.3833	0	0	0	41.548	31.9378	29.3499
NewGene.267	0	0	0	131.807	0	88.8058	0	0	0	0	0	20.9733	0	0	0	7.6067	0	18.7741	0	0	0	25.8268	24.4828	0	0	0	0	0	0	13.5439	0	0	0	21.9582	11.6866	12.939
FGSG_10839	0	0	0	0	46.3991	42.9883	0	0	0	27.0866	14.2414	42.1032	0	0	0	26.5117	19.7548	39.037	0	0	0	15.0024	13.3328	26.0625	0	0	0	15.7869	8.03891	26.6105	0	0	0	46.9462	26.6694	40.3204
NewGene.4284	0	0	0	0	0	0	0	0	0	8.08485	0	6.14982	0	0	0	0	15.0687	17.9606	0	0	0	0	0	0	0	0	0	0	0	0.882528	0	0	0	4.05395	0	4.77761
FGSG_09368	0	0	0	0	0	30.0746	0	0	0	2.19708	9.9633	17.5479	0	0	0	4.6369	2.87926	6.93595	0	0	0	0	12.4369	16.7139	0	0	0	8.28337	1.87468	6.47539	0	0	0	15.6988	6.97318	8.03341
FGSG_08001	0	0	0	69.5374	0	0	0	0	0	0	0	0	0	0	0	0	21.53	32.4152	0	0	0	52.3217	0	0	0	0	0	0	0	0	0	0	0	0	8.45558	8.87408
FGSG_08000	0	0	0	0	23.1171	0	0	0	0	14.6687	0	0	0	0	0	0	9.22714	7.71791	0	0	0	7.47453	0	38.9549	0	0	0	0	0	0	0	0	0	1.76526	5.03308	9.75174
FGSG_08003	0	0	0	0	0	0	0	0	0	21.1156	0	22.2793	0	0	0	6.38913	7.14114	11.11	0	0	0	13.0157	0	0	0	0	0	9.13084	1.93732	0	0	0	0	11.271	7.01143	27.8489
FGSG_10838	0	0	0	103.854	37.7621	52.4793	0	0	0	38.3384	0	33.0508	0	0	0	38.3585	40.1938	36.9814	0	0	0	0	81.9852	56.563	0	0	0	17.1309	11.6311	10.0439	0	0	0	18.2627	23.6782	28.4609
FGSG_12829	0	0	0	0	0	0	0	0	0	0	0	0	0	0	0	0	0	0	0	0	0	0	0	0	0	0	0	0	5.5032	0	0	0	0	0	0	1.07193
NewGene.3482	0	0	0	0	0	0	0	0	0	0	0	0	0	0	0	0	0	0	0	0	0	0	0	0	0	0	0	0	0	0	0	0	0	0	0	12.5208
FGSG_12904	0	0	0	0	0	10.5959	0	0	0	1.54815	14.0411	9.56815	0	0	0	4.53799	8.11538	10.182	0	0	0	6.77937	0	4.28266	0	0	0	2.59414	2.20162	5.89365	0	0	0	6.69545	4.64799	11.064
FGSG_12980	0	0	0	70.3246	89.4969	47.3817	0	0	0	10.3843	0	43.4441	0	0	0	4.8702	32.6606	19.1229	0	0	0	0	0	0	0	0	0	0	0	7.65135	0	0	0	13.6683	3.56304	32.7916
NewGene.3489	0	0	0	77.6501	0	0	0	0	0	0	0	9.81196	0	0	0	0	3.00523	0	0	0	0	0	0	0	0	0	0	0	0	0	0	0	0	1.078	7.37661	7.62261
FGSG_01699	0	0	0	23.2627	22.556	6.96597	0	0	0	12.9768	4.61545	10.7419	0	0	0	3.22203	11.204	7.63099	0	0	0	15.8017	5.76133	0	0	0	0	0	0	2.43725	0	0	0	6.60259	7.4646	6.9777
NewGene.9413	0	0	0	0	0	0	0	0	0	0	25.1593	78.4956	0	0	0	3.12243	0	7.00587	0	0	0	10.6015	25.1245	46.043	0	0	0	0	7.57429	25.3451	0	0	0	20.03	23.4148	24.8964
NewGene.4139	0	0	0	0	0	0	0	0	0	0	0	0	0	0	0	0	0	1.58527	0	0	0	0	0	0	0	0	0	0	0	0	0	0	0	0	0	13.0196
FGSG_04611	0	0	0	0	0	0	0	0	0	0	0	0	0	0	0	0	0	0	0	0	0	0	0	0	0	0	0	0	0	3.00386	0	0	0	0	0	0
FGSG_09483	0	0	0	0	0	0	0	0	0	6.27614	35.0289	15.7909	0	0	0	5.88697	2.53072	2.03211	0	0	0	24.6004	34.616	21.3682	0	0	0	8.08961	2.19699	8.53729	0	0	0	21.787	0.828251	4.97476
FGSG_07342	0	0	0	52.6289	32.3844	0	0	0	0	21.5206	9.03623	22.7359	0	0	0	16.8218	10.6543	23.9042	0	0	0	0	0	0	0	0	0	5.00841	4.76067	7.04744	0	0	0	19.3338	12.3068	12.3198
FGSG_08689	0	0	0	60.9906	44.3533	36.527	0	0	0	70.0469	12.1009	61.6548	0	0	0	56.3173	204.574	108.459	0	0	0	38.2424	113.289	38.7542	0	0	0	35.2119	11.3844	27.5263	0	0	0	104.617	73.4764	110.098
FGSG_07340	0	0	0	268.359	0	0	0	0	0	0	0	0	0	0	0	0	0	0	0	0	0	0	0	0	0	0	0	0	0	0	0	0	0	19.8698	0	0
FGSG_07347	0	0	0	209.117	89.4547	190.622	0	0	204.083	207.524	156.503	218.993	0	0	0	195.507	206.141	283.364	0	0	0	105.572	90.8241	105.519	0	0	0	73.0468	38.7464	108.407	0	0	0	219.955	217.978	191.546
FGSG_07346	0	0	0	29.712	201.665	126.785	0	0	0	103.834	126.006	116.249	0	0	0	105.626	169.421	124.654	0	0	0	67.5339	55.1894	89.0028	0	0	0	64.939	26.2048	53.5188	0	0	0	131.446	85.0538	134.412
FGSG_07344	0	0	0	102.302	52.0769	72.3731	0	0	0	24.1699	47.9524	15.5124	0	0	0	0	20.5884	21.4599	0	0	0	12.0273	0	20.8942	0	0	0	20.2499	1.7186	8.9044	0	0	0	11.93	27.471	18.0767
FGSG_07349	0	0	0	0	15.203	14.0854	0	0	0	7.49701	22.6649	17.7789	0	0	0	25.233	14.3326	13.9219	0	0	0	16.8536	21.635	0	0	0	0	14.7791	3.51201	6.28212	0	0	0	30.1841	12.5592	12.0203
FGSG_07348	0	0	0	0	0	0	0	0	0	0	0	0	0	0	0	0	0	0.811895	0	0	0	0	0	0	0	0	0	0	0.877769	0	0	0	0	0	0	0
FGSG_06699	0	0	0	9.34137	6.79318	6.29381	0	0	0	10.0004	0	8.13155	0	0	0	2.91114	5.7845	5.26172	0	0	0	0	13.0135	0	0	0	0	10.9788	0	0.677563	0	0	0	4.14991	2.7214	2.75102
FGSG_06696	0	0	0	0	0	7.36972	0	0	0	7.26826	3.05186	7.37156	0	0	0	5.11318	5.29167	2.76191	0	0	0	0	9.9048	5.58506	0	0	0	5.41286	3.78992	7.9339	0	0	0	6.07415	9.00563	5.63726
FGSG_06697	0	0	0	281.046	423.36	351.663	0	0	0	234.178	89.6161	236.755	0	0	0	278.048	466.161	439.043	0	0	0	245.452	111.865	311.604	0	0	0	42.2199	80.9375	98.2862	0	0	0	392.401	208.505	294.12
FGSG_06694	0	0	0	8.44023	14.7309	0	0	0	0	0.997045	0	2.84405	0	0	0	2.80566	4.18119	4.45905	0	0	0	3.96915	4.70326	16.5488	0	0	0	0	0.992525	2.4488	0	0	0	4.87445	5.47366	5.6341
FGSG_06695	0	0	0	0	31.2447	0	0	0	0	40.445	21.5776	10.8582	0	0	0	14.8773	7.48276	15.4385	0	0	0	50.5123	0	17.5503	0	0	0	15.9461	1.80444	3.8955	0	0	0	33.4026	20.1358	11.5987
FGSG_06692	0	0	0	780.938	258.141	494.274	0	0	0	366.913	522.931	442.566	0	0	0	113.901	413.061	277.625	0	0	0	918.121	1173.65	1271.16	0	0	0	219.575	84.4794	58.7899	0	0	0	744.459	134.287	531.695
FGSG_06693	0	0	0	32.3338	10.688	71.2968	0	0	0	24.3065	76.1077	33.016	0	0	0	3.25704	37.7692	33.114	0	0	0	0	9.82788	38.4224	0	0	0	5.81839	1.23451	6.39624	0	0	0	55.825	19.9564	19.7659
FGSG_06690	0	0	0	0	0	0	0	0	0	0	11.6355	11.7103	0	0	0	0	24.2099	25.3126	0	0	0	0	43.5726	0	0	0	0	16.1226	0	4.72636	0	0	0	36.1847	15.8468	31.983
FGSG_06691	0	0	0	51.8067	25.1164	23.2701	0	0	0	23.5872	53.9634	23.2759	0	0	0	12.5572	41.4373	17.1062	0	0	0	16.2419	9.62298	17.635	0	0	0	1.0682	0.36263	8.76803	0	0	0	7.19224	31.4978	6.99279
FGSG_08688	0	0	0	93.5801	24.4292	66.2836	0	0	0	77.2406	42.8465	86.7832	0	0	0	40.546	157.5	65.2478	0	0	0	49.6495	49.4726	41.166	0	0	0	23.748	6.44953	46.6437	0	0	0	86.8769	50.9385	72.4311
FGSG_11850	0	0	0	0	0	0	0	0	0	0	0	1.78907	0	0	0	0	0	0	0	0	0	0	0	0	0	0	0	0	0	0	0	0	0	0	0	0
FGSG_11851	0	0	0	0	0	0	0	0	0	0	0	0	0	0	0	0	0	0	0	0	0	0	0	54.8644	0	0	0	0	0	0	0	0	0	0	0	0
FGSG_11852	0	0	0	107.184	75.1622	61.8996	0	0	0	84.5054	109.368	71.5893	0	0	0	94.3762	53.3348	62.9017	0	0	0	8.10081	55.4614	31.2733	0	0	0	7.57726	20.7392	32.0696	0	0	0	52.2933	57.6997	66.889
FGSG_11853	0	0	0	0	0	0	0	0	0	0	0	0	0	0	0	0	0	5.64109	0	0	0	0	0	0	0	0	0	0	0	0	0	0	0	0	0	0
FGSG_11854	0	0	0	19.9245	26.0809	42.9576	0	0	0	40.0126	8.89454	36.2546	0	0	0	20.9735	23.4421	34.6748	0	0	0	0	11.1028	0	0	0	0	0	5.69017	12.7177	0	0	0	32.7504	18.3726	25.4268
FGSG_11855	0	0	0	297.943	293.14	413.29	0	0	0	383.015	250.363	303.156	0	0	0	206.335	143.799	261.435	0	0	0	206.047	0	171.817	0	0	0	39.0279	54.4684	110.597	0	0	0	297.813	250.407	367.319
FGSG_11856	0	0	0	0	0	0	0	0	0	5.08256	4.39016	0	0	0	0	0	9.13462	4.32963	0	0	0	3.85395	0	9.37327	0	0	0	4.05548	1.65209	2.13995	0	0	0	7.82762	2.90653	7.72317
FGSG_11857	0	0	0	0	0	0	0	0	0	0	0	3.62986	0	0	0	0	0	0	0	0	0	0	0	0	0	0	0	0	0	0	0	0	0	0	0	0
FGSG_11858	0	0	0	73.4425	0	37.1118	0	0	0	5.42235	0	11.3426	0	0	0	0	17.0543	45.6474	0	0	0	17.2687	0	0	0	0	0	0	0	2.66352	0	0	0	0	15.8143	25.2335
FGSG_00422	0	0	0	57.0491	0	0	0	0	0	0	0	0	0	0	0	0	0	0	0	0	0	8.94274	0	15.5356	0	0	0	0	0	0	0	0	0	2.11201	0	0
NewGene.2995	0	0	0	0	0	0	0	0	0	0	0	0	0	0	0	0	0	0	0	0	0	39.4375	0	0	0	0	0	0	4.69606	4.05521	0	0	0	24.8372	0	0
FGSG_02854	0	0	0	19.0552	0	0	0	0	0	5.06474	0	0	0	0	0	2.11142	2.94992	5.62571	0	0	0	0	0	0	0	0	0	0	0	0	0	0	0	0	8.10974	3.17998
FGSG_02337	0	0	0	0	0	0	0	0	0	0	0	0	0	0	0	0	0	1.6732	0	0	0	0	0	0	0	0	0	0	0	0	0	0	0	0	0	2.95978
FGSG_02336	0	0	0	0	0	0	0	0	0	4.96723	0	0	0	0	0	4.65922	0	6.2724	0	0	0	0	0	0	0	0	0	0	0	5.8559	0	0	0	0	1.36347	7.92531
FGSG_02331	0	0	0	0	0	0	0	0	0	0	0	0	0	0	0	0	0	0	0	0	0	0	0	0	0	0	0	0	0	0	0	0	0	0	0	1.40109
FGSG_02330	0	0	0	77.2638	0	0	0	0	0	0	5.51864	5.55414	0	0	0	1.71224	17.7024	10.565	0	0	0	17.4406	37.8882	45.4474	0	0	0	6.11751	1.03838	0	0	0	0	8.23788	4.38437	3.33726
NewGene.2993	0	0	0	0	0	0	0	0	0	0	0	0	0	0	0	0	45.354	0	0	0	0	0	0	0	0	0	0	0	0	0	0	0	0	0	0	0
FGSG_02332	0	0	0	0	0	0	0	0	0	0	0	0	0	0	0	0	0	0	0	0	0	0	0	0	0	0	0	0	0	0	0	0	0	0	0	1.63342
FGSG_02339	0	0	0	40.6604	9.85629	0	0	0	0	26.0174	136.135	18.2681	0	0	0	1.87724	58.7495	8.42402	0	0	0	199.179	285.11	177.162	0	0	0	36.8886	20.2073	28.5094	0	0	0	49.2981	0.686695	34.9254
FGSG_02585	0	0	0	20.5419	11.2038	0	0	0	0	2.27495	0	11.5364	0	0	0	9.00973	10.6002	9.84168	0	0	0	6.44008	15.2624	0	0	0	0	3.38842	4.02602	1.48997	0	0	0	16.7305	4.33652	3.69694
FGSG_01294	0	0	0	0	111.263	0	0	0	0	3.76535	14.2292	10.0245	0	0	0	17.6593	16.7772	8.91511	0	0	0	23.9833	28.4191	67.7047	0	0	0	6.30934	2.14188	6.01115	0	0	0	19.8245	10.6587	5.63221
FGSG_03577	0	0	0	205.027	122.394	98.9648	0	0	0	26.6599	38.2499	52.9319	0	0	0	18.6491	56.8477	32.3336	0	0	0	66.1968	69.9141	97.4992	0	0	0	12.1145	11.8237	21.9741	0	0	0	46.2214	45.2723	28.3876
FGSG_02851	0	0	0	0	26.9849	0	0	0	0	12.7851	66.2604	152.823	0	0	0	18.274	85.5293	76.8785	0	0	0	25.2059	18.3802	0	0	0	0	8.1612	8.65793	34.6906	0	0	0	100.741	71.0243	66.175
FGSG_03426	0	0	0	0	0	0	0	0	0	6.13794	24.7416	6.22518	0	0	0	34.544	25.7399	5.9207	0	0	0	0	30.8842	0	0	0	0	0	0	0	0	0	0	26.1606	18.2523	27.2034
FGSG_03427	0	0	0	60.0684	181.202	271.309	0	0	0	159	44.6921	30.4862	0	0	0	96.7568	480.454	327.372	0	0	0	66.9584	132.651	18.1753	0	0	0	43.4869	8.22231	7.58436	0	0	0	46.4524	225.888	175.262
FGSG_03424	0	0	0	85.9652	0	0	0	0	0	25.3877	148.022	235.53	0	0	0	70.1646	3.80233	3.10089	0	0	0	0	0	0	0	0	0	26.5878	13.41	7.34882	0	0	0	442.255	114.798	189.422
FGSG_03425	0	0	0	0	0	0	0	0	0	0	47.5608	11.9667	0	0	0	3.51344	3.14158	17.343	0	0	0	0	0	0	0	0	0	0	0	0	0	0	0	4.50766	15.9367	12.4507
FGSG_03422	0	0	0	0	0	0	0	0	0	442.632	0	3.94947	0	0	0	63.3126	918.579	389.288	0	0	0	0	0	0	0	0	0	0	0	2.55045	0	0	0	0	62.3532	69.8979
FGSG_03420	0	0	0	0	96.8028	0	0	0	0	0	0	0	0	0	0	0	0	0	0	0	0	0	49.4514	0	0	0	0	0	3.72703	0	0	0	0	4.92802	0	2.17789
FGSG_03421	0	0	0	0	0	0	0	0	0	6.39964	0	0	0	0	0	0	12.8088	6.12211	0	0	0	0	0	0	0	0	0	0	0	0	0	0	0	0	0	0
FGSG_03428	0	0	0	0	39.9383	12.3341	0	0	0	22.7068	26.1512	13.1597	0	0	0	18.2561	29.4737	19.9119	0	0	0	37.8792	0	0	0	0	0	4.52954	3.99796	7.70145	0	0	0	18.7052	7.42009	29.2924
FGSG_09061	0	0	0	49.7698	0	0	0	0	0	0	0	32.2989	0	0	0	4.59562	25.6827	3.4371	0	0	0	0	0	0	0	0	0	0	0	22.8632	0	0	0	14.7402	21.854	26.0571
NewGene.11378	0	0	0	0	0	0	0	0	0	2.93791	0	16.7606	0	0	0	184.634	10.7803	8.50178	0	0	0	18.7129	0	0	0	0	0	157.531	340.924	231.623	0	0	0	13.2583	66.5312	5.85937
FGSG_09063	0	0	0	0	0	0	0	0	0	0	0	0	0	0	0	0	6.38278	0	0	0	0	0	0	0	0	0	0	0	0	4.1868	0	0	0	0	0.835581	0
FGSG_13089	0	0	0	0	0	0	0	0	0	0	0	0	0	0	0	14.8916	0	0	0	0	0	0	19.9708	0	0	0	0	0	0	0	0	0	0	15.9213	5.44734	0
NewGene.1243	0	0	0	0	0	0	0	0	0	0	0	0	0	0	0	0	0	0	0	0	0	0	0	0	0	0	0	0	0	0	0	0	0	0	0	13.7207
FGSG_13736	0	0	0	0	0	0	0	0	0	14.3887	27.1874	61.5652	0	0	0	40.4895	37.7127	15.1412	0	0	0	0	0	49.7545	0	0	0	0	12.2773	10.6019	0	0	0	16.2335	24.6851	52.0131
FGSG_07910	0	0	0	0	0	0	0	0	0	5.29201	0	3.35451	0	0	0	0	7.39748	2.32032	0	0	0	28.0894	0	14.6393	0	0	0	0	2.00686	0	0	0	0	9.9508	0.60526	6.15672
FGSG_03851	0	0	0	0	0	0	0	0	0	10.1685	0	4.83422	0	0	0	7.15346	6.66286	9.36273	0	0	0	8.09596	0	0	0	0	0	0	0	0	0	0	0	18.1642	6.10572	3.8025
FGSG_07916	0	0	0	6.60072	0	0	0	0	0	0	0	0	0	0	0	4.57121	14.3059	6.15391	0	0	0	0	0	35.9501	0	0	0	0	1.47849	0	0	0	0	1.71055	1.22624	3.99579
FGSG_07914	0	0	0	0	0	0	0	0	0	3.6328	0	5.87206	0	0	0	0	9.52151	3.10601	0	0	0	0	8.56832	12.5618	0	0	0	0	1.29155	1.78447	0	0	0	5.46473	2.02552	1.81131
FGSG_02599	0	0	0	27.0873	0	62.0508	0	0	0	0	16.9289	4.86795	0	0	0	6.00281	0	10.1015	0	0	0	0	0	53.11	0	0	0	0	0	6.6801	0	0	0	15.6436	6.86196	5.584
FGSG_02598	0	0	0	77.1146	34.5101	119.9	0	0	0	82.3363	31.7769	13.6587	0	0	0	48.8855	56.0168	41.0168	0	0	0	18.1322	52.8881	58.1534	0	0	0	20.548	8.96861	26.0308	0	0	0	37.2229	37.7182	37.559
FGSG_04795	0	0	0	0	0	0	0	0	0	0	0	19.8007	0	0	0	0	0	0	0	0	0	0	0	0	0	0	0	0	0	0	0	0	0	0	0	0
FGSG_02844	0	0	0	0	0	0	0	0	0	0	0	0	0	0	0	0	0	10.3147	0	0	0	0	0	0	0	0	0	0	0	1.06998	0	0	0	6.55335	0	1.93079
FGSG_02843	0	0	0	0	0	0	0	0	0	6.22276	0	7.88901	0	0	0	7.78254	11.5981	25.829	0	0	0	0	0	0	0	0	0	0	0	7.81155	0	0	0	15.0812	6.40542	4.59655
FGSG_02840	0	0	0	0	57.0627	0	0	0	0	69.5203	0	22.0339	0	0	0	16.3024	25.8133	41.9123	0	0	0	0	0	0	0	0	0	0	3.29548	3.55721	0	0	0	17.4296	29.817	30.8114
FGSG_02591	0	0	0	12.4448	38.4626	0	0	0	0	7.80991	15.2776	12.9297	0	0	0	11.2039	16.3757	13.7778	0	0	0	16.0939	27.739	12.7086	0	0	0	0	1.04531	4.96465	0	0	0	3.10983	5.83232	7.48263
FGSG_02590	0	0	0	0	0	25.683	0	0	0	7.50503	0	25.6895	0	0	0	23.4655	25.5718	17.1113	0	0	0	21.9097	16.5213	72.6642	0	0	0	12.5757	0	8.29476	0	0	0	30.1057	22.7468	19.7495
FGSG_02593	0	0	0	30.3189	66.1451	12.2566	0	0	0	50.1421	35.1903	39.5032	0	0	0	36.1145	52.5687	49.9377	0	0	0	45.6254	40.548	24.7693	0	0	0	0	10.1867	43.1031	0	0	0	46.4687	44.2405	57.4424
FGSG_02595	0	0	0	42.4288	0	26.3877	0	0	0	26.0244	0	10.6311	0	0	0	17.1779	20.7155	33.2175	0	0	0	52.1842	16.3683	0	0	0	0	12.9207	1.09657	5.68156	0	0	0	14.1368	24.4733	29.4759
FGSG_02594	0	0	0	0	32.4123	26.276	0	0	0	25.9142	14.9226	16.2701	0	0	0	9.25994	10.7811	22.5081	0	0	0	15.72	18.6274	20.4819	0	0	0	2.757	10.2953	12.3253	0	0	0	7.73456	19.4769	21.8765
FGSG_02597	0	0	0	73.8061	0	0	0	0	0	38.1444	21.9653	8.28997	0	0	0	23.0009	23.8038	20.5475	0	0	0	0	0	20.0988	0	0	0	0	6.19942	7.58401	0	0	0	11.6126	12.7764	20.5282
FGSG_02596	0	0	0	0	0	0	0	0	0	22.2031	50.8518	28.1484	0	0	0	23.3508	31.7423	35.4005	0	0	0	17.1421	10.1563	14.8898	0	0	0	13.5288	4.97545	8.26246	0	0	0	30.8694	25.1634	29.5213
FGSG_05644	0	0	0	21.4207	15.5775	0	0	0	0	9.48912	0	5.61399	0	0	0	2.96691	1.84229	6.28709	0	0	0	10.0734	0	0	0	0	0	0	1.39942	0.863179	0	0	0	3.4364	0.361765	1.75232
FGSG_05645	0	0	0	0	68.2495	9.03321	0	0	0	38.605	22.4443	47.4362	0	0	0	26.462	41.5111	45.5717	0	0	0	25.2198	0	54.7657	0	0	0	24.0506	8.16462	11.4266	0	0	0	63.6565	31.5867	52.1518
FGSG_05310	0	0	0	329.223	189.356	213.75	0	0	49.6551	126.396	184.38	108.583	0	0	0	79.5919	145.95	95.8019	0	0	0	312.46	261.844	383.882	0	0	0	91.086	40.4746	69.6854	0	0	0	100.054	94.1679	94.0176
FGSG_05311	0	0	0	0	0	0	0	0	0	2.31734	0	0	0	0	0	3.80389	2.42949	9.75413	0	0	0	0	0	0	0	0	0	0	0	0	0	0	0	10.022	12.9207	3.08114
FGSG_05316	0	0	0	14.674	32.0135	39.547	0	0	0	88.2974	26.2027	83.6463	0	0	0	46.2382	67.5821	54.438	0	0	0	15.5266	75.6373	26.9732	0	0	0	39.9385	6.16281	21.2872	0	0	0	45.6327	39.9615	68.0633
FGSG_05641	0	0	0	0	0	0	0	0	0	1.02299	24.7416	40.4637	0	0	0	38.3823	0	19.3768	0	0	0	13.0318	15.4421	0	0	0	0	0	0	6.03006	0	0	0	0	13.6892	23.4629
[truncated: 9,315 more rows]

## Sheet: all_gene_avefpkm
gene_ID	tFLFg12	tFLFg24	tFLFg36	tSUFg12	tSUFg24	tSUFg36
FGSG_05302	60.8462	7.55002	21.1361	0	3.03761	7.75397
FGSG_02029	9.17769	58.8555	46.2053	14.5799	7.91764	48.3196
FGSG_02028	114.164	161.328	160.678	107.784	38.6161	127.899
FGSG_02025	146.184	169.013	102.926	57.8262	79.5267	147.849
FGSG_02024	17.9152	12.5447	8.26173	5.33732	0	6.27481
FGSG_02027	8.26063	14.1715	22.9413	13.3552	1.02984	23.6335
FGSG_02026	26.5375	18.83	14.575	22.8343	11.5438	20.8298
FGSG_02020	0	8.03173	1.95607	1.87621	0	0.459793
FGSG_02023	0	0	4.91659	0	0	0
FGSG_02022	1290.62	751.18	768.561	891.068	256.681	649.695
FGSG_01616	0	1.49649	1.28911	0	0	0
FGSG_01615	46.004	4.62589	6.83877	10.1064	2.75749	7.13106
FGSG_01614	4.21209	2.615	1.35737	0	0.906633	3.58841
FGSG_01613	11.292	28.2881	39.5522	53.4533	9.49709	28.7394
FGSG_01612	27.2436	24.6554	22.8263	10.1488	4.96978	20.9574
FGSG_01611	0	0	0.497553	0	0	0
FGSG_01610	0	0	13.691	14.6065	1.06019	3.5235
FGSG_05554	266.386	161.351	163.05	248.421	95.116	118.582
FGSG_05555	45.6091	26.6171	26.4438	16.0982	7.55972	34.083
FGSG_05556	59.335	50.6626	37.7695	21.5619	26.6184	45.7055
FGSG_05557	9.49071	5.66379	15.398	11.1882	3.5225	7.43657
FGSG_05550	34.5004	58.2375	43.6289	18.0947	35.5351	50.6303
FGSG_05551	26.1975	192.756	103.692	94.3969	25.9793	155.595
FGSG_05552	7.07697	10.8748	4.15279	0	0	4.69083
FGSG_05553	17.5738	7.44177	1.7493	10.9882	3.65873	5.97766
FGSG_09646	10.8412	0	0.336912	0	0	1.48993
FGSG_02446	16.8171	28.9946	14.684	46.5271	5.34497	23.7943
FGSG_09891	105.059	107.766	62.6579	45.6535	25.4664	75.9317
FGSG_05874	83.6903	88.3237	100.353	48.2061	35.8689	83.2911
FGSG_03609	0	1.04726	0	0	0	3.9797
NewGene.2258	8.23854	15.8083	0	92.5524	3.80633	9.64161
FGSG_10683	0	0	0.470831	0	0	0
FGSG_04399	831.62	425.441	670.874	669.736	77.8246	565.095
FGSG_04398	11.213	22.8477	20.5841	22.8181	6.81946	16.7874
FGSG_10684	0	0	0	0	0	0.303387
FGSG_04395	110.814	92.0291	57.8043	21.067	8.16383	43.987
FGSG_04394	4.70268	18.5811	30.5392	20.3889	4.43018	22.3862
FGSG_04397	41.1812	26.2098	28.4835	39.443	7.77442	25.6359
FGSG_04396	0	1.88578	6.65724	0	0.626768	1.49158
FGSG_04391	17.8051	27.2464	31.7695	14.5461	4.40549	21.0437
FGSG_04390	7.73956	54.4606	17.8113	11.8252	7.76756	61.6049
FGSG_04393	30.5541	33.5433	37.8539	27.3904	14.3911	34.0104
FGSG_04392	77.1152	138.986	115.154	29.9897	59.906	96.0082
FGSG_10141	16.5905	23.8536	8.02601	11.6852	3.87589	12.3697
FGSG_10140	13.5031	31.1703	31.3678	31.6879	18.8146	34.1285
NewGene.7043	0	0	0	81.5618	0	0
FGSG_10143	0	0	1.78971	0	0	1.76362
FGSG_13489	38.4138	72.9853	46.5485	39.0205	20.9086	44.3498
FGSG_13488	0	0	3.73465	0	0	1.19364
FGSG_03584	0	18.8411	5.70256	0	0	30.4529
FGSG_13484	0	0	0	0	1.02984	0.414125
FGSG_13487	27.3666	5.21773	8.76284	13.9277	1.72519	9.14549
FGSG_13483	23.3392	14.1751	30.557	12.9533	1.33395	23.9455
FGSG_13482	78.1408	49.406	66.0292	44.0522	12.6197	60.5126
FGSG_10845	1344.67	1829.75	1343.21	1190.68	629.022	1841.31
NewGene.9027	0	0	0	0	0	3.14065
FGSG_10147	0	10.2805	25.3813	0	2.07584	5.50463
FGSG_10494	0	14.1499	3.14578	9.54077	2.65147	16.6534
FGSG_11792	52.8795	47.1557	39.9792	29.1812	13.822	33.2689
FGSG_04179	19.8802	26.7905	12.3266	35.1517	2.33592	18.1788
FGSG_04178	13.8558	6.07038	6.70746	11.5575	5.89499	5.84725
NewGene.4963	0	16.1795	0	0	0	0.44189
FGSG_10148	8.52879	19.1844	8.78849	9.56452	3.1451	8.95976
FGSG_04171	457.258	304.003	337.992	264.798	124.696	312.569
FGSG_04170	2.88472	1.06933	3.99733	2.21047	1.03581	3.39054
FGSG_04173	0	5.74435	15.432	12.8225	0.887724	6.11888
FGSG_04172	0	9.68775	5.04246	0	0	2.29783
FGSG_04175	0	10.1791	14.0611	17.843	1.98889	12.0254
FGSG_04174	17.1492	13.0073	10.71	7.79097	0.488698	7.9383
FGSG_04177	0	0.851396	4.02452	0	1.72796	2.18872
FGSG_08732	2.55288	4.24963	7.00529	4.92005	4.7669	7.56309
FGSG_08731	390.702	305.219	199.078	269.51	99.0992	267.266
FGSG_08730	34.1165	26.1639	11.993	14.6636	2.72435	14.9382
FGSG_08737	2639.49	1608.78	1793.21	1789.95	567.077	1496.84
FGSG_08736	184.587	65.5483	90.1266	219.558	18.8323	76.5553
FGSG_08735	19.7476	35.3536	18.7482	17.8686	8.86852	27.9252
FGSG_08734	102.547	46.722	25.7861	57.3504	20.7809	23.9562
FGSG_08739	19.6307	34.7377	30.4678	20.1797	7.21523	26.4514
FGSG_08738	0	15.6235	21.1403	10.0018	4.67701	15.9656
FGSG_13361	0	1.52096	3.29707	0	0	0.686072
FGSG_13261	0	0.805084	0	0	0	5.27719
FGSG_13262	25.5706	9.64607	24.4685	34.8672	10.0156	20.3645
FGSG_13265	0	8.39546	0.977972	10.3219	0	0
FGSG_13264	15.3174	51.671	46.7054	33.2038	18.3836	48.9939
FGSG_13266	0	0	0	0	0	0.781806
FGSG_06821	42.7665	92.2943	50.2246	40.9122	31.689	60.6345
FGSG_06823	8.98553	19.5791	16.6741	11.1629	5.12628	23.3261
FGSG_06822	105.185	146.995	112.755	133.923	40.398	144.5
FGSG_06825	231.631	170.216	236.194	166.362	87.9299	215.819
FGSG_06824	0	1.568	2.91453	0	0	1.71072
FGSG_06827	1483.26	1827.59	1597.18	1205.08	812.676	1854.85
FGSG_06826	4.60776	22.1191	14.4538	23.6764	10.3543	12.9192
FGSG_06829	0	0	4.65514	0	0	0
FGSG_06080	10.1836	17.6204	25.2933	45.8838	8.62401	19.32
FGSG_00251	0	0	0	1.07067	0	0
FGSG_00256	0	0	0	0	1.59934	0
FGSG_00257	74.6258	32.03	27.4181	5.62445	38.0348	23.3691
FGSG_00258	51.3866	10.5528	7.79976	61.6562	0.923513	11.4697
FGSG_00259	69.5162	24.4519	28.9113	28.9582	5.36069	23.8259
FGSG_05042	11.7163	18.593	13.9889	7.47313	0	67.1296
FGSG_03586	0	9.17768	5.39449	0	0	15.8319
FGSG_10810	105.445	146.017	100.697	42.1379	40.5482	123.456
FGSG_05040	148.765	131.345	188.894	158.138	35.5934	122.791
FGSG_05041	0	0	2.83889	0	0	0
FGSG_00457	0	0.986204	7.36776	0	0.477646	4.65776
FGSG_05046	31.986	63.2496	36.1484	5.36838	2.6149	120.823
NewGene.3341	0	0	5.68137	0	0.615125	6.28739
FGSG_05731	7.39054	7.9394	0.493483	3.53947	0	1.50366
FGSG_12907	61.4499	25.3298	78.1284	93.538	7.05832	48.99
NewGene.9117	0	0	0	0	0	6.2956
NewGene.9110	0	5.73327	8.01934	0	2.94438	2.5592
NewGene.9111	0	31.1703	7.97662	39.7296	1.55578	28.7247
NewGene.4342	0	47.8547	0	0	0	0
FGSG_05045	48.5622	17.7195	14.0397	9.81082	2.21739	8.63204
NewGene.9118	26.9529	3.41138	9.60487	4.29124	0	3.15317
FGSG_08342	212.934	195.409	83.4889	129.751	43.4821	137.399
FGSG_08343	11.9254	20.9722	146.912	51.2811	8.27846	22.5706
FGSG_05362	0	2.39291	6.52265	7.22421	0	0
FGSG_08346	15.7586	4.0307	0	0	0	1.00279
FGSG_08347	90.5678	128.554	89.0155	147.219	30.0768	47.5437
FGSG_08344	0	8.24913	2.85296	0	0	14.6355
FGSG_12271	10.4374	13.4252	12.2169	16.027	6.69029	17.5343
FGSG_08348	43.2156	27.3498	27.5551	13.8169	8.27331	31.3595
FGSG_08349	5.90518	0.912077	1.09995	11.5352	2.31744	5.90002
FGSG_12270	78.7781	35.0958	53.7912	49.0082	19.9489	63.2928
FGSG_07156	0	0	1.11139	0	0	1.21594
FGSG_07157	17.642	22.4675	34.8467	20.0067	5.14575	33.1033
FGSG_07154	65.7778	30.3499	27.6285	24.1409	1.70727	14.0271
FGSG_07155	19.7193	47.4016	50.1145	39.5085	9.26765	44.5624
FGSG_07152	17.4576	1.96086	23.9852	14.2622	11.2971	7.13539
FGSG_12273	17.409	22.8927	17.245	28.7787	6.9536	21.8227
FGSG_07150	25.0786	24.2117	23.0615	10.8129	3.80554	23.2567
FGSG_07151	13.2434	12.3395	24.5853	10.148	4.0574	17.6881
FGSG_12900	41.1474	18.6798	38.7371	15.617	8.97377	33.2876
FGSG_07158	0	16.6721	12.269	0	5.94415	12.0057
FGSG_07159	12.4265	10.3592	11.0568	0.860047	3.58345	7.7983
FGSG_00370	62.9797	25.5122	29.8678	35.6595	12.1874	17.3564
FGSG_00377	9.38111	39.1726	125.882	48.0712	14.9742	74.6379
FGSG_00375	3.11954	17.0736	17.6978	10.1452	6.59895	23.7013
FGSG_00374	33.2502	22.9531	44.0485	28.4206	13.7059	34.9736
FGSG_05360	12.8025	22.693	13.9595	13.8244	7.9013	16.6394
FGSG_11201	0	3.303	3.44686	5.73208	0.322996	0.451233
FGSG_05558	19.7732	14.1044	24.8576	22.2794	7.32276	23.8004
FGSG_05559	10.8349	23.0716	25.8323	12.6452	11.3651	18.6985
FGSG_11200	0	1.17063	0.153093	1.47568	0.487558	0.940233
FGSG_07940	4.57419	10.3909	16.4629	3.14075	2.58864	13.6892
FGSG_03707	0	0	0	0	0	0.764171
FGSG_03706	0	0	0	0	0	1.95488
FGSG_03705	0	0	0	0	0	0.438656
FGSG_03703	0	0	0	7.73108	0	0
FGSG_03702	0	3.10093	1.49942	0	0	1.4973
FGSG_03701	0	15.8178	11.8379	0	1.21157	16.1024
FGSG_03700	21.8729	64.5443	54.0072	2.49935	17.7424	108.678
FGSG_03251	10.9551	4.63474	1.91733	0	0.376529	1.01918
FGSG_03252	4.31763	2.55992	1.0405	2.97496	2.13719	2.40779
FGSG_03709	4.44073	0	2.04448	0	3.11415	6.50814
FGSG_03256	0	2.6254	4.78536	0	1.44314	5.01345
FGSG_11141	0	3.3138	4.20229	0	0	2.6541
FGSG_01619	19.7469	8.5329	9.29867	18.2898	1.748	7.28358
FGSG_11146	5.7396	1.67496	2.65831	15.5454	1.31895	7.9889
FGSG_01618	0	13.0543	17.6099	10.4545	1.36081	6.3469
FGSG_02252	0	15.1659	15.9741	0	0.59797	17.631
FGSG_02250	0	8.43872	7.30774	17.5034	3.84547	13.9884
FGSG_02251	0	2.89665	8.05977	13.7325	11.099	8.97023
FGSG_02254	0	6.58362	0.953807	0	0	6.81742
FGSG_02255	0	0	10.4546	0	0.940152	11.2422
FGSG_02258	5.62924	4.87113	9.33521	4.31352	0	15.587
FGSG_11633	20.1606	38.0979	32.4329	20.8933	13.4704	31.4543
FGSG_10758	18.2635	24.6094	32.1027	0	3.51753	17.3314
FGSG_11798	0	20.8305	24.1694	15.8799	3.017	8.20691
FGSG_08856	15.305	53.9359	38.3782	16.3525	23.616	35.5639
FGSG_03368	0	6.823	1.35678	0	0	12.2601
FGSG_05065	477.731	345.101	308.65	200.461	128.993	334.981
NewGene.11012	147.612	2.7246	4.28468	0	0	0.452828
FGSG_06981	22.7059	9.88136	15.3281	14.4678	3.65131	11.5666
FGSG_12309	19.4539	19.1855	15.3537	7.42981	2.82796	19.1959
FGSG_12308	0	4.0645	8.18085	22.1721	0	9.2798
FGSG_12659	0	0.472825	0	0	0	5.20981
FGSG_12658	0	38.4156	40.6548	147.784	3.00386	51.4379
FGSG_12657	0	0	1.16451	0	1.71941	0.572207
FGSG_12307	51.0077	41.0072	42.4206	19.2833	16.0602	46.4912
FGSG_12301	47.6025	21.7019	9.42071	0	20.0033	8.68655
FGSG_12300	20.8574	0	0.481023	14.5579	1.79633	3.6467
FGSG_12303	47.2609	26.2486	16.8108	98.2171	12.4304	6.64552
FGSG_12302	170.816	299.244	180.778	110.74	114.322	216.557
FGSG_11168	5.79162	35.1601	27.142	2.9962	2.0796	54.9914
NewGene.7723	32.5257	0	6.94982	0	0	11.4859
FGSG_01298	39.8736	25.6539	31.8946	46.598	9.31839	17.656
NewGene.7725	0	3.4315	12.5258	4.25606	0	20.1233
FGSG_08858	0	0	2.43341	0	0	3.1738
NewGene.7727	0	10.5334	0	0	0	1.80709
FGSG_13005	0	15.532	8.30881	7.43542	2.90349	9.31678
FGSG_03366	0	17.6865	15.2943	2.40436	8.90988	15.9753
FGSG_01928	17.969	13.9523	16.5656	16.9277	4.90146	12.0508
FGSG_11169	0	36.4597	31.2871	0	12.0487	58.3679
FGSG_05701	47.0192	23.731	39.026	3.64403	12.9259	29.6015
FGSG_01925	23.0248	42.4492	34.6107	44.9105	23.7291	46.3253
FGSG_05703	21.8742	19.0651	2.68876	7.20875	1.3812	14.2038
FGSG_05702	0	15.9756	6.99222	66.9594	5.08949	25.0772
FGSG_05705	7.30095	2.11436	1.16711	0	0	2.43918
FGSG_05704	102.706	49.087	4.00352	12.3883	1.93254	36.8191
FGSG_05707	17.5097	74.0336	21.3939	14.6752	15.6316	40.027
FGSG_01924	77.8737	142.643	87.6516	118.281	46.821	120.058
FGSG_05709	8.99118	10.6737	7.40919	2.44801	3.3451	10.3944
NewGene.4468	38.2058	6.53257	3.4371	0	0	5.6036
FGSG_08508	10.1129	17.8988	18.6671	18.3872	6.57873	15.9148
FGSG_08509	66.7429	82.8249	92.9691	85.9095	32.7167	70.8979
FGSG_01290	48.6412	45.5201	94.381	53.5584	36.7419	75.0587
FGSG_08500	38.4416	39.6425	20.6934	37.8308	6.09718	25.5901
FGSG_08501	4.37465	10.373	11.166	10.9699	1.92071	6.74889
FGSG_08502	22.8893	49.7742	82.0484	12.7427	7.61723	39.9993
FGSG_08503	0	7.1435	17.4303	34.228	0	11.318
FGSG_08504	0	0	1.99861	0	0	7.16847
FGSG_08506	13.9986	48.3109	68.4489	85.8996	7.34881	42.1948
FGSG_08507	0	45.7115	45.7928	95.8547	5.12342	53.8031
FGSG_01295	16.397	13.7194	18.3926	41.6122	8.94839	11.2747
FGSG_13018	9.19714	5.41589	9.86278	6.29708	3.63254	12.3561
FGSG_13019	6.3826	0.657211	5.06008	0	0	6.02707
FGSG_13017	5.05451	6.14378	7.71606	4.90287	2.82928	10.961
FGSG_13014	14.416	27.0379	21.9801	12.2953	7.09123	19.333
FGSG_13015	20.5166	0	0	0	0	3.93983
FGSG_13012	13.405	6.21537	8.69707	3.66667	3.59912	11.6313
FGSG_13010	36.8303	14.8809	20.5186	16.6892	3.9339	20.0152
FGSG_13011	7.46835	20.9127	11.4504	7.61626	6.60327	5.07998
FGSG_01288	95.5252	93.3862	77.1928	82.2367	20.0088	73.301
FGSG_01289	59.233	34.1956	33.0805	42.7031	9.33714	28.6683
FGSG_01938	13.2523	16.8066	24.7264	17.3092	4.3323	7.77605
FGSG_01939	6.5435	27.1265	15.0012	30.4025	9.81408	20.1427
FGSG_01280	8.70545	10.0856	11.0665	6.78674	4.17955	12.3273
FGSG_01281	10.0093	17.6797	15.9971	8.31572	3.12787	16.21
FGSG_01282	37.0284	48.8179	63.0864	25.8814	13.1169	43.6013
FGSG_01283	19.0727	44.8118	27.6516	25.8998	15.0761	36.8493
FGSG_01284	21.0439	36.2055	15.8162	5.97649	12.6924	33.4201
FGSG_01285	45.0697	28.5884	71.7647	36.3271	11.1513	65.8022
FGSG_01934	30.9915	22.9392	10.0563	0	3.40421	6.28806
FGSG_01287	9.85196	11.1511	9.85788	12.6065	3.48124	15.7771
NewGene.7185	0	0	0	0	8.2387	0
FGSG_10757	36.2029	79.7039	39.9375	51.6306	33.5291	63.4849
NewGene.7180	0	0	3.21646	8.19054	20.8619	9.27483
NewGene.5234	0	0	4.80225	0	0	15.4029
FGSG_00739	57.6259	16.5546	15.9043	24.517	8.01289	21.1959
FGSG_00738	0	0	0.589381	2.12151	0	0.848432
NewGene.6057	0	7.99955	4.48955	0	0	4.67761
FGSG_00732	22.5377	31.3204	26.4171	11.8107	17.0894	24.1017
FGSG_00887	47.7271	32.6712	40.3935	26.5405	10.681	34.6558
FGSG_00730	21.3345	19.2205	16.8278	10.8542	7.67747	14.7106
FGSG_00737	3.1717	6.38095	5.05153	10.0288	2.68111	4.18345
FGSG_00736	18.6342	6.62289	11.1321	2.77998	2.45439	17.6615
FGSG_00735	51.5702	198.337	142.702	49.9029	102.573	82.6412
FGSG_00882	0	21.3328	20.3499	9.82678	0.774635	12.1813
NewGene.2750	0	0	0	0	0	6.1861
FGSG_07702	9.47193	0	0	17.1541	0	4.2544
FGSG_07701	0	0	0	0	0	0.239342
FGSG_07707	7.8476	0	0	0	0	0
FGSG_07705	0	0	0	4.43256	0	2.60747
FGSG_07704	0	18.2589	23.7006	0	0.528836	19.6808
FGSG_05969	28.6433	0	9.56426	11.3008	4.52732	12.923
FGSG_05968	0	16.8107	4.87867	0	5.25444	5.52919
FGSG_01647	25.7862	12.8939	8.99134	13.5134	8.44829	16.0857
FGSG_01424	68.123	25.3728	46.2126	69.4665	11.4198	48.0575
FGSG_01425	1438.85	1059.01	1007.87	1342.57	522.858	891.015
FGSG_05967	19.0055	7.20269	7.9885	13.6891	0	2.9061
FGSG_05966	34.2995	30.4663	36.6858	6.53132	13.5103	20.6439
FGSG_01420	13.8131	4.72775	8.77185	4.31588	0.998087	8.29647
FGSG_01421	700.137	278.258	393.61	296.216	82.6676	342.53
FGSG_01422	839.188	923.838	893.913	692.019	363.562	876.635
FGSG_05962	0	0	4.1173	5.36017	1.95282	2.66907
FGSG_09639	16.5696	37.3003	69.5657	27.2021	2.26764	28.6987
FGSG_09638	53.5167	56.6455	37.8429	24.6127	54.4734	44.8953
FGSG_10279	17.1812	73.3037	99.1655	0	22.5097	116.09
FGSG_09631	44.2032	14.5966	32.8742	42.6599	10.2813	26.6364
FGSG_09630	31.303	27.674	58.3515	64.9062	9.7842	57.5048
FGSG_10271	77.6348	27.696	47.5049	43.1293	11.8642	40.9697
FGSG_10270	93.9717	24.7383	53.3482	46.7399	7.4021	44.2272
FGSG_09634	20.6389	16.876	7.32501	16.9525	3.07803	19.6815
FGSG_09637	7.22794	31.8624	26.0562	22.3925	5.23744	19.0085
FGSG_09636	11.2214	5.95795	7.19938	13.6169	0.931	7.28116
FGSG_00085	0	0	0.78344	0	0	1.96403
FGSG_00084	0	0	3.38897	0	0.697573	6.0668
FGSG_00080	0	2.41842	1.39778	0	0	0.443175
FGSG_00082	0	0.342909	0.270632	0	0	0.529461
FGSG_05112	0	0.924158	0.949672	0	0.497328	2.44047
FGSG_07839	0	1.32762	0	0	0	0
FGSG_07838	71.3199	100.504	165.222	25.816	40.4408	92.7377
FGSG_13908	0	0	0	0	0.714773	0
FGSG_07830	57.1422	69.1501	18.7383	17.6462	22.7418	16.5082
FGSG_07833	60.0738	149.562	41.6175	156.292	60.8168	41.3096
FGSG_07832	51.3918	39.5034	18.5225	92.0604	5.0836	13.3432
FGSG_07835	26.9522	5.41376	10.7665	0	0	4.08433
FGSG_07834	0	0	0	0	0	1.31618
FGSG_07837	0	0	0.981613	0	1.52739	2.37722
FGSG_09758	42.0771	23.1937	11.7556	13.1648	0.476804	13.8625
FGSG_09759	4.79975	6.13534	3.7923	22.3115	0.620063	1.78509
FGSG_09756	35.2643	14.6945	17.1086	18.4846	5.42373	19.8722
FGSG_09757	138.469	143.401	79.2181	151.186	22.837	122.016
FGSG_09754	4.38643	38.0509	30.3158	18.4986	16.0728	14.9999
FGSG_09755	0	0	0.220882	0	0	0.98131
FGSG_09752	2.22993	12.0595	6.55899	9.62236	5.1625	8.88834
FGSG_09753	8.60416	13.9119	12.5372	20.3201	3.90641	10.4809
FGSG_09750	21.4549	5.5959	9.32533	0.957801	3.81236	6.9733
FGSG_09751	0	17.1412	14.6938	0	1.45812	10.8259
FGSG_10097	24.8821	19.1784	29.703	28.0867	8.32292	28.6628
FGSG_10096	57.9768	39.2379	19.8752	33.4875	10.2363	22.0099
FGSG_10095	9.49109	14.7497	8.18827	7.80495	5.18243	11.9655
FGSG_10093	10.6492	0	1.47498	0	0	0.539546
FGSG_10092	168.646	109.731	97.6383	153.342	32.2004	99.2764
FGSG_10091	5.16714	29.3767	20.4288	13.6311	14.2224	20.5474
FGSG_10090	4.66338	13.278	9.24955	13.0197	3.59361	8.98795
FGSG_10099	41.8749	11.5281	25.0817	88.6402	7.84442	37.3572
FGSG_04123	64.5636	51.4266	73.8124	22.2048	17.8828	67.2241
NewGene.7983	0	8.04153	3.04817	0	0	4.61751
FGSG_01855	24.8543	12.4275	19.442	29.4158	6.24482	30.0651
NewGene.8455	0	13.2476	21.2209	0	4.68811	3.24061
NewGene.3400	11.5194	12.8652	12.0397	0	2.38901	9.44606
NewGene.8450	0	14.3574	2.51338	31.6059	0	6.29929
NewGene.8451	7.03411	8.15456	0	1.51624	0	0.716182
FGSG_04120	48.4518	21.2909	21.6194	25.7432	3.21657	31.111
FGSG_10341	0	18.6488	5.01871	0	1.25306	11.0003
FGSG_10899	100.267	114.021	57.9587	70.8348	27.0517	60.6675
FGSG_10898	0	6.35633	0.566685	0	1.80473	7.17586
FGSG_10897	29.274	24.101	20.544	10.5579	6.00702	24.7385
FGSG_10896	11.1209	36.7387	18.9168	13.3557	15.2282	25.1327
FGSG_10895	18.0794	1.2056	9.0099	13.1532	1.55708	5.68297
NewGene.263	0	1.93792	8.9325	0	0	7.22917
FGSG_10893	69.3102	128.176	122.237	56.1234	24.8027	125.498
FGSG_10892	3.97347	14.496	14.2662	6.24011	0	13.5685
FGSG_10891	6.35834	3.80878	5.08591	7.08918	0	5.56356
FGSG_10890	9.49164	21.162	15.3557	5.8796	6.04232	24.2565
NewGene.4759	19.2257	8.9067	4.08525	2.65572	2.81884	1.66311
FGSG_04615	0	18.9894	6.78193	0	1.96216	49.1051
FGSG_04610	51.1639	338.381	149.14	250.024	132.45	377.612
NewGene.4754	5.86039	8.55718	0	0	0	0
FGSG_04612	4.82664	0.302234	0	0	0	0.359718
FGSG_01857	175.193	452.511	180.621	198.64	78.0902	451.827
NewGene.4606	0	3.31818	3.05599	10.9747	0	11.318
FGSG_06616	37.9281	30.9858	23.145	30.284	7.22997	44.3639
FGSG_06614	26.2509	34.4384	36.4685	22.5017	10.9699	24.0912
FGSG_06615	27.4123	14.4103	17.1883	22.3821	4.26943	15.9891
FGSG_06612	25.8023	11.0512	52.6167	0	1.44474	23.106
FGSG_06613	24.6674	49.4014	112.312	3.07015	11.2597	74.2197
FGSG_06610	0	3.94906	5.79014	5.54676	14.9905	10.1265
FGSG_06611	390.226	466.355	448.183	228.803	142.19	483.852
FGSG_01856	25.8966	9.05668	11.7817	27.7358	2.66931	12.2909
FGSG_06618	12.9378	26.3141	47.0114	2.05843	4.82285	52.3376
FGSG_06619	94.6947	199.714	122.767	129.076	24.887	232.969
FGSG_20029	0	0	0	0	2.33058	0
FGSG_12536	0	2.52429	2.67727	0	0	6.45432
FGSG_12821	44.8075	76.97	45.7025	0	4.37342	63.9657
FGSG_03068	0	3.52187	6.30982	1.96589	0	1.34198
FGSG_03066	0	11.4355	2.97425	0	0	4.35875
FGSG_20022	0	10.827	0	0	0	0
FGSG_03060	0	0	2.4458	0	0	0.816171
FGSG_03061	0	17.9046	52.7238	0	0	30.8281
FGSG_11326	16.4774	48.8517	78.3325	53.03	4.64336	53.4162
FGSG_11327	0	0	0.533289	0	0	2.90492
FGSG_11324	0	22.4934	18.3609	0	1.00343	28.3024
FGSG_11322	0	2.28988	1.3044	14.5204	5.04429	4.43565
FGSG_11320	3.26171	0	11.274	0	0.975984	1.55523
FGSG_11321	0	0	1.50935	0	0	1.08284
FGSG_11328	23.8106	25.5476	9.88578	1.66455	5.23657	12.5871
FGSG_05309	102.543	68.6918	55.9006	100.125	16.4238	34.9006
FGSG_12798	0	0	0.286001	4.73852	0.618411	2.64783
FGSG_12799	0	12.5363	4.0164	0	2.43947	9.07541
FGSG_12796	0	0	1.02686	0	0	0.489307
FGSG_12797	0	0	0	0	0	0.944206
FGSG_12794	0	0	0	0	0	2.4422
FGSG_08885	45.6575	75.371	65.3628	54.096	28.0854	69.9431
FGSG_08884	104.727	81.1505	101.701	46.8556	24.6922	85.6441
FGSG_08887	10.3284	4.32602	3.30745	0	0.916044	4.10284
FGSG_08886	92.2211	61.0422	71.8835	21.6331	14.1361	64.5679
FGSG_08881	3.92595	23.6462	25.3581	9.62144	2.4505	24.7052
FGSG_08880	1127.54	578.067	914.325	841.984	256.328	630.321
FGSG_08882	0	23.9431	6.54003	9.17084	0.353627	10.7101
FGSG_03391	0	0	0.301641	2.88467	0	1.45165
FGSG_03393	0	0	1.40571	0	1.49226	2.84677
FGSG_08889	11.5988	0.924158	7.38795	0	4.3949	7.23392
FGSG_08888	584.318	450.263	556.013	339.047	123.722	472.194
NewGene.1134	0	0	2.88502	30.4497	0	4.13096
FGSG_10012	0	29.6806	32.8089	16.3124	0.804606	27.5218
NewGene.11142	0	7.7092	14.6457	0	0.500644	2.75395
FGSG_01954	11.684	15.3514	15.3047	12.8324	8.03954	13.9334
FGSG_06942	49.2444	56.621	40.9051	36.8646	12.343	44.291
FGSG_11501	11.7208	3.29122	3.87012	0	0	5.48388
FGSG_02629	26.8466	50.2363	45.4394	9.9734	10.9602	63.6525
FGSG_02628	37.1416	32.1366	51.7355	32.5163	7.11476	47.266
FGSG_02623	37.534	24.8724	24.975	26.7233	6.04301	21.9588
FGSG_02622	19.4841	20.8714	24.8643	14.8148	12.2779	17.8421
FGSG_02621	16.7779	23.5087	19.6421	8.94404	3.17602	12.5019
FGSG_02627	0	0.818462	5.79024	8.12105	0	0.715318
FGSG_02626	0	14.7331	1.73053	0	3.1675	4.01601
FGSG_02625	19.9303	10.6313	0.446576	12.4658	1.60838	3.36981
FGSG_02624	130.855	128.107	97.9404	93.7774	50.4981	118.27
FGSG_05398	20.9143	21.743	15.0091	20.9054	10.1486	26.1979
FGSG_05399	58.6869	59.4512	39.7129	43.573	15.1375	52.8061
NewGene.7993	21.0974	3.15957	6.00601	0	2.3628	15.8
FGSG_05392	40.7744	32.6885	11.955	35.1085	1.73375	21.9001
FGSG_05393	25.9788	46.2413	39.835	64.477	22.7912	42.7533
FGSG_05390	21.0119	9.27777	12.8187	37.9764	2.97443	13.4917
FGSG_05391	33.8837	25.5289	22.7176	17.0945	11.0463	28.3583
FGSG_05396	0	21.4221	11.8939	7.92733	4.48631	16.6715
FGSG_05397	0	2.08752	0	0	0.851507	2.2972
FGSG_05394	77.349	45.3059	47.714	37.7147	18.7346	44.8548
FGSG_05395	15.7045	23.8835	37.8079	12.8299	9.08844	16.941
FGSG_06744	78.2017	215.562	158.015	42.5183	35.3383	207.995
FGSG_03938	0	0	0	0	0.329548	0.145247
FGSG_06213	0	0	2.18136	0	0	3.96203
FGSG_03934	0	7.31726	3.7547	0	0	11.888
FGSG_03935	0	2.75423	1.58759	0	0	2.00595
FGSG_03936	0	0.672822	1.77002	0	0	3.53669
FGSG_06941	12.3766	27.8631	37.7655	21.9075	6.46494	30.6426
FGSG_03930	0	3.53935	0	3.75729	0	2.66208
FGSG_03932	0	0	0	0	0	0.584748
FGSG_03933	0	4.51585	2.66309	0	0	5.82142
FGSG_13620	77.8551	64.6262	101.076	66.9836	32.1251	91.2534
FGSG_06216	27.7751	5.45464	22.3205	18.2885	4.37226	17.036
NewGene.9862	18.7716	0	0	0	5.98042	0.203493
FGSG_04044	128.907	140.366	201.413	175.083	21.6056	150.665
FGSG_06741	64.1868	10.0023	14.4654	36.5393	1.44267	11.4032
FGSG_06214	4.03411	12.1885	27.3068	15.7862	13.4682	21.0809
NewGene.2749	0	0	0	0	0	3.90369
FGSG_06743	26.496	15.9517	19.1889	30.917	7.1167	15.9836
FGSG_07774	0	1.8444	0	0	0	3.94246
FGSG_05576	3.04946	0	0	0	0	0
FGSG_05577	0	0	0	0	0	0.279765
FGSG_05574	634.768	147.64	56.0088	294.835	44.1132	67.694
FGSG_11557	11.2003	21.7006	2.92008	14.9989	3.18321	30.4989
FGSG_05572	33.0834	22.5231	20.9268	8.34729	5.54535	27.9033
FGSG_05573	34.6355	6.62864	23.1321	9.21967	10.4035	14.473
FGSG_05570	25.6202	0	17.1236	0	0	8.45919
FGSG_01636	19.8925	12.0458	17.2215	3.26566	1.86152	8.82429
FGSG_01639	81.115	149.089	93.0691	61.3414	24.849	149.937
FGSG_01638	0	12.6542	1.71578	10.0313	1.32588	5.25297
FGSG_05578	71.0258	57.5123	72.4981	22.6937	40.6872	69.9119
FGSG_05579	10.3533	22.1111	19.6324	9.82668	9.49757	15.0011
FGSG_11040	0	0	0	0	0	1.11892
FGSG_13868	0	4.64604	7.33907	0	0.443921	2.00073
FGSG_12726	140.692	45.7121	24.6901	51.595	12.8986	43.8222
FGSG_12057	0	0	0.52624	0	0	0
FGSG_11556	5.6944	10.4181	1.9699	0	4.90427	22.686
FGSG_12724	34.8815	30.2349	26.6324	40.4909	14.9299	28.3795
NewGene.2234	11.4851	0	11.0022	7.42702	0	7.38921
FGSG_12722	2.6602	2.33207	12.4218	0	3.90769	2.58014
FGSG_06944	40.5302	38.866	22.116	27.3721	11.7767	21.9072
FGSG_12421	32.1426	35.2219	34.489	16.8512	12.52	17.0777
FGSG_07482	1.92949	11.5104	5.88362	6.86983	2.39293	4.59587
FGSG_04041	10.9226	26.4913	24.3738	5.79437	6.45737	39.6761
FGSG_04377	19.8909	14.2564	25.7294	0	3.21205	28.1934
FGSG_04376	0	0	2.6487	0	0	1.89669
FGSG_04375	0	0	1.14334	0	0	0
FGSG_04372	0	0	2.54411	0	0	0.666107
FGSG_04371	0	2.80029	2.58262	0	0	0.842101
FGSG_04370	11.609	24.6053	14.9735	4.25587	5.28717	9.82926
FGSG_12848	0	1.48148	1.36409	0	1.45544	8.82665
FGSG_07483	0	31.7102	16.91	0	1.02311	44.5089
FGSG_04379	0	0.907315	2.43421	1.64118	0	1.09487
FGSG_04378	0	7.56461	1.35784	1.69843	0.539732	0.800944
FGSG_13463	0	0	2.57092	0	4.90453	4.92906
FGSG_13462	0	0	0	0	0	2.29974
FGSG_13461	0	0	0.676579	7.11443	0	0
FGSG_04176	95.8279	193.51	151.681	108.749	41.4277	164.228
FGSG_10206	22.8941	38.0751	18.0275	0	4.71526	55.1131
FGSG_20003	0	7.21799	0	0	0	0
FGSG_04112	158.985	54.9005	56.3009	94.3644	17.1214	45.6445
FGSG_04111	94.0578	40.3508	53.1604	44.8896	9.48486	55.1003
FGSG_04110	15.2796	12.4152	10.3681	9.65645	7.69606	13.7772
FGSG_04117	85.3362	88.0346	40.3287	48.5631	52.9521	68.34
FGSG_04115	234.908	163.857	172.349	155.408	81.3374	185.09
FGSG_04114	12.3622	25.3046	14.494	15.8778	2.33635	20.6578
FGSG_08715	20.2172	58.2475	51.5247	81.9556	12.5964	61.4802
FGSG_08714	1907.33	2486.26	1865.27	1649.26	889.854	2237.93
FGSG_08717	19.7961	2.36936	21.5306	32.6909	4.49849	15.0174
FGSG_08716	1.39428	0	0	0	0	0.0971405
FGSG_08710	23.7763	36.6477	22.4899	18.2544	7.57785	23.2642
FGSG_08713	58.814	55.4958	14.3549	37.3368	6.6268	23.7128
FGSG_08712	87.547	143.926	149.521	158.127	47.3843	153.655
FGSG_05956	212.412	132.311	204.316	199.271	41.1467	171.461
FGSG_05957	62.2324	54.3582	110.545	34.2198	0.91955	59.2179
FGSG_09604	6.52692	27.6882	11.1934	39.4199	4.04051	15.9823
FGSG_13201	0	0	0	0	0	0.25515
FGSG_09254	15.6549	22.2135	24.5969	17.3825	3.93706	21.7402
FGSG_10207	19.6419	52.6154	70.0566	9.98514	13.3037	58.357
FGSG_06508	61.4074	181.986	74.6407	64.6989	10.8249	40.3737
FGSG_00278	173.248	97.1981	194.525	43.5226	27.8408	98.8298
FGSG_00279	2.81462	46.38	36.8087	18.1129	18.1259	33.4423
FGSG_00272	9.73669	1.1502	0.756468	6.41036	0	0.789305
FGSG_10202	277.864	407.407	391.808	269.993	44.4601	394.769
FGSG_00270	20.7097	37.4026	24.6132	11.518	15.3888	24.4901
FGSG_00271	63.5376	35.5368	34.3175	48.3652	10.113	35.4001
FGSG_00276	18.5685	25.3723	34.9708	15.2761	10.1185	28.4926
FGSG_00277	42.1899	80.2575	35.9004	29.215	21.3816	64.0668
FGSG_10203	3.96867	6.56813	6.44552	12.5797	3.03247	8.99638
FGSG_20701	15.0582	0	0	0	0	0
FGSG_20702	0	18.4875	0	0	0	0
FGSG_20703	0	14.8748	1.95659	0	0	1.2361
FGSG_09602	130.178	92.9362	108.834	128.788	49.8897	131.649
FGSG_20706	0	0	20.0498	0	0	0
FGSG_06924	2124.9	2841.7	2357.08	1756.67	1044.35	2845.09
NewGene.8846	0	0	0	0	0	5.248
FGSG_09258	16.446	18.723	3.8306	4.04392	3.35263	2.67693
NewGene.3368	0	9.82376	8.33218	0	0	0.660443
FGSG_06293	25.9222	3.61635	10.7666	0	0.662617	4.65622
NewGene.9134	0	37.0382	6.93085	12.0053	6.12618	4.82007
NewGene.9135	17.6005	0	3.74678	66.9055	1.17034	14.3361
FGSG_06925	5.89687	7.24816	4.05936	5.05818	7.23014	4.9441
FGSG_09423	48.111	50.1652	57.7121	42.6046	10.8792	45.2332
FGSG_07130	27.3461	55.6001	177.044	4.23501	7.28403	68.2711
FGSG_07131	93.6137	131.72	98.9086	36.0663	31.8357	125.614
FGSG_07132	12.6082	21.4846	23.2731	5.11573	5.06413	14.8952
FGSG_07133	13.048	25.0117	22.725	15.0175	17.1909	33.1776
FGSG_07134	16.6023	7.26003	10.1293	9.04224	1.06695	6.45911
FGSG_07135	96.2927	72.0741	167.841	112.782	29.4035	61.7835
FGSG_07136	164.697	26.8842	50.4793	151.755	17.8057	21.0772
FGSG_07137	17.4366	11.7247	17.7253	0	9.82469	20.9331
FGSG_07138	34.3846	24.9521	31.6847	21.2763	4.73804	20.345
FGSG_07139	11.6476	24.2943	15.248	14.8436	4.73682	17.7706
FGSG_06849	7.50825	18.3653	17.3269	19.6422	6.2053	13.6108
FGSG_06843	208.771	163.496	159.341	90.8924	78.8979	169.728
FGSG_06842	158.37	190.656	185.825	116.194	65.7209	223.077
NewGene.385	0	0	0	0	0	7.54563
FGSG_06840	20.704	44.5588	38.7052	9.63707	9.5021	23.9368
FGSG_06847	367.369	263.143	293.962	274.202	78.7014	285.755
FGSG_06846	286.527	562.031	785.359	417.185	94.1835	541.386
FGSG_06845	79.6121	44.262	39.1421	17.7916	15.5099	34.305
FGSG_06844	84.1645	64.6872	70.6351	54.3565	12.8069	65.9901
FGSG_06820	12.5071	6.96099	20.5052	7.46213	5.43924	19.0002
FGSG_06860	69.9781	46.2381	58.8577	55.1765	21.9636	44.2892
FGSG_04782	0	0.733497	0	0	0	0
FGSG_02769	43.9286	22.4313	39.5363	37.3374	12.5956	35.4269
FGSG_03721	0	0	5.44089	9.20026	1.94602	0
FGSG_02335	73.6773	46.4587	75.1882	69.1819	30.3418	71.4547
FGSG_03231	0	4.60144	15.4552	8.39452	2.37188	5.85047
FGSG_07551	46.1483	141.283	33.3503	32.0144	38.6701	88.7466
FGSG_03725	11.4037	50.1007	25.4356	1.36509	8.8444	29.8042
FGSG_03235	10.3088	3.13787	3.31788	10.1156	0.887841	5.77717
FGSG_03726	0	7.20221	4.421	20.2797	1.41986	3.28207
FGSG_03729	0	22.7574	0	58.7265	3.17	5.48428
FGSG_03728	0	13.3687	0	84.4268	12.8809	14.6618
FGSG_03239	0	33.8239	14.1467	0	2.42605	8.36636
FGSG_03238	19.3469	50.6281	22.6553	6.6205	5.50665	21.8045
FGSG_02763	22.9602	32.8591	49.3595	23.0223	9.31551	41.157
NewGene.2991	0	15.9222	8.98539	0	6.77427	3.61419
FGSG_07555	12.5179	11.6334	7.97419	7.32083	3.36458	9.01741
FGSG_06269	105.84	33.5974	46.8266	58.1816	19.2745	43.712
FGSG_20767	0	0	0	0	0	17.1833
FGSG_06267	463.417	351.335	389.459	294.479	109.449	315.786
FGSG_06266	51.407	52.4559	46.8915	9.54924	11.2729	41.1268
FGSG_06265	67.9168	93.5466	90.2025	48.0317	48.3821	103.1
FGSG_06264	22.2527	88.622	41.902	52.8709	18.6902	75.2216
FGSG_06263	29.072	28.9604	22.3039	12.0387	10.7825	25.791
FGSG_06262	51.6966	36.3519	23.4535	15.2484	5.53109	22.3848
FGSG_06261	18.6528	70.2428	32.4409	0	0.648316	34.2277
FGSG_02767	9.66751	4.18794	8.82991	10.502	4.08295	5.18688
FGSG_12495	35.2646	27.9457	21.7279	6.62671	14.6648	34.1265
FGSG_12497	0	0	1.07879	0	0	0.302146
FGSG_12496	0	6.39174	0	0	6.47421	1.62032
FGSG_12493	67.5494	0	0	27.3409	0.568703	0.686072
FGSG_12492	84.0012	3.58508	1.68706	50.8245	2.15312	0
FGSG_05239	0	0	0.310038	0	0	0
FGSG_05238	0	6.42901	4.67345	4.74192	0	15.9631
NewGene.11070	29.2389	8.50037	22.3483	0	0	30.3451
NewGene.11077	0	0	10.9274	0	0	0
NewGene.5037	0	0	6.14573	0	0	8.71155
NewGene.5032	128.198	3.74746	0	0	0	0
NewGene.5031	0	22.0148	5.77433	0	0	0
FGSG_12678	0.821357	8.04555	6.25198	4.24915	2.29501	7.76376
FGSG_12671	0	0	3.23065	0	0	0
FGSG_12673	0	0	0	8.8759	0	1.43996
FGSG_12672	11.5209	14.4049	10.9153	8.7476	1.88375	11.3002
FGSG_12675	16.1338	9.904	0	0	0	0
FGSG_12674	0	35.7822	2.07581	0	0.968988	6.36381
FGSG_12677	29.8222	62.5957	53.2378	7.89539	16.9798	69.2463
FGSG_12676	14.2732	38.9119	28.9015	32.4762	14.3009	20.5154
FGSG_10068	41.804	28.8526	13.846	3.43915	11.8838	28.5743
FGSG_07964	12.7688	37.3629	22.7546	29.7053	9.87274	20.398
FGSG_10069	43.8613	32.6204	32.8024	22.7583	12.9497	31.0283
FGSG_01268	48.5613	59.1826	33.1822	12.6588	10.5583	66.1568
FGSG_09745	12.2588	14.8804	12.8388	5.24621	8.26867	10.8932
FGSG_01269	0	3.98818	0	0	0	1.41275
FGSG_05769	15.6756	29.1344	26.7926	40.0331	10.1219	23.52
FGSG_05768	0	0	0	0	0.376529	4.07672
FGSG_05763	0	0.293065	1.1267	0	0.712272	1.23288
FGSG_05761	0	5.17703	7.22829	1.00734	1.05903	10.9955
FGSG_01399	46.9679	21.5808	23.363	10.6479	3.66905	13.6513
FGSG_05766	34.0537	0.84472	18.9132	28.8237	6.29513	15.5144
FGSG_02834	0	23.2102	38.1869	6.56244	4.1668	6.63069
FGSG_05764	8.95183	10.1569	18.6773	7.44769	4.37493	24.0694
FGSG_09749	170.893	29.825	31.9982	93.1956	5.7498	19.8421
FGSG_10063	34.9591	14.6147	10.962	9.43813	5.60143	13.0126
FGSG_08522	20.1682	13.3103	10.3819	14.0616	4.04048	11.6213
FGSG_08523	69.5239	34.1738	19.8354	23.32	0.735783	24.7242
FGSG_08520	4.15492	37.1813	31.7444	15.9383	10.6585	24.3434
FGSG_08521	28.5351	15.1291	12.3085	25.7403	7.98172	20.8258
FGSG_08526	351.983	338.16	329.87	343.234	83.7557	298.649
FGSG_08527	21.3788	23.3228	34.0827	39.1889	3.97557	23.0737
FGSG_08528	64.0798	33.6742	33.0134	20.7858	8.40998	35.4808
FGSG_08529	49.2899	56.7298	52.1208	67.3906	13.6116	47.1
FGSG_02835	0	3.57306	2.94798	0	0.51275	1.02794
FGSG_13079	0	0	0	0	0	0.992694
FGSG_13070	147.24	24.0457	58.4691	3.28831	27.7524	14.0908
FGSG_13071	85.3263	2.0828	2.87601	0	0	2.05947
FGSG_13072	48.0453	21.7473	68.0801	46.4991	18.7484	48.55
FGSG_13073	15.0696	5.57884	4.67593	0	1.09305	7.92495
FGSG_13074	0	4.44742	6.42634	0	0	5.01068
FGSG_13076	18.2526	16.7223	24.88	9.7426	8.50102	17.7316
FGSG_01201	184.91	122.148	143.725	119.738	47.5556	118.83
NewGene.6210	0	5.08062	4.90955	0	0	8.93798
FGSG_01658	3.70866	13.4448	3.3767	3.78728	2.61581	13.0194
NewGene.6217	29.7347	2.92915	5.44143	0	0	3.33497
FGSG_03645	0	12.5749	12.7588	6.53132	9.47905	25.7758
FGSG_01202	28.9779	1.83224	5.52747	0	0.624098	10.7392
FGSG_05189	2.2583	4.48886	8.72807	6.16114	1.65866	4.87096
FGSG_05188	1.94216	7.30903	4.34137	5.11117	0.774857	5.53859
FGSG_05187	224.91	93.9777	107.102	118.707	43.735	128.439
FGSG_05186	267.819	331.246	320.693	272.693	92.8172	391.853
FGSG_05184	31.9881	13.1714	23.7251	18.444	2.83951	17.2863
FGSG_05183	32.3431	59.5549	68.4331	57.7049	29.1963	69.0643
FGSG_05182	13.9491	37.1374	26.5197	17.914	10.7261	30.9998
FGSG_05181	19.6218	9.91638	15.4587	28.5729	6.7956	13.5417
FGSG_05180	0	12.1542	12.4855	8.29126	8.80441	3.77016
FGSG_09389	0	0	0	0	0	1.91127
FGSG_09388	0	6.03813	0.928128	0	2.00686	9.92062
FGSG_09381	129.049	177.327	182.671	76.4662	55.1549	157.204
FGSG_09380	62.785	45.3128	44.8853	14.3904	18.314	46.165
FGSG_09383	22.3221	8.51587	15.8412	8.27039	2.73249	25.1296
FGSG_09382	45.5412	75.7816	64.2034	14.4691	15.1302	129.894
FGSG_09385	23.621	25.0203	24.9814	19.3997	0.85216	14.123
FGSG_09384	32.4601	28.8887	15.7875	20.7912	4.93633	20.7295
FGSG_09386	8.65415	20.4198	33.7512	13.4312	14.747	24.6744
FGSG_00867	0	15.7993	3.67374	44.2307	4.77979	9.39824
FGSG_00714	48.8592	31.4817	33.1205	44.4148	9.20393	28.6889
FGSG_00865	16.9042	29.32	30.045	15.6128	12.7767	30.909
FGSG_00863	408.586	288.321	371.208	287.852	112.28	283.467
FGSG_00862	22.9737	7.85395	12.3359	14.2181	3.00895	8.67762
FGSG_00713	16.9376	3.6605	7.08405	3.80386	1.11612	8.60424
FGSG_00860	62.2149	19.7956	38.7921	13.8169	12.501	27.9262
FGSG_00719	37.2055	29.3885	17.9501	9.18967	4.18205	24.2628
FGSG_00718	21.0053	45.1559	43.3133	46.6856	29.3526	32.1338
FGSG_00869	33.5953	20.2649	18.255	25.9083	8.29101	22.9238
FGSG_00868	41.2887	10.4022	6.21589	10.9139	5.48565	2.82904
FGSG_07726	0	0	3.6354	0	0	1.22833
FGSG_07721	0	0	2.71501	0	0.345553	0
FGSG_07720	0	4.08563	7.44099	0	0	6.47643
FGSG_13694	5.1778	11.4688	27.3487	12.5566	0.96826	12.2539
FGSG_13695	0	0	0	0	1.35236	7.94279
FGSG_13697	23.6177	11.3086	6.43148	49.9038	16.2285	3.23876
FGSG_07728	0	0	0	6.82545	0	0
FGSG_13692	0	0	2.55133	3.86074	0.689583	0.683844
FGSG_05987	36.0082	30.1556	45.0927	9.72848	5.76815	26.4228
FGSG_01407	0	21.4431	16.5317	1.90934	2.59477	18.5658
FGSG_01404	18.9938	30.8368	19.4209	40.2947	2.33285	15.9147
FGSG_05984	0	0	2.6689	0	0	0.580157
FGSG_01402	15.0323	19.7965	21.6124	10.9057	4.9624	12.2391
FGSG_05982	39.3999	60.8169	41.191	16.0961	7.75814	26.4769
FGSG_01401	2.65739	8.70357	11.8487	11.8148	6.91544	8.25184
FGSG_01408	295.441	280.312	350.095	299.22	68.1525	253.871
FGSG_01409	130.505	103.301	75.3402	131.89	12.0374	85.7367
FGSG_10255	254.22	177.032	301.73	125.676	49.4946	260.062
FGSG_10526	5.80164	5.97381	9.42196	9.04474	3.59754	9.40124
FGSG_09651	8.74384	66.3325	17.2631	7.23175	3.21106	44.5883
FGSG_10524	92.0894	65.2994	51.0983	80.069	24.8371	73.3033
FGSG_10523	0	1.20011	1.11594	0	0.108053	1.12262
FGSG_10250	6.92945	37.5131	58.5558	40.6421	22.6684	50.3793
FGSG_09654	47.1401	58.1519	64.7727	24.6857	17.7444	55.5422
FGSG_09659	49.2378	22.2361	40.3539	12.2011	8.57107	29.1328
FGSG_10259	21.0805	25.4607	15.3698	21.5105	6.00053	25.3998
FGSG_10258	95.4863	55.2017	55.0077	71.5503	8.12144	41.0247
FGSG_10529	0	2.11823	0	0	0	0
FGSG_10528	37.958	21.8418	24.6579	15.7846	15.5155	29.5527
NewGene.7780	0	31.3376	23.6683	0	0	37.0352
FGSG_06781	24.6409	13.9241	10.6109	6.18263	1.86336	10.4729
FGSG_07853	17.6692	13.7882	4.28648	18.2514	2.28918	9.6178
FGSG_07852	5.96365	0	1.27426	0	0	0
FGSG_07583	0	13.8426	13.5783	4.73084	2.85395	12.1925
FGSG_07582	0	2.21032	7.07147	3.49395	0.930629	3.00899
FGSG_07857	0	0	0.279298	0	0	2.26441
FGSG_07856	2371.7	2359.63	2303.26	1476.41	1051.47	2253.82
FGSG_07587	0	1.17817	0	0	0	0
FGSG_07854	27.5601	27.8442	42.6622	39.8011	20.3401	43.7123
FGSG_07589	0	0	0	0	0	0.336976
FGSG_07588	27.4452	6.94398	22.8648	17.3992	0.590924	12.1533
FGSG_07858	14.5393	11.8309	19.1978	30.4151	2.36719	14.8148
FGSG_09738	36.27	23.3692	42.15	22.8942	0.654912	29.3862
FGSG_09739	86.4135	162.72	260.721	70.5259	47.148	204.952
FGSG_09730	8.1988	6.00829	6.59763	3.78246	3.80053	7.2176
FGSG_09731	44.3781	13.1996	17.1114	13.0791	5.8074	11.5204
FGSG_09732	0	3.17629	4.30028	8.24883	2.57602	6.3223
FGSG_09733	78.4994	106.827	94.4704	82.8157	16.048	80.5316
FGSG_09734	28.9241	31.2391	34.5588	38.1083	11.7288	37.3581
FGSG_09735	13.3898	29.9939	45.2483	27.588	12.0672	33.074
FGSG_09736	110.872	43.6157	79.3991	78.8516	20.3394	54.3038
FGSG_09737	9.61239	6.29557	5.02946	11.1236	3.37837	4.25011
FGSG_01877	95.449	45.6914	27.9723	51.2222	15.4264	38.4814
FGSG_04588	2.57285	1.77293	2.91332	0	0	2.81228
FGSG_04589	0	7.41512	12.5341	0	0	18.234
FGSG_04584	0	2.64611	0.656796	0	0	2.6842
NewGene.9832	13.5376	12.9191	9.0272	15.921	2.72318	4.54926
FGSG_04580	1.12359	6.81066	67.1319	1.3624	4.69412	19.6527
FGSG_04581	0	0	53.943	0	0	26.0293
NewGene.9835	28.5759	22.9104	2.49205	0	0	6.70617
FGSG_04583	0	96.869	77.2022	8.34959	30.9567	84.8352
FGSG_08341	0	2.0867	2.70632	5.82325	3.73483	14.2128
FGSG_10324	3.29141	0	0	0	0	1.20391
FGSG_01876	0	0	0	9.75797	0	0
NewGene.2829	16.4491	0	0	0	0	4.79326
NewGene.3426	0	0	14.4854	0	0	2.59803
FGSG_06984	15.0825	33.0025	38.2073	18.5703	9.95425	38.1413
FGSG_06457	0	0	0	0	0	0.262279
FGSG_06982	22.3882	8.04397	12.8853	1.21216	3.01126	12.5457
FGSG_06452	30.3412	224.005	118.779	33.2321	14.7429	352.193
FGSG_06459	0	0	0	0	0	1.29685
FGSG_06988	23.0133	35.6363	21.0153	33.7269	8.73831	21.5512
FGSG_06989	0	0	1.51131	0	0	0
FGSG_04636	0	0	0.642092	0	0	15.0006
FGSG_04637	5.92247	6.93125	2.8142	0	0	14.5492
FGSG_04630	5.70734	6.4251	0	0	0	0
FGSG_04631	2.40291	0.742276	1.2557	1.55388	0.857782	2.373
FGSG_11696	0	0	0.111332	0	0	0
FGSG_11697	37.9836	58.1038	16.2142	43.064	14.4417	47.9562
FGSG_11120	9.26659	0	0	0	0	0
FGSG_11690	0	0	0.683228	0	0	0.319956
FGSG_10326	7.44845	54.952	32.7971	3.50275	3.12821	73.487
FGSG_11128	27.0437	39.531	38.9654	9.42225	10.7505	30.5722
FGSG_11129	0	50.1794	98.6383	16.5303	4.52787	54.6535
FGSG_11698	0	29.092	17.0719	0	2.02853	14.6447
FGSG_11699	0	12.1779	6.44996	3.75327	0	11.0244
FGSG_01363	2.74201	16.9094	12.4097	17.5983	2.08733	15.2645
FGSG_06188	542.923	701.238	912.844	220.694	144.434	803.91
FGSG_06189	73.2799	73.0196	58.4744	52.2145	17.5848	64.041
FGSG_06186	0	0.915068	2.05123	24.6609	2.13062	6.58821
FGSG_06184	1369.33	320.725	393.932	463.469	68.196	288.9
FGSG_06185	12.2545	10.1624	16.3965	0	1.68786	12.3574
FGSG_06182	59.8717	39.7787	48.9843	78.4363	8.70534	25.3777
FGSG_06183	17.2637	29.6146	36.8627	19.719	16.4513	34.8202
FGSG_06180	15.9039	16.1176	17.3238	16.2568	5.58306	16.838
FGSG_06181	10.2678	23.366	9.45705	12.8595	6.69054	22.4559
FGSG_06670	28.145	11.0921	18.7857	13.9412	5.72083	16.712
FGSG_06671	21.8587	8.32713	18.552	0	3.03504	27.0385
FGSG_06672	11.2702	16.4812	36.5462	76.2944	2.47027	16.7185
FGSG_06673	8.83372	8.54918	7.412	0	3.59617	7.36149
FGSG_06674	13.7509	24.4006	19.5527	16.1492	7.83912	18.5445
FGSG_06675	108.702	205.18	208.623	167.43	94.2133	158.854
FGSG_06676	198.467	4.55409	0.79219	126.236	5.3752	2.05409
FGSG_06677	18.9907	25.538	32.9076	33.1437	14.0289	29.4726
FGSG_12806	0	2.8665	4.52462	0	0	0
FGSG_12807	0	0	0	0	0	1.19796
FGSG_12803	0	0.908199	0	0	0	0
FGSG_12800	41.7325	55.4332	55.4549	33.874	11.6365	89.0623
FGSG_08067	0	19.7599	5.27074	12.2198	2.46082	9.25523
FGSG_20040	0	0	0	0	6.8012	0
FGSG_08063	0	0	47.3186	12.146	0	31.5451
FGSG_08062	0	5.50525	0	0	0	1.80467
FGSG_03001	0	21.0363	0	0	11.1636	16.5335
FGSG_20049	399.891	566.707	717.685	309.244	1853.91	949.207
FGSG_20048	3501.28	3226.79	3939.47	10766.2	24373.8	3221.09
FGSG_03004	0	0	0	0	0	0.210525
FGSG_11340	0	0	0	0	0	0.672439
FGSG_11343	0	13.5822	5.29457	10.0345	4.41851	3.48608
FGSG_11344	10.4571	11.0776	4.00697	0	0	11.1159
FGSG_11345	0	0	0	31.2884	0	0
FGSG_11347	0	0.853503	1.05248	0	0	4.81175
FGSG_11348	0	65.1185	24.782	0	8.29461	54.4247
FGSG_11349	0	0.298179	0	0	0	0.846957
FGSG_08321	26.3417	39.8359	31.1021	15.1605	4.43401	20.5328
FGSG_06809	91.3872	59.3188	80.5647	57.2861	25.2262	69.0328
FGSG_01360	65.7945	67.9353	72.9544	175.629	17.0091	65.9291
NewGene.3882	0	0	1.00722	0	0.705255	5.99369
FGSG_11100	18.1425	45.5896	10.9368	10.5664	1.70551	22.3519
NewGene.1030	0	37.7442	5.45694	21.5446	16.7154	7.31316
FGSG_02847	0	3.90816	9.28842	6.68981	0.66261	7.33527
FGSG_09765	20.8654	33.0277	16.1696	22.6066	5.63529	28.5924
FGSG_02605	15.6952	12.8671	9.00113	4.86882	6.1288	15.7213
FGSG_02604	4.82341	5.3081	4.51942	2.64485	1.68534	5.2971
FGSG_02355	0	6.35459	7.85937	0	0.887389	2.81601
FGSG_02354	166.259	260.023	110.48	117.888	37.4605	215.609
FGSG_02353	0	77.0805	39.9576	9.87581	9.61439	80.524
FGSG_02600	91.6912	132.666	185.443	156.143	19.9102	147.295
FGSG_02603	36.9021	29.8253	44.1142	54.4439	13.9304	45.1554
FGSG_02609	35.363	29.8233	28.4231	21.2026	5.83313	22.6923
FGSG_02608	114.422	47.7217	59.8143	98.0011	20.4496	53.9313
FGSG_02358	547.286	388.637	52.2175	3304.61	217.233	108.597
FGSG_05374	129.673	101.496	54.8867	134.604	61.8471	72.5695
FGSG_05375	145.875	124.065	35.0329	143.591	27.4808	74.264
FGSG_05376	8.9527	9.24074	9.06212	8.87461	3.15604	5.3089
FGSG_05377	178.126	147.542	209.919	217.786	67.9344	159.914
FGSG_05370	7.53357	7.74165	6.31074	1.80327	0.857896	9.38157
FGSG_05371	72.8757	330.719	166.909	77.8137	77.7853	366.029
FGSG_05372	4.3221	3.2402	2.02334	3.90975	3.20215	3.82824
FGSG_05373	12.3879	31.7445	15.6021	13.6366	8.14564	25.912
FGSG_12115	0	0	5.76038	3.88212	0	0
FGSG_12110	0	34.9589	112.063	0	0	24.5472
FGSG_12111	0	13.8108	33.7733	0	2.12872	42.1476
FGSG_12112	15.6825	44.3331	38.3944	2.14743	8.44596	67.3743
FGSG_03917	80.8652	56.3519	101.275	48.2988	38.7385	80.7429
FGSG_03914	0	0	1.4105	0	0	8.0361
NewGene.6682	0	40.7063	25.9632	0	0	8.95132
FGSG_03912	16.7495	8.31474	0.409005	7.10175	5.30036	2.01209
FGSG_03913	0	2.10265	2.20441	0	0	0.45091
FGSG_03911	13.5044	111.634	24.4672	0	3.11936	143.523
FGSG_03919	0	8.21943	1.32517	3.37169	1.3638	1.14349
FGSG_04100	23.5117	5.05455	5.50449	3.82534	1.10835	5.88799
FGSG_00165	16.3506	42.1147	13.9176	36.3304	1.70791	48.7646
FGSG_07904	5.96695	8.09318	3.43961	3.52505	0.956428	5.22035
FGSG_02848	19.6367	68.6795	61.3429	53.5461	13.6226	81.4943
FGSG_05510	27.4425	18.1919	13.5924	31.4442	6.08041	12.8345
FGSG_05511	15.7736	9.88148	9.62781	18.3829	2.97694	9.5953
FGSG_05512	12.8283	14.7336	14.3489	11.1402	9.32616	13.0593
FGSG_05513	48.1698	38.808	52.192	33.3234	12.0457	27.6024
FGSG_05514	0	0.723671	1.1336	2.2067	0.512423	1.67461
FGSG_05515	28.9991	34.9068	28.9241	39.3282	8.19768	35.0387
FGSG_05516	7.96484	3.09673	9.51624	6.06189	3.3704	6.51881
FGSG_05517	21.4439	26.5839	24.883	19.8166	18.1297	22.2802
FGSG_05518	14.5262	16.1113	12.8616	5.04249	7.45642	13.4378
FGSG_05519	2.02795	0.830556	0.999246	1.81461	0.510441	1.02302
FGSG_01292	86.7394	69.3569	38.1389	71.0597	4.46866	35.0765
FGSG_00607	13.2542	25.0387	28.7929	27.3556	5.76393	17.3156
FGSG_13800	0	0	1.0755	0	0	0.393419
FGSG_06502	25.4102	19.1123	12.5864	7.57235	5.98848	17.7193
FGSG_04351	13.9663	17.252	13.0487	22.7707	9.15975	18.1749
FGSG_04350	143.468	218.349	164.657	140.509	92.4354	121.238
FGSG_04353	18.9544	9.1019	8.58187	28.9173	4.03066	7.03625
FGSG_04352	17.0884	28.9793	44.1768	29.2927	8.28095	19.7259
FGSG_04355	8.30162	21.224	30.0291	5.86483	1.30745	12.8848
FGSG_04354	4.76967	9.18032	14.1471	0	1.02696	10.525
FGSG_04357	35.9555	10.6811	28.7174	9.46188	4.75399	19.9192
FGSG_04356	22.7487	15.9018	23.3361	18.9527	3.18003	19.9416
FGSG_04359	6.39199	10.1453	19.2688	4.21087	2.51358	10.2001
FGSG_04358	2.81654	1.8729	2.87269	5.46429	2.06517	3.55414
NewGene.9185	0	0	12.114	0	0	1.32089
FGSG_06507	70.5351	29.6518	32.7472	25.7408	12.0451	26.6086
FGSG_05312	64.8902	39.7216	14.5605	68.6583	7.15946	32.8592
FGSG_06504	3.87252	3.65771	5.79874	0	0.6505	6.82712
FGSG_12178	185.283	69.1983	82.254	76.33	27.9492	74.5821
FGSG_13441	0	4.94407	2.71349	0	2.83509	7.26583
FGSG_01659	30.9925	39.3994	21.2731	24.4393	10.1646	66.3929
FGSG_13190	0	9.81294	31.0902	0	0	29.7075
FGSG_13445	0	11.0601	1.51445	0	0	2.79497
FGSG_13444	0	2.97438	3.41942	0	0	1.26537
FGSG_01879	0	4.74456	0	0	2.71901	0
FGSG_01653	96.5098	124.501	130.055	94.6809	34.4938	117.096
FGSG_01650	2.06941	0.453538	0.714116	0	0	2.40172
FGSG_01873	37.0447	14.9579	18.7588	9.89104	10.9456	19.6765
FGSG_01872	285.275	157.34	125.298	53.0616	39.0011	201.064
FGSG_01871	1236.93	1635.33	1519.43	1080.66	680.144	1726.19
FGSG_01870	243.638	328.832	276.775	162.704	167.966	233.836
FGSG_12837	5.19249	0	0	5.30513	0	0.116822
FGSG_10292	16.7844	16.4962	11.4579	19.356	9.39836	13.8487
FGSG_04139	85.2467	130.345	77.9212	87.8093	16.7908	76.6725
FGSG_04138	7.54124	0.628594	0.869597	9.14407	2.42324	0
FGSG_04135	49.4673	5.52317	3.39028	2.95056	0.349286	2.99292
FGSG_04134	298.921	150.468	143.675	326.347	88.1196	114.09
FGSG_04137	2021.45	2840.6	2103.7	1826.65	831.536	2692.99
FGSG_04136	2402.24	2504.64	2534.62	1792.86	1050.87	2421.21
FGSG_04131	5.30941	11.6058	28.9416	13.9531	4.51753	27.1127
FGSG_04133	0	4.8278	0	0	0	0
FGSG_20541	0	0	0	0	0	4.01897
FGSG_02443	0	0	0	0	0	11.4097
FGSG_02442	50.2372	32.7066	28.7133	5.68297	5.77017	30.1806
FGSG_12521	0	0	0	0	2.92767	3.28534
FGSG_10296	169.902	152.688	145.273	221.981	40.5408	98.1436
FGSG_00023	0	2.11436	0	0	0	1.30667
FGSG_05319	31.6069	8.37035	8.75305	24.4988	7.37349	8.04329
FGSG_13228	0	0	0	0	0	1.36118
FGSG_13225	0	10.9881	6.8989	0	0	17.8848
FGSG_13223	0	0	0	0	0	1.70897
FGSG_13994	95.5252	61.9844	78.2412	106.867	18.4831	77.17
FGSG_00020	0	3.30035	0	1.17794	0.545056	2.15781
FGSG_02113	0	0	0	0	0	0.554372
NewGene.3160	5.06297	13.4183	13.9598	23.1637	0	8.47648
FGSG_04012	68.3615	59.7558	75.8023	16.4339	11.5462	71.894
FGSG_04013	19.0164	49.2722	14.4698	0	0	48.784
FGSG_00294	9.48143	14.0272	12.9884	2.92645	4.55494	9.61292
FGSG_00295	0	15.3562	10.8006	15.5328	10.838	19.4148
FGSG_00297	10.8532	11.4217	11.3707	9.61147	2.30915	10.2463
FGSG_00291	64.0445	64.2118	52.79	27.1588	10.9672	44.6137
FGSG_00292	34.7615	55.1182	31.9044	3.59647	20.1612	34.1182
FGSG_00293	19.4509	28.4495	22.2318	22.2558	4.81331	18.3543
FGSG_20726	0	0	8.72216	0	0	3.30619
FGSG_00299	128.171	56.017	57.6318	53.5728	15.1279	69.392
FGSG_11595	27.6579	35.1944	48.0274	17.4775	12.9688	51.3172
FGSG_11594	38.2295	38.1321	35.5673	30.5066	13.6598	35.9688
FGSG_11597	228.896	160.068	208.166	125.763	37.3477	161.302
FGSG_11596	70.7513	107.475	101.923	44.8451	33.4771	95.1188
FGSG_11590	7.97244	26.1626	6.34373	4.47994	9.80911	9.79906
FGSG_01143	0	0	1.89797	0	0	0
FGSG_02917	7.75925	7.40987	2.08277	2.18007	0.681435	2.01436
FGSG_20013	0	4.74456	12.4539	0	0	2.36564
FGSG_11599	29.4146	19.2955	26.7391	32.0584	7.89403	22.8481
FGSG_11598	0	2.15445	7.25472	6.829	0	6.1814
FGSG_01142	16.1396	15.4842	16.2748	20.6543	6.46646	13.6276
FGSG_00485	29.4911	48.9851	30.7435	21.8415	16.5379	30.8278
FGSG_01511	37.1601	26.4223	19.9856	30.5086	6.97864	15.721
FGSG_20054	571.772	854.901	1096.54	450.368	2822.35	1419.24
NewGene.3309	0	8.6472	9.91157	22.5137	0.868034	7.61722
FGSG_00484	21.5117	0	3.43881	0	1.24234	3.49269
FGSG_10145	2.40079	34.7658	64.029	31.3739	5.33606	31.0332
FGSG_08612	74.3804	21.9147	24.7356	30.1261	5.34736	15.5178
FGSG_11331	0	3.06324	35.6083	0	0	16.581
FGSG_07118	27.3159	35.2428	32.8017	32.0034	13.8477	38.1682
FGSG_07119	26.6583	19.1205	14.9318	18.8026	1.85928	15.2189
FGSG_07448	11.7847	11.6079	14.2138	20.8598	6.28707	10.7079
FGSG_01149	2.13424	1.62972	0.228012	2.76028	0	0.864296
FGSG_07444	40.7478	18.5533	20.3572	27.3166	5.40159	18.4431
FGSG_07113	197.828	191.201	151.12	76.0344	47.0295	158.341
FGSG_07110	49.152	25.5976	30.6226	23.6204	9.38164	23.7462
FGSG_07111	0	0.528257	0	0	0	0
FGSG_07116	18.2662	39.8913	16.8591	12.4768	11.883	12.8625
FGSG_07441	157.675	82.6583	102.102	154.698	25.1899	93.8639
FGSG_07114	45.2992	20.9431	25.7825	13.5527	3.26897	21.5923
FGSG_07443	665.488	628.765	778.229	471.789	122.886	709.866
FGSG_00487	12.9688	23.7304	23.5091	7.28463	0.748973	17.2808
FGSG_06963	25.4757	21.7024	25.0828	15.1002	8.7309	27.5248
FGSG_08617	42.0445	47.4435	31.06	18.4025	20.0131	51.4138
FGSG_06865	30.6216	13.8655	17.7522	15.6724	4.92396	16.3747
FGSG_06867	28.5629	16.0579	16.0841	21.4398	0	3.46191
FGSG_06866	46.3114	41.3343	38.3302	17.9176	12.8397	55.3155
FGSG_06861	15.7526	51.7368	39.7929	58.0397	16.8872	53.0022
FGSG_10759	0	1.08598	1.49955	0	3.09355	0.979721
FGSG_06863	0	7.25301	1.59946	2.159	0.281027	6.1994
FGSG_10754	0	6.61546	8.09381	0	0	8.17878
FGSG_10755	213	336.945	311.739	187.638	129.668	334.353
FGSG_10756	22.5858	18.3076	24.2268	19.3419	14.4036	27.4805
FGSG_00897	0	0	3.92654	0	2.5064	6.71516
FGSG_06869	0	0	0.583234	0	0	0
FGSG_10751	69.7229	1.34612	0	22.5437	1.00666	1.33104
FGSG_10752	74.7368	7.07664	6.5199	57.4835	8.27017	5.83593
FGSG_10753	0	2.67718	1.23799	0	0	11.6622
FGSG_03259	9.75754	29.178	20.3232	18.1655	6.09558	15.9555
FGSG_11219	0	0	0	0	0	0.232456
FGSG_06965	26.3305	15.0384	31.1376	5.65716	2.25034	16.5302
FGSG_02387	0	0	0	0	0	0.199515
NewGene.4306	0	9.2499	0	0	0.567957	2.60895
NewGene.4307	8.23355	6.31571	13.9942	0	4.43193	7.73823
FGSG_11025	0	3.8795	3.43002	0	0	14.7509
NewGene.4300	31.5368	17.8427	14.847	6.93345	3.41377	8.53075
FGSG_05295	0	2.94118	6.85627	2.92715	0	3.07238
FGSG_00930	64.9484	49.0955	63.5584	31.1046	11.7239	38.048
FGSG_03708	0	0	0	0	0	6.34424
FGSG_06241	0	8.49568	2.67658	0	5.04723	2.99434
FGSG_06240	61.9538	114.495	186.382	166.521	17.6144	158.823
FGSG_06243	56.4888	53.4477	44.9078	31.3385	27.0728	55.1238
FGSG_06242	23.5244	19.2769	11.5577	15.6345	7.90875	13.474
FGSG_06245	492.237	570.338	581.692	483.415	114.706	571.531
FGSG_06244	141.501	45.36	56.7296	42.215	7.71908	54.7205
FGSG_06247	0	0	0	0	0.327099	0
FGSG_06246	230.047	203.661	280.581	151.162	179.834	216.468
FGSG_12475	116.669	14.8913	8.91003	184.022	3.54698	4.11153
FGSG_12474	853.613	38.0526	32.0287	366.422	25.7822	22.0906
FGSG_12471	27.8266	17.5732	14.4254	43.7726	5.3372	14.7464
FGSG_10224	28.0048	414.788	745.383	22.9061	15.817	285.635
FGSG_11026	0	0	0.144302	0	0	0.297403
FGSG_13352	11.7074	11.6009	15.2042	10.2143	1.26036	17.5215
FGSG_00463	70.1619	45.9961	34.8808	35.3633	16.3615	33.2744
FGSG_03749	15.1544	61.0252	15.5035	19.5282	10.3424	22.8173
FGSG_03748	0	7.41691	0	7.99206	0	3.64444
FGSG_08298	19.1695	7.64111	30.2992	16.3553	2.63645	16.2713
FGSG_03218	0	0	4.16384	0	0.883489	1.94397
FGSG_12614	0	0	3.5652	0	0	0.608604
FGSG_03743	18.1817	63.5613	65.6815	17.807	8.39408	60.9722
FGSG_03214	2.70076	5.06271	4.37292	16.4392	0.700382	4.30438
FGSG_08296	36.187	18.7513	44.3421	70.5545	15.4363	33.8878
FGSG_03211	0	0	0	0	1.74643	2.12724
FGSG_03746	28.8733	49.9975	46.3157	3.33227	9.31706	61.3353
FGSG_03212	67.2993	84.041	86.6621	44.341	18.157	77.5718
FGSG_02168	5.2757	8.15623	17.3928	17.2561	1.51455	2.2564
FGSG_02169	4.25373	18.5649	13.8647	0	2.33167	14.375
FGSG_02165	15.1279	1.26097	4.63928	3.51963	4.32207	4.75484
FGSG_02167	32.0337	13.3033	20.9906	19.9067	0.714773	23.0108
FGSG_02160	200.091	238.21	137.463	544.453	72.9752	118.211
FGSG_02161	49.7731	7.1607	40.6277	15.2019	0.91955	16.3965
FGSG_02162	18.1373	0	0	14.9263	0	0
FGSG_02163	12.5638	25.8126	37.9145	5.15926	12.0239	43.5029
FGSG_12782	31.5573	2.05217	3.94482	0	0.662617	5.88084
FGSG_00461	74.5587	41.4741	40.3753	18.1575	19.4661	27.9496
FGSG_05745	0	0	1.28131	0	0	0.814068
FGSG_05744	38.4009	8.0505	18.9097	13.4472	7.10913	15.8913
FGSG_05747	5.22084	6.60481	14.1164	0	2.01193	15.3873
NewGene.3946	0	3.90344	10.3351	17.7446	0	9.76101
FGSG_05741	67.2535	21.8775	20.5311	46.9364	8.54859	12.351
FGSG_05740	0	1.58711	11.9409	0	0	17.0759
FGSG_05743	0	0	9.51892	20.5049	0	4.29187
FGSG_05749	0	2.268	0	0	0	0.670119
FGSG_05748	56.8265	3.88425	0.313249	15.1838	0.940965	3.8491
FGSG_00460	16.8111	11.3523	7.01658	14.8494	5.16191	10.3643
FGSG_03355	0	1.84412	25.2728	5.70326	4.95455	12.5398
FGSG_10220	42.5271	5.91604	64.2371	58.6326	5.6733	25.0235
FGSG_02259	0	0	0	0	0	2.54087
FGSG_01362	34.4665	17.3932	21.4511	19.0984	5.86992	38.3796
FGSG_13922	9.17345	13.1439	8.39465	0	6.98454	5.58493
FGSG_01361	98.5745	78.5949	91.3861	122.387	24.0568	108.426
FGSG_13052	6.84464	13.0871	10.0262	14.2454	4.30528	15.5482
FGSG_13053	23.307	30.3321	50.3506	64.9559	7.1265	48.5775
FGSG_13056	97.1743	55.5731	41.0727	96.1172	19.7916	48.4518
FGSG_13057	206.831	101.041	180.056	154.508	48.2579	125.42
FGSG_13054	0	0	0	0	0	0.96795
FGSG_13055	0	0	6.7474	0	0	0
FGSG_13058	25.366	39.388	33.2969	12.1721	11.3598	25.0127
NewGene.7925	0	3.58691	4.25326	0	2.15087	5.74611
FGSG_01494	14.226	0	15.4325	19.3701	0	18.936
FGSG_04496	0	0	0	0	0	0.551181
FGSG_01365	18.5876	11.9717	8.4293	16.0462	3.51625	13.1879
NewGene.1951	0	4.02542	0	0	0	8.77309
FGSG_01364	4.37167	4.02899	7.61517	11.6423	3.83094	4.48921
NewGene.1955	0	0	5.50045	0	0	4.03746
FGSG_00466	48.0317	62.3423	83.8792	28.9932	14.5376	97.5013
FGSG_08065	0	0	5.3502	0	0.715205	7.20776
NewGene.10092	0	0	0	0	0	5.38067
FGSG_13920	0	1.03369	0	6.57865	0	2.32338
FGSG_03774	22.472	33.469	30.5052	10.4402	5.85212	24.5267
FGSG_13921	0	0	0	0	0.826751	0
FGSG_00840	0	28.2905	12.7915	3.23892	1.01521	28.299
FGSG_00842	0	2.93168	0	0	4.9223	3.08773
FGSG_00845	1777.43	2203.64	1798.97	1266.59	902.024	2094.18
FGSG_00844	0	5.06957	6.42256	5.23999	0	2.34899
FGSG_00847	0	0	2.95899	0	0	2.12284
FGSG_00846	25.8075	13.9292	17.9247	11.7589	5.79522	19.3006
FGSG_00849	71.6412	36.5488	33.7163	61.8394	6.76053	45.155
FGSG_00848	0	1.346	2.02217	0	1.76684	4.58312
FGSG_04839	0	0	1.35447	4.1145	0	5.02182
NewGene.10546	0	12.7204	0	0	0	0
NewGene.10547	0	0	0	0	0	3.62263
FGSG_01460	0	3.17533	0	0	0	3.87417
FGSG_01461	15.2508	8.91816	20.8869	0	2.27738	20.9136
FGSG_01462	50.5806	106.234	67.2218	40.0323	25.9895	121.137
FGSG_01463	18.9059	27.4088	12.5712	23.8566	5.9714	13.3894
FGSG_01464	134.65	66.2409	72.1237	81.5762	25.0677	79.651
FGSG_09678	102.251	91.9108	138.851	79.6275	33.0317	112.083
FGSG_01466	52.1694	42.9825	59.7523	0	7.23491	46.6159
FGSG_01467	17.8321	19.9406	7.95253	5.34206	4.15652	8.74312
FGSG_09675	0	2.76306	3.78655	0	0.843782	6.05505
FGSG_01469	78.3047	150.244	169.448	74.7005	45.8403	155.078
FGSG_06441	0	2.78839	2.48161	0	0	1.18543
FGSG_09671	0	0	1.18604	4.79675	0.425878	0
FGSG_09670	28.3013	41.9351	23.2451	41.4872	5.94982	42.5885
FGSG_09673	17.9885	6.79652	21.6194	16.1119	5.02939	16.4079
FGSG_09672	48.5934	45.6868	47.35	46.93	23.723	46.3301
FGSG_10500	0	0	0.230371	0	0	0
FGSG_00599	0	2.81375	4.72865	0	0	1.72574
FGSG_00598	13.9317	35.4874	58.371	38.6685	14.5099	39.53
FGSG_10505	8.92612	3.50518	1.40117	1.88471	0.799415	1.69426
FGSG_10507	161.886	13.8609	47.154	36.3545	5.75489	22.1344
FGSG_10506	18.2729	14.3809	10.9334	19.6606	11.5057	13.5982
FGSG_10509	0	0	1.4152	0	0	0.305568
FGSG_00592	38.607	36.8681	42.3247	59.1037	18.9655	39.0416
FGSG_00591	68.245	37.6674	29.355	22.6695	3.12908	19.2602
FGSG_00590	0	51.3823	48.8725	20.0603	11.5512	26.5154
FGSG_00597	39.4704	22.0477	35.6749	33.1967	7.73754	33.7016
FGSG_00596	23.4222	3.93036	12.6589	0	1.9728	7.39109
FGSG_00595	15.9648	9.0961	15.1548	3.53623	5.39631	11.2699
FGSG_00594	0	19.1833	21.7332	11.5441	0.593518	11.6729
NewGene.8142	17.7853	39.3883	38.9021	0	0	37.3206
NewGene.8148	0	25.4652	0	0	0	0
FGSG_09712	64.1136	78.3039	87.0072	61.3108	23.0622	82.3116
FGSG_09713	30.4446	20.4758	36.4979	40.6228	16.1477	32.5848
FGSG_09710	4.23785	18.5293	13.4603	7.3635	7.37607	21.3338
FGSG_09716	14.0554	7.24603	10.9941	14.1148	2.29192	13.0863
FGSG_09717	39.5064	12.1292	12.7238	8.48802	2.4063	14.2695
FGSG_09715	264.319	143.227	143.769	229.833	53.225	142.085
FGSG_09718	292.56	154.911	94.3398	150.43	60.8722	157.891
FGSG_09719	1218.5	519.291	535.161	481.973	110.134	551.193
FGSG_13925	0	0	4.11329	0	0	2.77186
FGSG_10306	75.8956	115.739	100.797	92.0461	46.5528	134.266
FGSG_01161	26.682	7.00258	17.3937	12.477	3.87109	10.7367
NewGene.4539	0	0	14.464	0	0	1.57709
NewGene.3106	39.4139	0	0	47.1599	0	0
NewGene.7326	9.23247	15.7677	8.51694	0	4.42052	27.8243
NewGene.7321	0	22.8164	1.52408	23.9854	1.42288	10.4283
NewGene.7320	0	0	11.0431	0	0	1.75065
NewGene.10896	0	0	0	0	0	8.7764
NewGene.10891	0	12.1935	0	0	2.62473	0
NewGene.8363	0	7.09565	3.2812	0	0	0
FGSG_06478	0	0	0.605778	0	0	0
FGSG_06479	0	0	0	1.14861	0	0
NewGene.732	0	28.2132	0	0	10.2015	7.16612
FGSG_06477	51.5083	27.3477	60.9361	0	1.66881	31.2735
FGSG_06474	159.877	90.857	112.746	101.486	15.1407	115.069
FGSG_06472	0	0	3.06429	0	0	2.39734
FGSG_06473	341.386	201.807	93.5901	214.467	68.526	116.706
NewGene.227	0	7.57726	0	0	0	0
FGSG_00339	26.9191	15.3898	13.4447	9.05459	9.15471	17.9009
FGSG_00338	57.2519	66.2367	94.5375	36.3504	22.5978	60.8641
FGSG_00337	53.3032	42.5532	31.4548	64.8538	14.4284	30.9219
FGSG_00336	27.7632	0	1.61774	6.52803	0	0.511013
FGSG_00335	29.365	12.4316	10.4983	14.0697	4.14103	9.33855
FGSG_00334	0	6.75815	9.38495	4.68001	1.38268	10.2711
FGSG_00333	9.03535	16.5334	33.8678	44.0131	9.99202	36.7775
FGSG_00332	50.1928	23.5608	24.1836	25.8155	18.4591	25.5064
FGSG_00330	7.40801	65.9037	74.5921	28.7988	4.39451	104.611
FGSG_04650	0	19.4476	9.47262	0	0.316873	13.7373
FGSG_04652	0	4.50154	0	0	0	2.03055
FGSG_04655	0	0	2.24953	0	0	1.5785
FGSG_04656	0	5.08145	2.65572	0	2.11639	0.47499
FGSG_04657	0	0	12.514	6.95546	0	9.67359
FGSG_04659	0	6.51977	3.15029	2.82965	0	3.20302
FGSG_08101	0	0	0	0	0	0.793014
FGSG_11101	51.7157	234.607	75.2864	23.9854	14.1376	372.568
FGSG_07875	38.0878	91.1394	62.5588	29.3096	14.5628	48.5127
FGSG_07874	78.0364	61.614	48.4897	49.3131	8.92226	58.6791
FGSG_07877	1.6699	6.84042	3.3052	2.94485	1.34245	7.58493
FGSG_07876	0	1.81231	2.68437	0	0.338821	3.03197
FGSG_07870	16.7029	38.3752	51.4547	58.4899	4.64065	37.2703
FGSG_07873	99.6825	107.053	117.442	96.4099	24.775	85.805
FGSG_07872	16.2938	2.28767	8.67845	13.8686	1.62504	15.5503
FGSG_06658	91.9297	220.343	72.1927	23.3703	36.4773	224.634
FGSG_06659	37.4715	23.24	22.7979	13.6822	10.7445	24.4089
FGSG_06652	39.3485	44.4339	30.957	35.6032	14.1855	29.0911
FGSG_06653	16.2165	14.9754	13.9774	13.1655	6.98838	17.0829
FGSG_06651	57.9049	63.7023	87.8236	30.59	18.0932	123.878
FGSG_06656	0	3.70986	3.74088	0	0	0
FGSG_06654	0	10.2055	13.2094	0	0	7.95449
FGSG_06655	46.6739	55.037	79.2568	79.4716	24.9731	77.9771
FGSG_12868	10.9118	0	4.18119	0	0	0.608184
FGSG_12869	67.1584	41.0895	33.714	70.4015	7.36468	31.062
FGSG_10302	38.3006	16.781	23.8295	37.3314	9.5525	23.1041
FGSG_12861	8.52352	0	0	0	0	0
FGSG_12862	6.89689	129.288	123.979	98.31	2.75163	61.8851
FGSG_12863	8.84287	18.7713	10.9247	4.77201	4.82763	14.9897
FGSG_20060	0	3.609	22.6306	50.9198	29.2709	11.7121
FGSG_12866	1.70138	4.2501	8.97618	2.55074	1.83567	5.03277
FGSG_12867	0	15.7587	12.1415	12.5618	1.78447	3.68103
FGSG_08043	0	0	0	0	0.330095	0
FGSG_03021	0	0	0	0	0	0.677565
FGSG_03026	0	0.444204	0	0	0	0
FGSG_03027	0	1.43568	2.57901	5.69811	0.741694	11.474
FGSG_08047	0	0	0	2.49683	0	0
FGSG_08281	0	0	0	0	0	0.900087
FGSG_08048	16.4447	44.1041	10.5898	0	0.558656	34.9053
FGSG_11366	0	23.8972	19.647	0	2.94327	31.8628
FGSG_11367	0	8.88462	11.5723	0	5.6627	18.1798
FGSG_10301	27.7984	51.0214	65.5719	19.2008	21.2448	60.2756
FGSG_10967	128.448	82.9235	127.414	50.8523	23.9395	92.3428
NewGene.9366	0	10.7541	0	11.8032	3.64105	3.07984
FGSG_06895	631.496	364.738	390.802	486.338	82.4576	370.664
FGSG_10965	13.3481	12.2989	10.284	9.83818	7.18323	15.4554
FGSG_06897	85.6747	66.8251	30.3459	50.0785	23.6364	47.2021
FGSG_07648	0	0	1.60875	0	0	3.11379
FGSG_07309	17.6703	17.4708	22.8067	0	19.3879	28.9548
FGSG_07308	6.19963	15.161	13.9394	6.41455	2.47345	6.8597
FGSG_07307	19.9944	24.7473	22.4578	5.65937	10.1966	21.4651
FGSG_10963	32.534	86.5859	101.586	139.514	19.2659	126.089
FGSG_07305	29.6212	23.5539	32.9843	35.3797	4.79712	34.5965
NewGene.2677	65.0926	10.92	15.4682	20.3251	5.2688	12.4862
FGSG_07303	161.741	31.8365	92.0246	125.181	9.44486	51.7081
FGSG_07302	15.7064	27.4587	59.0252	98.6176	2.57328	37.0111
FGSG_07301	47.0923	21.3112	12.6953	5.1613	1.11451	5.67745
FGSG_07300	0	1.0612	6.04284	0	0	2.16376
FGSG_10961	29.4546	21.0463	20.4342	20.9392	3.92059	22.5451
NewGene.11269	7.64514	0	0	0	0.76733	7.75585
FGSG_10960	33.2454	13.5366	4.42185	10.8107	1.68374	11.0675
NewGene.10935	22.8287	16.0267	8.71647	45.6637	9.74775	14.8219
FGSG_03350	0	0.918078	0	0	0	0
FGSG_11244	0	0.911584	2.75386	0	0.447781	3.06226
FGSG_12284	0	0	0	0	1.18574	0
FGSG_12285	15.5775	0	0	0	0	0
FGSG_12280	0	4.85207	8.01394	0	0	2.76341
FGSG_12281	0	0	1.31286	0	0	3.06109
FGSG_12282	0	29.5961	7.07312	0	4.79958	64.7286
FGSG_12283	0	0	0	5.27147	7.02194	2.91582
FGSG_03686	0	7.27959	9.94818	0	0	15.809
FGSG_03687	63.0699	66.9548	115.587	53.8133	33.4074	59.4614
FGSG_03684	27.0652	41.4563	17.9964	12.4336	13.4596	15.9547
FGSG_03685	0	6.43042	4.91039	5.88401	0	2.67865
FGSG_03682	12.9417	8.52591	15.4248	22.3123	2.58144	13.4708
FGSG_03683	10.0735	7.79957	10.4294	17.7041	5.01738	4.42033
FGSG_03681	7.65922	6.12781	3.37222	11.6958	1.13225	1.68742
FGSG_11814	5.32284	7.5429	4.0945	1.16398	1.00086	3.25211
FGSG_11815	10.1792	12.6976	27.4862	10.2213	6.29534	16.3292
FGSG_11810	16.001	17.4255	21.7494	44.0403	2.82486	23.1771
FGSG_11811	8.93284	21.9663	10.4987	0	4.70723	11.6084
FGSG_03688	123.861	81.3346	103.721	142.315	36.6917	38.8404
FGSG_12306	41.0157	6.52563	12.6848	7.18933	1.939	17.8916
FGSG_12652	0	0	0	0	0	0.813192
FGSG_02373	32.9758	4.894	2.34001	0	0	7.97427
FGSG_02377	64.7384	30.0261	2.35332	36.7684	7.43996	11.8923
FGSG_02376	0	0	1.65806	0	0	2.10279
FGSG_02379	160.049	28.9274	2.84198	67.0826	7.67721	14.021
FGSG_02378	54.6976	112.013	22.0347	80.766	22.3684	17.2009
FGSG_12137	87.4157	32.8865	66.189	4.57047	26.0307	35.7472
FGSG_12134	37.5222	27.2713	17.6879	21.6765	1.51201	9.99978
FGSG_05683	8.49299	28.0666	25.0595	0	5.52739	16.8572
FGSG_05684	50.7819	30.6901	37.7058	39.4662	5.61208	29.6157
FGSG_12133	0	0	0	0	0	1.8651
FGSG_05687	8.60132	12.9611	16.7582	5.11331	9.74929	11.9853
FGSG_05689	112.47	125.047	100.76	64.2729	40.6672	97.5971
FGSG_12138	120.042	235.175	285.701	176.192	38.2166	261.748
FGSG_12139	89.9023	48.4	85.1408	62.071	1.76544	45.7467
FGSG_03970	0	0	21.1359	0	0	2.4294
FGSG_03971	72.6398	20.5626	25.4527	29.9652	8.4426	20.4633
FGSG_03972	0	0	0	1.99406	0	0
FGSG_07198	0	2.21798	1.95845	1.83396	1.52971	0.740703
FGSG_03975	154.751	95.9327	100.922	146.037	64.5202	93.7796
FGSG_03976	10.8325	2.4063	7.71117	4.1617	3.59309	4.17079
FGSG_03977	12.3178	6.69741	12.7404	16.0635	3.55526	5.59648
FGSG_03978	0	1.61873	0	0	0	0.555415
FGSG_03979	17.7759	10.3455	15.0695	8.99038	4.30785	11.8252
FGSG_12962	0	0	1.78751	0	0	1.0038
FGSG_02089	0.875604	2.33553	5.97909	0	0	4.39256
FGSG_01764	275.023	15.66	10.8789	611.534	49.0304	0
FGSG_02083	78.7104	76.4847	69.4981	85.9073	23.1409	56.7164
FGSG_02082	7.91339	45.0843	13.4982	0	7.58216	30.823
FGSG_02081	0	10.5147	0	0	0	1.41568
FGSG_02080	28.8915	37.8075	38.5981	45.2577	13.8558	40.8211
FGSG_02087	79.269	143.299	344.279	38.3601	16.5554	244.677
FGSG_02085	0	2.45441	1.63922	0	0	3.24448
FGSG_02084	9.59951	61.7468	16.8616	55.4615	18.7647	27.2956
FGSG_09082	6.23279	27.2537	74.1452	23.3487	6.67887	52.8322
FGSG_09080	9.70627	12.2092	2.03003	4.26467	0.352015	1.25746
FGSG_09081	5.63703	28.2535	95.9863	75.8799	20.6545	57.2772
FGSG_09086	0	0	0	0	0.834406	0
FGSG_09085	0	9.81196	0.930724	0	0	16.9226
FGSG_01150	13.1031	8.53065	11.3964	7.89026	2.30607	6.92465
FGSG_05864	65.6224	43.9957	47.4055	45.9699	12.7986	52.8895
FGSG_11566	0	0	4.16565	0	0	16.5671
FGSG_05865	55.2186	30.2493	26.4957	0	9.40034	24.0994
FGSG_02883	53.029	5.81367	1.81748	101.432	2.57782	1.05572
FGSG_02882	39.5868	0	8.61685	65.2339	3.44528	3.55681
FGSG_02881	65.901	16.2972	0	97.1413	1.72055	0.767949
FGSG_02880	178.542	15.118	17.6039	213	15.028	2.46404
FGSG_02887	0	0	0.624463	1.89694	0	0
FGSG_02888	0	0	0	4.99504	0	0
NewGene.5204	7.76501	9.226	6.01046	0	5.14703	10.042
FGSG_05358	32.7245	28.7447	40.4335	43.4053	8.99858	30.1665
FGSG_10157	61.7023	109.971	69.874	22.878	17.4792	76.9188
FGSG_05357	0	33.69	37.7774	0	1.83603	62.1903
FGSG_05354	0	1.87409	2.683	4.33664	0.465475	0.32514
FGSG_05355	57.2101	78.792	67.5081	71.875	15.8944	53.4933
FGSG_05352	20.7267	83.1048	20.6578	8.83455	10.2024	108.699
FGSG_10154	0	3.3576	1.77956	0	0.396493	7.45284
FGSG_05350	0	1.26051	2.19254	6.9204	0.903457	0.692964
FGSG_05351	0	5.6379	7.00089	3.60208	0.152566	4.32867
FGSG_04339	14.161	9.15085	9.77986	6.62095	3.9705	17.9718
FGSG_09157	55.0808	43.9493	35.5245	21.4822	8.82405	41.5164
FGSG_04333	4.3139	61.4339	68.0368	11.4811	24.4902	66.7908
FGSG_04332	30.4666	47.5229	21.0119	40.4939	11.9545	28.4134
FGSG_07564	0	0	0.220489	0	0	0
FGSG_04330	59.2166	53.7856	31.8877	80.1125	4.91749	27.1266
FGSG_04336	30.7635	9.5132	6.62466	2.22058	1.23188	5.15244
FGSG_04335	19.7512	149.268	74.936	8.84248	8.81367	181.3
FGSG_04334	33.4425	87.8912	49.2054	3.95451	14.5586	45.1983
NewGene.2099	81.0262	0	0	0	0	0
FGSG_03599	0	72.998	25.306	0	0	296.335
FGSG_10150	0	6.34308	1.76622	7.44129	0	1.07298
NewGene.2090	0	12.8491	5.61288	0	0	1.46958
NewGene.2094	0	0	2.26231	33.3044	1.46752	5.87364
FGSG_06427	113.637	111.4	87.6227	70.1523	48.016	91.0348
FGSG_13606	3.22573	12.2997	10.3902	0	0.475243	3.24773
FGSG_13423	0	1.01264	0.399599	1.61249	0.49742	0
FGSG_13422	41.4239	22.9274	16.8541	140.262	10.0773	16.1495
FGSG_13420	0	0	0	0	0	0.335718
FGSG_13427	29.2592	17.9511	21.9007	0	3.11157	17.2019
FGSG_10482	20.9787	14.8003	19.2834	0	1.05007	14.1392
FGSG_01859	0	0	7.08902	0	0	7.59749
FGSG_03592	0	0	0	20.9508	0	0
FGSG_05538	32.9267	17.138	27.9328	25.7977	2.12539	35.473
FGSG_01671	39.7955	38.7867	26.5109	39.816	11.8367	31.3793
FGSG_01670	76.8638	29.6494	40.2415	31.931	7.31267	39.861
FGSG_01673	71.0268	0	0	0	0	0
FGSG_01672	308.832	245.05	310.104	279.144	52.6531	201.375
FGSG_05532	58.2878	8.51634	4.98013	41.7234	0	7.09513
FGSG_01850	68.9795	61.6763	56.9765	43.0788	20.0644	91.5574
FGSG_01853	81.4239	112.301	124.053	50.5317	39.0621	102.713
FGSG_01852	34.9217	17.0438	14.5139	14.3548	7.47624	18.3384
FGSG_05536	0	0	0.780528	0	0	1.75826
FGSG_01854	74.6193	45.5507	45.2159	73.205	31.6066	51.6726
FGSG_05534	0	0	7.48358	0	2.27275	6.3007
FGSG_05535	351.273	202.105	191.274	221.686	64.8434	177.924
FGSG_04485	202.169	198.073	195.941	110.865	49.0657	170.616
FGSG_04484	7.66771	10.0572	6.13949	5.75824	5.28883	11.5574
FGSG_04487	28.8711	22.676	36.038	39.4808	4.44541	17.8248
FGSG_00107	39.513	22.0198	8.30593	35.0405	9.9136	19.5506
FGSG_04481	75.0371	49.8485	75.3132	45.3841	14.1574	58.408
FGSG_00101	7.41732	2.96978	0.57627	0	0	1.7792
FGSG_03597	3.59242	36.99	23.4225	21.8293	11.4099	24.8967
FGSG_10488	71.7728	32.9874	34.983	54.0463	9.81844	57.7762
FGSG_13826	0	0.666629	0	2.01256	1.11702	0.823264
FGSG_04192	0	0.817177	5.91674	0	1.36929	4.46473
FGSG_00142	3.58529	0	0.610586	27.2297	0.975889	0.697431
FGSG_04190	6.42068	18.577	19.6946	0	2.40366	8.7308
FGSG_13355	12.2203	3.34702	2.61412	8.80276	1.04635	3.13925
FGSG_04196	53.9074	182.699	119.225	116.497	56.0519	105.997
FGSG_13609	105.111	17.5623	20.4012	18.7961	7.80292	16.9991
FGSG_09785	0	0	0.42862	0	0	0
FGSG_06091	91.0694	22.6706	22.9965	27.8661	1.07451	22.646
FGSG_10804	85.9473	127.845	112.632	46.301	19.5001	76.2617
FGSG_10805	429.477	404.285	383.675	309.565	103.97	422.257
FGSG_04777	0	0	0	3.9344	0	5.70181
FGSG_06913	0	0	0	0	2.42691	0
FGSG_07688	14.1719	12.4292	9.57057	7.84249	1.00093	11.2998
FGSG_07689	31.9054	19.6228	6.95422	58.6346	19.5379	8.50213
FGSG_04163	25.7623	0	0	0	4.9054	0
FGSG_09784	78.7481	25.8244	27.0627	40.476	12.998	30.5787
NewGene.10972	0	7.1563	0.735387	0	0	3.99079
FGSG_07680	0	9.09219	5.26287	0	0	1.37589
FGSG_07687	0	0	0	0	0	0.77301
FGSG_10801	41.3318	19.5386	48.771	19.6496	10.588	33.3369
FGSG_10802	0	0	3.60748	5.54349	0	1.43508
FGSG_05824	0	3.68724	0	0	0	22.1154
FGSG_05826	118.685	69.7509	112.735	187.013	8.6738	58.7086
FGSG_10803	9.56077	0	0	6.18263	0	2.55527
FGSG_05820	0	22.4863	22.7302	0	0	11.6288
FGSG_05821	0	0	0	0	0	4.57479
FGSG_05822	0	5.1771	7.32563	2.42919	0	6.56855
FGSG_07422	20.1638	6.00008	11.7001	18.6515	4.8943	14.2765
FGSG_10198	19.0515	39.226	26.4695	24.1701	21.2394	25.9394
FGSG_10199	18.5243	13.6759	14.0616	13.8504	10.0235	14.832
FGSG_04578	7.44816	11.0755	8.8171	0	3.74804	6.12067
FGSG_03788	0	1.05319	1.45699	4.4095	0.5907	6.83035
FGSG_07423	49.1121	16.5787	14.7661	8.54494	8.52941	19.1625
FGSG_10192	40.9065	18.0712	12.5061	26.9145	10.0301	19.3221
FGSG_10193	136.579	217.678	172.109	229.411	75.5993	220.091
FGSG_10190	0	13.8718	15.5677	7.43897	0	7.70218
FGSG_10191	102.051	16.8176	18.5974	15.3835	1.54838	7.73906
FGSG_10196	39.2313	44.5304	32.3698	13.8116	5.65287	30.0234
FGSG_13825	0	0	0.431687	0	0	1.11079
FGSG_10194	30.9871	34.2367	52.1246	15.1941	7.1809	40.4514
FGSG_12263	13.527	14.4124	12.9047	6.82561	5.09664	17.3548
FGSG_09865	80.9832	64.5938	62.904	57.2515	14.8683	53.104
FGSG_13823	7.03827	5.93409	13.7706	17.4369	5.19606	8.11138
FGSG_05706	0	3.38194	19.1845	14.0972	2.46019	13.1674
FGSG_12916	21.2465	0	11.3002	8.56832	3.933	0
FGSG_07466	27.6608	12.4243	16.5653	15.6525	4.55226	12.456
FGSG_07467	736.892	277.286	329.888	335.944	110.019	270.288
FGSG_07464	62.6001	25.3549	30.6167	42.9448	10.1984	42.9898
FGSG_07465	278.391	186.3	308.856	185.745	66.4583	211.087
FGSG_07460	16.4	50.9605	24.131	24.9687	12.4015	18.7438
FGSG_12266	8.43814	11.9612	12.2252	17.2173	3.03123	12.9754
FGSG_07468	110.463	115.864	150.023	81.4252	46.8326	91.8638
FGSG_12264	0	1.34534	4.95886	3.61693	0.53589	3.24158
FGSG_09781	12.6317	37.9007	26.5689	29.4413	4.31403	8.22758
FGSG_10992	0	2.46987	4.95409	0	0	9.22977
FGSG_10990	0	1.95707	13.9259	0	0	30.9457
FGSG_10991	0	0	3.18505	0	0	8.12357
FGSG_10772	5416.73	1658.78	1926.77	3509.37	810.131	1131.43
FGSG_10997	0	0	0.851694	0	0	3.30901
FGSG_10994	0	0	1.44071	0	0	4.82845
FGSG_10995	0	0.568423	1.5813	0	0	1.27384
FGSG_08179	0	4.85737	0.765663	0	0	1.70001
FGSG_10998	10.7264	21.0707	16.7576	7.17567	6.59274	21.5948
FGSG_10999	0	202.84	32.6041	0	0.855385	147.921
FGSG_10778	0	4.73914	8.74143	15.72	4.57548	7.35379
FGSG_00365	24.2445	39.8719	55.3706	19.8129	19.2287	49.5142
FGSG_01604	36.8345	81.1348	112.174	58.8573	35.7989	99.3361
FGSG_05568	36.5346	4.82161	10.3308	23.4174	1.56769	12.2684
FGSG_03112	0	3.38298	6.12516	0	0	1.10874
FGSG_09780	17.3465	21.3413	21.89	34.5479	10.6774	21.3899
FGSG_12919	0	3.7655	2.86266	3.25795	1.17251	2.68695
FGSG_00369	129.022	69.8407	109.537	77.0167	32.9037	99.7259
FGSG_09507	66.0223	33.7852	41.1697	52.0085	16.7756	42.2407
FGSG_09506	0	0	3.789	0	0	2.81904
FGSG_09505	91.5743	39.8375	58.4486	56.8639	16.9686	62.6494
FGSG_09504	31.4541	7.06273	19.0922	30.1447	3.1276	10.5329
FGSG_09503	199.883	477.367	310.823	295.552	144.39	550.564
FGSG_09502	0	6.77242	3.76513	0	1.07562	6.15203
FGSG_09501	0	5.87386	4.5843	5.32554	0	5.00856
FGSG_09500	47.8652	52.105	34.2762	58.9693	5.74994	31.965
FGSG_09783	49.1613	57.8416	80.7445	70.9449	24.8189	64.7412
FGSG_09509	1.3389	1.34327	3.07672	2.794	1.41418	2.23136
FGSG_09508	14.9265	37.8386	25.6437	32.1111	8.19906	23.4597
NewGene.9175	0	8.92191	0	0	0	5.77557
FGSG_02140	0	0	0	0	0	0.596341
FGSG_05565	33.1566	37.4131	39.3849	29.8955	6.71331	41.6278
FGSG_05564	359.151	268.863	305.079	184.315	98.635	256.604
FGSG_06222	39.5919	33.4163	36.6032	21.4906	6.69305	28.902
FGSG_06221	0	11.2912	26.5335	18.5577	6.92447	13.3316
FGSG_06220	190.58	154.26	164.112	84.4867	67.6293	165.656
FGSG_06227	45.6358	65.5391	70.8438	12.5647	19.6353	56.8685
FGSG_06226	19.438	46.1305	54.0666	42.9151	6.57826	41.9286
FGSG_06225	0	13.5093	4.8145	6.07779	1.70412	10.7612
FGSG_06224	83.1776	193.438	87.6234	27.3298	28.8023	113.708
FGSG_06228	58.7474	35.9765	38.1598	68.4202	19.4781	44.8137
FGSG_12451	0	0	4.08671	0	0	0
FGSG_12450	0	0	24.0282	0	0	0
FGSG_12452	0	0	0.71766	0	0	0
FGSG_12457	0	0	5.49527	0	0	0
FGSG_12459	0	0	0	0	0	2.21365
FGSG_12458	0	0	0	0	0	1.3923
FGSG_03376	0	2.38827	4.29783	0	0	4.3279
FGSG_03372	0	0	1.68358	0	0	2.62022
FGSG_08826	31.8092	17.7864	46.6087	17.5608	4.75722	26.1316
FGSG_04168	9.79306	8.02016	11.5501	17.159	5.23226	8.37469
FGSG_12635	0	0	0.739657	0	0	1.52464
FGSG_08824	0	0	0	0	0	0.365885
FGSG_12631	0	1.39781	2.41357	0	1.0155	5.49641
FGSG_12632	0	3.00351	0	0	0	0
FGSG_08904	16.3581	20.3034	16.5873	16.7568	12.0759	30.4467
FGSG_08905	6.78043	19.8863	34.4593	19.9379	12.3419	29.0848
FGSG_08906	92.5814	56.1158	70.9144	56.8407	25.4486	48.4194
FGSG_03766	0	0	0	0	0	2.73237
FGSG_08900	92.1362	79.7794	99.6753	170.975	18.3521	101.387
FGSG_08901	10.1772	22.3512	24.6571	18.0915	7.59031	22.11
FGSG_08902	92.7055	59.9016	30.4104	3.42339	9.50296	30.5046
FGSG_08903	11.9668	13.468	23.8002	6.7218	5.6172	14.1943
FGSG_08908	0	0	7.55591	0	0	3.3963
FGSG_08909	0	2.19953	5.30436	0	0	6.36956
FGSG_02146	8.35279	0	8.97859	0	0	10.3324
FGSG_02147	0	24.3189	19.9841	5.35299	6.33825	82.3236
FGSG_02144	108.751	33.7694	50.8942	46.7371	7.36136	43.692
FGSG_02142	0	7.7784	5.63383	0	2.98776	9.21322
FGSG_02143	15.039	61.5748	26.988	9.18485	11.2232	33.486
FGSG_02141	13.779	18.9546	25.6666	21.4874	11.1744	24.4291
FGSG_02418	0	0	0	0	0	1.15256
FGSG_02419	22.3037	6.809	4.93716	7.13951	0.603454	1.92979
FGSG_02148	0	8.76195	4.41337	4.87549	3.4993	15.0911
FGSG_01932	62.9431	60.3639	63.0267	80.0243	13.1444	48.2911
FGSG_00012	4.78768	1.41392	0	2.6679	0	0
FGSG_01933	89.5038	56.2941	66.8101	56.7806	20.6461	53.1845
FGSG_01930	132.662	48.6924	42.6035	52.9546	10.5894	39.2134
FGSG_01931	91.3358	63.3104	54.9215	47.3573	25.0204	52.4577
FGSG_01936	19.0697	28.8347	13.5965	17.7453	5.34737	23.0493
FGSG_01286	8.03105	2.17074	1.71282	0	0	9.04324
FGSG_01990	76.504	20.6711	19.0397	28.1759	8.50989	23.7793
FGSG_01991	43.0686	20.0689	17.4178	49.7819	4.63153	18.3816
FGSG_01992	33.9622	6.27188	14.3215	28.9118	3.50684	13.9965
FGSG_01993	1160.23	752.371	581.207	836.457	188.207	438.575
FGSG_01994	180.252	22.1523	24.2302	85.0853	7.62977	36.381
FGSG_01995	0	8.82828	0.723036	16.1562	0.421891	1.19906
NewGene.1207	46.29	0	4.67058	28.0643	0.721361	1.74047
NewGene.1970	62.6523	35.0462	26.5251	10.8457	12.6628	20.4756
FGSG_06313	112.363	141.486	178.707	68.5172	56.3405	158.368
FGSG_04310	4.22836	9.31068	12.055	18.4797	4.90964	8.3161
FGSG_10144	72.1064	64.7514	35.8865	47.0903	17.3066	40.7403
FGSG_01190	0	8.41807	26.6415	4.23888	1.51425	15.4131
FGSG_01191	56.1832	166.097	88.0806	53.2205	57.9272	140.238
FGSG_01193	53.7372	31.4325	46.5837	69.2116	17.372	31.656
FGSG_01194	7.3675	8.74921	10.5014	7.9243	5.12557	9.20507
FGSG_01195	514.608	480.027	688.025	443.234	169.638	662.923
FGSG_01196	0	0	2.53968	0	1.12788	0.402861
FGSG_01197	79.1858	94.5553	103.287	19.1484	30.545	75.5459
FGSG_01198	69.6987	89.5133	128.653	86.6802	23.9763	102.535
FGSG_01199	184.955	130.019	158.618	175.285	61.5872	157.288
FGSG_00829	10.6405	5.62572	5.76445	0	7.88349	4.51344
FGSG_00828	0	1.70745	2.98347	7.87222	0	3.89761
FGSG_00823	5.82923	10.8906	14.5324	11.3091	8.87365	17.3721
FGSG_04817	0	1.03561	0	1.08397	0	1.45777
FGSG_00821	14.8887	8.44116	11.0702	0	0	7.68082
FGSG_00820	39.5385	18.4206	16.3172	27.317	6.2841	10.983
FGSG_00827	18.4518	12.987	19.7916	7.56096	10.0736	23.8187
FGSG_00826	20.5246	23.867	25.7954	6.76661	1.71391	12.1336
FGSG_00825	7.2079	57.5339	51.3071	64.6347	11.3057	56.4516
FGSG_00824	49.0918	20.2837	43.9022	30.8038	15.4303	39.1729
FGSG_01220	109.754	95.6484	69.985	11.8203	25.0471	74.3978
FGSG_06598	8.15335	3.94644	34.1512	0	21.1224	46.5399
FGSG_01448	70.2029	56.5718	64.521	32.765	15.1362	52.054
FGSG_01449	44.2453	26.0697	31.2901	23.9555	16.8798	27.0467
FGSG_01338	23.9572	25.6143	21.997	34.6314	9.73845	43.0029
FGSG_01339	15.5221	17.7134	18.1651	12.2421	4.75337	10.5978
FGSG_01334	62.0427	39.3046	80.4144	39.165	18.132	74.26
FGSG_01443	68.2794	13.0989	19.5069	11.8944	7.02603	32.0311
FGSG_01440	0	0.932828	0	0	0	0
FGSG_01337	54.1643	30.6487	27.2454	45.2188	10.0013	25.2966
FGSG_01446	61.2292	41.1747	33.4342	19.3097	16.8401	37.8055
FGSG_01447	130.438	82.2127	74.5832	107.358	37.2728	72.7662
FGSG_01332	21.7137	43.045	21.9056	19.6857	17.3613	30.8487
FGSG_01445	31.5055	43.0765	37.9983	59.3541	16.4381	25.6124
FGSG_09697	0	5.1211	61.9394	10.1716	10.3848	15.5218
FGSG_09696	0	13.7823	12.2517	0	9.95985	19.8884
FGSG_09695	0	6.45332	6.77222	22.0701	3.41494	11.4564
FGSG_09692	0	7.98338	29.9501	10.126	2.63611	13.8635
FGSG_09691	29.4857	27.604	25.3889	37.1173	8.91276	13.9203
FGSG_09690	765.438	849.319	896.266	746.037	226.39	970.88
FGSG_10563	0	0	0	0	0	1.50392
FGSG_01221	43.9053	57.562	72.0426	60.1122	28.9558	106.627
FGSG_10561	0	0	0	0	0	0.408445
FGSG_09541	42.9855	34.6753	49.5971	29.4915	10.9513	31.2247
FGSG_09699	13.3623	21.4324	15.2534	18.0236	5.53979	17.4266
FGSG_09540	0	12.5729	4.80104	0	1.36539	4.50593
FGSG_06591	0	0	3.32327	0	0	0.979721
FGSG_09546	64.0844	49.3755	35.6605	20.5154	15.8952	20.8999
FGSG_09545	52.9231	43.801	65.7217	57.8886	18.5793	58.544
FGSG_01226	288.079	128.655	183.913	143.996	35.4701	104.063
NewGene.10705	0	0	0	0	0	12.2636
FGSG_09544	20.2761	62.6059	48.3512	48.9072	38.4637	57.2103
FGSG_13686	60.739	0	2.02784	0	0	2.04978
NewGene.917	0	0	0	0	0	3.34447
FGSG_04738	0	0.372624	0	0	0.278657	7.72914
NewGene.10560	0	0	9.92772	0	0	0
NewGene.7349	0	10.0074	0	8.27474	0	0
NewGene.10563	65.6707	0	5.11049	0	0.569553	3.73221
FGSG_06418	11.051	9.66637	7.43747	0	2.49382	10.5468
FGSG_06419	22.4529	33.1168	11.2771	17.4703	1.14071	21.1539
FGSG_04734	0	0	0.251041	0	1.03386	0.322309
FGSG_10389	52.667	35.8534	31.3348	25.6561	14.9171	35.2356
FGSG_10388	104.501	94.3729	122.037	68.4541	22.673	67.1081
FGSG_10387	270.946	215.537	165.668	254.713	71.0465	165.459
FGSG_06411	38.3476	23.1112	24.6694	20.5499	9.73813	13.7164
FGSG_06412	75.7045	45.8254	22.9832	64.1621	23.6984	30.1507
FGSG_10384	19.2793	15.8858	20.7542	4.77596	1.02099	13.8341
FGSG_06414	3.67946	10.362	5.5055	8.14505	6.02097	5.36595
FGSG_06415	54.9802	51.4876	51.0468	31.5999	13.7732	46.8231
FGSG_10381	9.63243	22.9949	8.65796	11.6999	6.92493	14.9485
FGSG_06417	13.3224	11.9517	9.47492	18.8934	5.39524	15.0564
FGSG_00319	5.55426	24.0456	29.5478	5.38763	6.58436	18.7352
FGSG_00318	15.6973	44.2161	26.788	2.06047	1.90684	27.8335
FGSG_04678	0	1.32005	2.2136	0	0.564091	5.11277
FGSG_04679	0	0.767449	2.12635	0	0	11.4715
FGSG_00311	65.0829	0	0	4.29124	2.74326	0
FGSG_00310	1260.78	843.895	1225.49	1047.02	231.362	1058.34
FGSG_00313	18.5722	6.49638	0.858002	2.59671	0.400515	4.57262
FGSG_00315	0	0.729344	0	0	0	0
FGSG_00314	535.544	425.414	509.016	302.667	188.69	457.212
FGSG_00317	149.127	75.5556	113.291	61.3743	5.39685	61.7616
FGSG_00316	13.7234	14.0552	28.131	10.5863	8.49417	19.6409
FGSG_08126	33.2357	32.155	25.2488	20.8957	9.11012	26.9668
FGSG_08127	4.59933	11.4007	10.5918	0	3.45317	17.4129
FGSG_08125	51.4044	21.2366	14.4858	31.3061	8.0189	12.3948
FGSG_08122	164.134	510.141	334.756	193.555	119.093	280.863
FGSG_08123	0	0	0.925162	0	0	1.70544
FGSG_08121	11.7832	9.40395	6.74199	0	1.51697	12.2388
FGSG_11161	0	0	0	0	3.09309	0
FGSG_11163	0	19.5693	5.59395	0	0	29.6468
FGSG_11164	88.8215	699.243	492.703	27.157	28.1828	1483.03
FGSG_11167	5.22018	8.47188	9.53336	11.955	0	21.9421
FGSG_07897	43.7552	58.7521	53.2784	28.5905	34.9397	59.4978
FGSG_07896	0	125.495	128	0	0.4274	626.683
FGSG_07895	0	20.8081	5.0361	0	0	1.06054
FGSG_07894	77.594	78.6069	60.567	156.591	70.1379	17.2805
FGSG_07893	36.56	24.878	8.44869	38.5203	6.84333	10.6877
FGSG_07892	148.163	42.2552	48.9029	83.9227	16.4308	19.998
FGSG_07891	153.792	34.3277	27.2618	49.0468	15.2541	15.6148
FGSG_07890	626.513	330.341	230.054	138.1	69.2776	273.907
FGSG_07899	0	0	0	0	0	0.564638
FGSG_07898	0	10.0381	6.00957	6.32393	7.6594	18.4475
FGSG_09990	104.033	95.9462	103.742	36.6575	34.5388	120.186
FGSG_09991	38.9582	31.5399	42.2943	40.9599	24.4671	47.0893
FGSG_20748	0	0	1.59108	0	0	0
FGSG_09993	58.1154	17.083	25.2687	16.6015	9.05122	26.6265
FGSG_09994	35.1582	36.0237	34.1861	20.3724	18.2704	36.387
FGSG_09995	168.639	165.449	95.0186	173.805	49.3865	152.577
FGSG_09996	20.7993	14.2035	15.1296	16.2615	7.83559	18.3676
FGSG_09997	13.5782	0	0	11.0928	1.14051	0
FGSG_09998	291.307	333.318	319.323	275.465	97.2151	326.55
FGSG_09999	48.9102	16.322	19.6133	14.6299	7.4209	15.2192
FGSG_10219	38.918	73.5578	38.0475	46.1463	11.6998	59.3924
FGSG_20087	22.5835	30.0095	38.2762	21.0615	96.7229	51.568
FGSG_12840	20.0637	26.9352	38.7503	26.0334	7.27837	33.6169
FGSG_12841	0	5.27932	0	0	0	0
FGSG_12846	50.5972	62.8931	60.3443	45.2915	19.3975	69.2339
FGSG_12847	0	0	0.618995	0	0	0
FGSG_20081	31.9239	37.0892	48.9848	27.777	123.998	65.6209
FGSG_12845	0	0	4.93005	0	0	0.370926
FGSG_08022	0	2.21504	1.82096	0	1.07281	6.83977
FGSG_08021	0	6.50741	1.05027	9.94352	0.700382	25.7455
FGSG_08024	23.9336	14.692	8.30661	0	0	8.3082
FGSG_09931	40.2388	18.4253	50.5888	47.959	7.85071	25.7736
FGSG_11386	42.6162	55.9377	41.3017	53.6867	18.5255	30.5723
FGSG_11387	0	9.90475	2.26354	6.62527	1.41174	3.76662
FGSG_11381	6.81025	0	4.95739	36.707	1.54475	2.3378
FGSG_07099	18.6696	12.3455	21.6522	13.735	4.94748	14.486
FGSG_07097	80.4645	34.8092	26.8912	60.5644	19.9733	28.1024
FGSG_07096	53.7649	39.1922	87.5926	40.2443	8.15366	46.9037
FGSG_07094	30.1592	18.0228	20.7302	8.84929	5.43927	22.46
FGSG_07093	11.6515	19.7803	13.3573	0	1.3864	18.3701
FGSG_07092	34.2843	29.4347	61.2966	30.694	20.2361	25.5582
FGSG_07091	14.108	76.169	111.713	69.6409	22.9598	133.467
FGSG_07090	113.293	76.1171	200.129	122.316	34.3517	89.8096
FGSG_08084	0	0	0	0	0	0.673078
NewGene.3467	8.57076	12.6207	6.66012	0	2.635	5.17808
NewGene.3463	27.2059	9.16737	0	0	3.45335	0
NewGene.9430	21.0638	28.2382	17.1066	7.65273	2.56254	16.8084
FGSG_07329	109.19	131.233	93.9337	160.995	53.767	141.36
FGSG_07328	25.1777	25.8289	26.1836	29.2275	12.4126	28.7512
FGSG_07321	36.7183	12.6692	9.24833	19.4273	2.99646	8.6019
FGSG_07320	143.334	67.1752	74.2723	81.9974	17.3651	95.5402
FGSG_07323	85.7281	168.346	90.5527	94.9499	32.9656	82.8614
NewGene.9467	0	0	0	0	0	3.8924
FGSG_07325	21.611	22.3492	24.7935	20.1958	10.4487	15.7338
NewGene.10672	0	2.09266	13.1963	0	0	0.786984
FGSG_07327	22.5182	16.202	12.7292	9.58343	3.32255	14.1319
FGSG_07326	44.4586	35.5666	28.496	9.09107	14.3248	30.0826
NewGene.6053	0	8.48602	0	0	0	0
FGSG_08081	0	0	0	0	0	68.3066
FGSG_11836	5.16591	4.02103	3.20784	2.159	4.58804	2.30655
FGSG_11834	0	5.95433	11.428	5.73886	4.33385	15.4652
FGSG_11835	42.2702	12.0152	25.7532	25.4539	3.74567	10.8874
FGSG_11832	0	14.2288	5.85163	20.6687	3.87595	8.62397
FGSG_11833	0	7.6117	2.18725	0	1.42305	3.13601
FGSG_11830	7.13284	0	0	0	1.09849	0
FGSG_11831	0	5.91748	1.97849	46.3466	1.02872	1.25303
FGSG_01330	132.202	156.866	89.9068	32.2833	27.5413	93.7054
FGSG_00731	174.563	70.4821	98.993	52.2573	41.5322	97.4116
FGSG_11838	22.3647	10.5844	1.10525	7.92733	0	1.42653
FGSG_11839	0	2.23277	0	0	0	0
FGSG_00886	162.762	88.9878	146.887	60.9209	26.9252	82.8113
FGSG_02312	0	0	0.336912	0	0	0
FGSG_02317	273.642	183.582	176.167	178.24	46.4164	145.948
FGSG_02316	0	19.5728	17.6495	3.07926	0.464152	28.7271
FGSG_02315	0	0.200151	0.385502	0	0	1.18442
FGSG_00880	0	0	0.736834	8.14557	0	1.00745
FGSG_00883	51.0546	95.7267	63.5203	75.2576	20.2893	67.9103
FGSG_10149	9.0199	22.0442	9.97206	25.8685	3.9686	12.0659
FGSG_12150	0	3.83362	32.2257	0	0	3.33623
FGSG_12151	92.8496	101.949	95.049	138.967	5.84221	41.3817
FGSG_03959	498.348	43.6058	0	217.516	23.8682	0
FGSG_12154	145.557	116.43	143.219	85.8745	18.4974	126.081
FGSG_03953	0	1.35264	2.91898	34.8896	1.747	11.5795
FGSG_03406	34.0214	85.8709	28.6576	0	4.41859	66.8025
FGSG_03951	0	5.51901	6.56159	0	1.30533	3.66618
FGSG_03956	54.5898	123.917	11.8386	229.285	55.8118	75.4765
FGSG_03401	0	0	0.993977	10.4909	0	0.81327
FGSG_03954	0	0	0	0	0	5.46869
FGSG_03955	4.85314	69.5085	4.84696	93.5563	25.5435	39.9612
NewGene.1251	0	0	0	0	0	3.69472
FGSG_01240	0	8.17268	2.39675	1.24082	1.95987	10.5648
FGSG_12042	56.2607	37.8507	25.383	25.258	4.47175	17.3641
FGSG_12043	60.9137	55.1478	42.0269	50.6967	1.38336	45.0657
FGSG_12736	0	3.73736	1.15957	0	1.26578	3.59571
FGSG_04166	37.813	37.4245	33.8991	28.2661	9.25391	28.2265
FGSG_12737	184.265	48.2193	53.2045	179.714	8.25737	39.5943
FGSG_06295	21.2265	2.26907	27.2507	16.5039	9.69096	9.7716
FGSG_12730	0	0	0	0	0.96034	0
FGSG_12731	130.996	45.2725	55.6908	23.413	16.9707	61.8024
FGSG_05338	0	0	1.99703	2.41829	0	1.63123
FGSG_05339	53.2499	166.867	106.785	41.386	17.4428	92.0166
FGSG_04165	54.7873	42.9929	41.8903	14.9762	6.89194	26.4106
FGSG_12732	8.03105	0	16.1994	0	0.80103	3.91234
FGSG_12513	48.925	24.8079	29.4629	26.8723	7.47323	31.0916
FGSG_05330	0	3.28569	2.05096	0	0	0
FGSG_05331	0	1.84567	1.52101	0	0	0.668657
FGSG_05332	0	0	10.1822	12.544	0	3.30955
FGSG_05333	0	0	8.6074	32.4278	1.15164	0
FGSG_05334	9.65858	1.4112	3.43407	37.5773	0.802746	3.14363
FGSG_05335	73.3511	9.30934	48.0309	48.0346	3.61501	24.3018
FGSG_05336	48.5182	26.54	19.4186	1.77064	13.5432	16.0769
FGSG_05337	11.3071	10.323	11.5059	11.1722	6.05336	12.1345
FGSG_04315	638.626	589.002	911.3	549.691	233.554	515.465
FGSG_04317	0	7.39394	29.998	4.56452	3.40471	6.86781
FGSG_04316	9.25487	12.413	21.0353	21.8335	2.18069	18.146
FGSG_04160	0	0	3.39835	0	0	3.7483
FGSG_04313	189.662	125.254	203.087	223.056	34.5193	187.019
FGSG_04312	1256.48	1203.11	1360.16	1098.58	549.826	1262.06
FGSG_04161	0	3.03276	9.45991	5.68623	0.631064	8.92495
NewGene.7596	0	8.05084	2.78438	0	0	0
NewGene.7591	28.4761	13.6087	16.5058	7.43963	8.42277	7.488
FGSG_01426	16.3626	2.2824	9.97825	0	0.370847	2.71592
FGSG_09947	23.1808	13.4129	6.19587	0	4.9255	6.34408
FGSG_13407	0	0.350623	0	0	0	0.651178
FGSG_09946	96.6651	19.1303	28.3716	21.0244	11.9866	15.7632
FGSG_05961	0	0	0	0	0	0.341949
FGSG_13409	0	0	0	0	1.34654	1.19296
FGSG_01833	0	44.8437	30.3805	7.33666	14.5836	61.1332
FGSG_01832	63.3034	247.634	373.996	33.8651	66.2546	273.3
FGSG_01830	0	0	8.07144	5.79347	0	4.57858
FGSG_01837	29.1389	36.9523	65.3485	5.43496	12.5884	51.0997
FGSG_01836	2.09008	2.96468	5.30587	5.7022	0.793504	2.19222
FGSG_01839	37.9069	12.5283	28.8504	14.8072	8.08104	19.0211
FGSG_01838	60.9736	107.313	167.029	143.04	23.337	139.993
FGSG_20502	0	0	0	31.6767	0	2.4937
FGSG_20504	0	17.5144	0	0	0	0
FGSG_20509	45.1746	0	1.60875	0	0	7.71407
FGSG_05211	0	40.7589	41.7709	20.6209	6.21655	23.8248
FGSG_07616	0	0.551572	1.52609	0	0.801426	0
NewGene.3120	0	0	0	0	0	3.57095
FGSG_01972	39.4151	41.0098	31.6464	36.2932	8.7048	44.7505
FGSG_09949	26.3824	18.0244	20.9475	13.2437	4.68872	14.2315
FGSG_02523	1251.79	1261.98	1189.18	1001.12	349.012	1414.35
FGSG_10272	115.969	59.5951	68.5866	60.1299	24.7592	65.617
FGSG_09496	14.1719	4.91522	3.76849	4.44303	0	4.75493
FGSG_09633	136.642	126.853	94.3405	94.0804	42.2322	122.881
FGSG_03189	0	97.7507	110.451	0	3.54736	217.912
FGSG_09632	13.547	19.5832	31.2683	18.8314	5.59711	15.8365
FGSG_09635	66.8432	24.1485	48.3985	31.5428	3.21842	36.6883
FGSG_10276	210.433	178.263	237.744	167.432	69.9504	190.413
FGSG_07664	0	0.919287	0	0	0	1.36789
FGSG_07665	12.8252	8.22626	4.21589	0	4.67799	15.3323
NewGene.10913	0	0	0	0	0	8.43357
FGSG_07667	0	3.16435	1.45757	0	0	1.81991
FGSG_07660	0	0	0.872216	0	0	1.3272
FGSG_07661	0	0.555967	0	0	0	1.76257
FGSG_07663	0	0	0	0	0	0.843426
FGSG_11869	0	0	0.804377	0	0	2.09824
FGSG_07668	0	2.0618	1.06875	0	0	0.933697
FGSG_07669	19.4444	3.77203	13.3034	0	2.02846	9.56366
FGSG_11868	0	0	0	0	0	0.923953
FGSG_05806	4.60966	0.936001	2.84759	16.9964	1.19541	3.66764
FGSG_05805	0	0	0	2.91708	0	4.89941
FGSG_05802	0	1.11415	2.30341	0	0.44968	3.63365
FGSG_05803	0	0	0	0	1.47731	1.01903
FGSG_05800	5.6234	28.518	13.6607	53.1227	3.08488	20.5989
FGSG_05801	13.5405	17.7739	11.6473	7.3082	3.78109	16.8238
NewGene.3699	0	0	6.14811	0	0	0
NewGene.26	0	0	17.0565	38.9778	3.70864	9.40706
FGSG_05808	0	2.42667	18.085	0	4.41722	7.63289
FGSG_05809	5.39354	24.1191	23.7929	14.0325	5.82223	20.0519
FGSG_10174	0	5.56771	4.03317	5.95386	3.61584	4.57387
FGSG_11865	18.3732	25.7857	24.5304	37.6354	7.26731	27.6029
FGSG_10176	39.2714	22.9108	20.1622	30.9009	9.88072	24.8952
FGSG_10170	38.4151	35.4782	44.4084	36.955	18.494	43.3065
FGSG_10171	0	0	0	0	0	0.346482
FGSG_10172	13.9169	31.169	38.3907	26.2643	10.3024	36.0635
FGSG_10173	11.8406	17.0147	1.9626	6.9047	0	0.704002
FGSG_00124	0	0	9.42527	0	0	0.316143
NewGene.6794	0	0	0	0	0	5.08174
FGSG_10178	0	0.95302	2.02214	5.11402	0.941341	5.29629
FGSG_10179	241.058	265.718	263.851	151.013	89.9974	272.044
FGSG_07400	0	24.52	10.1278	4.68206	5.74852	20.666
FGSG_07401	622.64	666.38	622.82	342.664	264.843	703.541
FGSG_07402	149.451	132.047	157.301	131.615	52.8214	115.413
FGSG_07404	211.773	152.776	168.127	199.643	27.9099	149.044
FGSG_03639	4.70835	5.88958	0.851815	5.60897	1.47385	0.789412
FGSG_07406	58.0881	22.4305	18.4136	59.4678	11.1711	50.3397
FGSG_07407	46.7778	21.6359	30.3845	38.5353	9.0568	22.9338
FGSG_07408	6.21592	9.59929	4.52715	39.9804	0.892236	4.8136
FGSG_07409	62.6228	27.6874	36.6115	13.5944	7.67148	21.5513
FGSG_11862	28.9679	36.2998	8.11754	14.3486	2.3594	39.0097
FGSG_01632	32.4648	47.8211	40.8647	24.306	23.5102	48.7518
FGSG_10716	26.98	23.414	19.4379	18.6254	7.12764	23.3879
FGSG_10717	28.6556	42.3494	30.4779	40.1553	15.401	32.889
FGSG_10718	0	0	19.4585	0	17.7948	23.3974
FGSG_10719	10.1137	10.7362	36.6028	3.2701	11.7798	36.8267
FGSG_00383	0	1.19272	8.02083	22.4077	3.35475	10.6902
FGSG_09521	4.50041	16.0682	17.9067	0	5.30196	34.9136
FGSG_09520	11.5936	24.683	21.4978	10.5835	9.52681	22.4017
FGSG_09523	23.6516	32.7075	19.1748	0	1.41543	22.15
FGSG_09522	477.765	433.583	693.721	519.143	245.219	385.514
FGSG_09525	138.119	97.4741	105.938	54.8151	43.3628	116.197
FGSG_09524	140.396	38.709	37.0869	100.071	9.24214	24.3116
FGSG_09527	6.83813	9.69212	6.76408	5.16928	3.91099	7.2878
FGSG_09526	16.4649	57.07	39.4722	30.8289	13.1991	48.9898
FGSG_09529	0	1.60927	0	0	0	0.53492
FGSG_09528	63.0032	58.2827	46.9536	28.5593	15.5556	44.1897
FGSG_00266	7.24267	2.96011	1.17	1.77048	1.24776	0.184791
FGSG_04144	2.85043	2.40668	1.30988	0	0	1.09952
FGSG_06209	353.323	219.752	279.939	265.145	62.4235	217.056
FGSG_06208	23.5395	7.65916	9.75743	4.09801	4.14774	17.3615
FGSG_06759	13.6781	20.2551	18.51	38.056	3.77678	23.9346
FGSG_06758	13.2868	42.1614	33.7687	14.2846	10.3127	47.2443
FGSG_06756	22.0146	30.9922	18.8679	13.7715	4.81233	21.3065
FGSG_06207	250.765	432.091	437.342	206.352	124.847	383.939
FGSG_06206	20.0507	30.7428	28.2044	16.911	6.89033	19.878
FGSG_06201	45.1979	18.3522	34.6563	29.3578	14.1566	19.6292
FGSG_06752	137.009	24.6803	33.753	89.0881	14.1642	21.385
FGSG_06203	12.9563	18.5031	27.236	13.4141	5.84379	33.156
FGSG_06202	82.7761	37.5246	39.4045	43.4512	16.3354	62.4945
FGSG_12439	3.76485	0.416946	0	0	0	0
FGSG_12438	865.077	631.385	1703.36	387.472	52.6871	1115.85
FGSG_12431	0	5.12102	0	0	0.826751	2.84238
FGSG_12430	0	0.999626	3.449	0	0	0.698921
FGSG_12436	0	0	0	22.6897	0	0
FGSG_12434	3.74811	7.0465	2.44167	10.7635	3.18307	2.95216
FGSG_11449	22.0469	2.69026	21.8745	6.00266	0	11.5766
FGSG_11448	3.60117	4.52979	0.559567	0	1.11379	4.51147
FGSG_11445	34.6136	34.924	26.4852	20.8876	14.8236	13.8917
FGSG_11443	0	0.858756	0	0	0	3.16124
FGSG_11442	16.8056	76.1087	43.9872	7.94248	14.1715	72.263
FGSG_07256	5.27331	9.48146	6.76893	12.4455	8.74484	8.31461
FGSG_01213	14.8605	24.1607	6.72623	0	1.56928	14.6914
NewGene.11091	0	4.45598	1.47743	62.1423	0	2.96364
NewGene.11090	0	0	0	0	7.00905	0
FGSG_04146	0	0	1.41949	0	0	0.198363
FGSG_01212	2.38484	9.36386	6.64569	1.97242	1.34789	7.4917
FGSG_01211	50.223	53.7842	52.0424	33.3414	17.4043	54.8059
FGSG_05894	51.8792	47.828	38.7546	28.5689	22.0036	51.8233
FGSG_05225	26.0109	7.5617	26.9943	9.88622	2.40074	12.5559
FGSG_00861	215.405	262.04	222.539	189.676	119.357	244.985
FGSG_01217	94.3074	151.686	135.048	77.5737	73.2855	145.565
FGSG_05223	0	49.4404	72.1372	14.5459	13.6167	74.4397
FGSG_12384	0	0	3.87032	7.06449	0.525457	5.04125
FGSG_12387	0	0	2.6333	0	0	0
FGSG_01215	182.35	145.418	137.746	85.8701	22.5596	143.289
FGSG_08929	102.341	76.1625	92.9266	128.819	15.1335	84.6014
FGSG_08926	124.539	83.8652	89.8365	68.4111	31.288	81.6636
FGSG_08927	42.2237	38.9228	28.2864	21.6222	6.87214	26.5886
FGSG_08924	93.3401	27.3774	27.9756	74.846	13.6622	21.3557
FGSG_08922	40.8095	28.1242	37.6434	46.388	13.0155	21.9379
FGSG_08920	84.9443	77.3607	115.62	86.6318	21.3736	107.782
FGSG_08921	18.4515	0	43.0877	82.4579	2.67671	17.0169
FGSG_10440	134.481	2.88313	19.8144	53.2866	5.01046	11.3069
FGSG_04140	6.84519	5.82275	6.32607	17.8814	2.85491	8.48441
FGSG_02125	0	40.0887	14.1602	20.2951	23.5388	26.9422
FGSG_02126	40.585	15.6539	31.874	13.8902	5.01629	14.8288
FGSG_02127	133.737	83.6501	55.2881	57.7495	15.1862	64.5523
FGSG_10380	52.8693	26.9052	22.7118	9.86662	7.17705	25.019
FGSG_04169	0	4.70097	0	4.77868	0	2.98088
NewGene.3902	0	12.928	15.6725	0	0	6.28189
NewGene.3905	0	0	0	0	0	3.70277
NewGene.3904	0	0	17.3002	16.5939	0	0.771831
FGSG_04141	11.3459	27.2171	14.7359	7.25924	7.35819	17.3557
[truncated: 9,538 more rows]

## Sheet: Correlation analysis
	Fielder
[truncated: 9 more rows]

[truncated: 6 more sheets: PCA, Expressed genes(FL), Expressed genes(SU), DEGs in Fielder, DEGs in Sumai3, DEGs All]
