# Supplementary material for: Comparative transcriptomics identifies the key in planta-expressed genes of Fusarium graminearum during infection of wheat varieties
Source: Front Genet. 2023 Apr 18;14:1166832. doi: 10.3389/fgene.2023.1166832 (PMC10151574; doi:10.3389/fgene.2023.1166832)
Supplement: Supplementary file 4 [file Table9.XLSX]

## Sheet: 366
FGSG_10908
FGSG_01870
FGSG_00695
FGSG_04350
FGSG_10940
FGSG_10001
FGSG_06165
FGSG_04392
FGSG_00979
FGSG_07379
FGSG_07262
FGSG_07186
FGSG_09870
FGSG_10746
FGSG_05081
FGSG_02542
FGSG_07457
FGSG_02700
FGSG_09960
FGSG_08439
FGSG_01553
FGSG_02025
FGSG_08700
FGSG_08601
FGSG_06580
FGSG_04117
FGSG_09795
FGSG_05422
FGSG_04194
FGSG_03462
FGSG_09739
FGSG_08335
FGSG_06841
FGSG_05502
FGSG_09266
FGSG_02160
FGSG_01572
FGSG_01059
FGSG_09321
FGSG_02461
FGSG_08376
FGSG_10264
FGSG_02339
FGSG_00500
FGSG_10347
FGSG_12858
FGSG_09638
FGSG_12519
FGSG_06480
FGSG_08644
FGSG_05777
FGSG_11878
FGSG_01523
FGSG_08266
FGSG_02233
FGSG_02785
FGSG_00330
FGSG_06784
FGSG_10200
FGSG_03073
FGSG_04149
FGSG_13056
FGSG_10156
FGSG_07274
FGSG_06605
FGSG_09159
FGSG_02632
FGSG_10424
FGSG_09830
FGSG_02783
FGSG_05336
FGSG_04913
FGSG_05912
FGSG_09896
FGSG_06246
FGSG_03628
FGSG_08609
FGSG_08942
FGSG_11884
FGSG_09240
FGSG_08352
FGSG_09197
FGSG_07315
FGSG_09042
FGSG_07401
FGSG_10304
FGSG_06619
FGSG_04181
FGSG_06154
FGSG_05328
FGSG_02063
FGSG_07237
FGSG_04477
FGSG_09834
FGSG_08768
FGSG_09934
FGSG_08253
FGSG_00571
FGSG_04922
FGSG_05615
FGSG_05554
FGSG_06751
FGSG_10077
FGSG_11169
FGSG_03288
FGSG_00068
FGSG_09722
FGSG_10003
FGSG_06184
FGSG_02502
FGSG_03529
FGSG_09521
FGSG_03795
FGSG_05066
FGSG_00421
FGSG_00649
FGSG_02059
FGSG_09082
FGSG_01177
FGSG_06681
FGSG_05658
FGSG_03406
FGSG_03180
FGSG_10855
FGSG_09599
FGSG_00655
FGSG_09141
FGSG_01829
FGSG_07689
FGSG_11656
FGSG_05322
FGSG_10913
FGSG_08350
FGSG_06290
FGSG_05048
FGSG_06752
FGSG_05154
FGSG_06127
FGSG_09539
FGSG_11396
FGSG_06463
FGSG_08875
FGSG_05507
FGSG_10677
FGSG_03269
FGSG_10267
FGSG_13240
FGSG_06059
FGSG_05321
FGSG_00036
FGSG_07224
FGSG_06315
FGSG_11228
FGSG_06566
FGSG_07542
FGSG_05130
FGSG_08351
FGSG_11345
FGSG_11113
FGSG_13064
FGSG_08463
FGSG_12851
FGSG_01561
FGSG_09547
FGSG_08941
FGSG_10119
FGSG_07612
FGSG_05140
FGSG_10007
FGSG_04826
FGSG_03247
FGSG_03311
FGSG_07414
FGSG_05932
FGSG_00495
FGSG_00168
FGSG_09093
FGSG_13675
FGSG_08620
FGSG_08474
FGSG_04204
FGSG_05933
FGSG_04591
FGSG_11008
FGSG_03475
FGSG_11326
FGSG_03842
FGSG_06278
FGSG_03813
FGSG_05387
FGSG_10739
FGSG_04155
FGSG_09162
FGSG_09476
FGSG_02069
FGSG_03904
FGSG_04126
FGSG_05750
FGSG_02751
FGSG_05023
FGSG_07500
FGSG_02880
FGSG_01217
FGSG_05443
FGSG_02271
FGSG_06089
FGSG_13028
FGSG_06328
FGSG_13737
FGSG_07890
FGSG_12648
FGSG_05784
FGSG_05409
FGSG_10025
FGSG_10776
FGSG_05375
FGSG_09291
FGSG_07794
FGSG_13881
FGSG_10296
FGSG_08738
FGSG_02641
FGSG_06895
FGSG_02407
FGSG_07251
FGSG_07491
FGSG_01661
FGSG_01330
FGSG_02883
FGSG_03346
FGSG_03278
FGSG_12129
FGSG_00840
FGSG_00623
FGSG_00590
FGSG_03111
FGSG_07017
FGSG_12937
FGSG_09956
FGSG_09775
FGSG_08851
FGSG_06313
FGSG_10369
FGSG_08397
FGSG_05444
FGSG_05523
FGSG_05551
FGSG_13111
FGSG_03908
FGSG_09475
FGSG_03537
FGSG_03430
FGSG_03314
FGSG_13616
FGSG_08677
FGSG_07477
FGSG_05277
FGSG_02881
FGSG_10949
FGSG_05042
FGSG_02978
FGSG_10210
FGSG_09883
FGSG_07908
FGSG_01988
FGSG_06925
FGSG_03416
FGSG_01603
FGSG_01557
FGSG_08422
FGSG_01263
FGSG_02145
FGSG_01235
FGSG_01208
FGSG_01131
FGSG_06359
FGSG_01018
FGSG_04130
FGSG_07832
FGSG_00947
FGSG_01891
FGSG_06047
FGSG_00741
FGSG_07467
FGSG_09598
FGSG_04410
FGSG_00529
FGSG_07692
FGSG_04543
FGSG_00443
FGSG_12934
FGSG_10065
FGSG_02379
FGSG_00416
FGSG_07299
FGSG_00049
FGSG_12726
FGSG_09555
FGSG_11168
FGSG_12669
FGSG_08816
FGSG_12108
FGSG_08680
FGSG_08375
FGSG_08579
FGSG_08121
FGSG_10113
FGSG_07911
FGSG_08760
FGSG_13540
FGSG_07131
FGSG_07080
FGSG_06744
FGSG_05791
FGSG_05904
FGSG_05269
FGSG_08596
FGSG_04988
FGSG_09362
FGSG_04911
FGSG_08312
FGSG_04580
FGSG_04571
FGSG_04470
FGSG_04407
FGSG_13112
FGSG_05108
FGSG_04288
FGSG_09374
FGSG_04135
FGSG_07495
FGSG_03955
FGSG_11048
FGSG_03741
FGSG_03638
FGSG_11066
FGSG_09980
FGSG_03414
FGSG_03340
FGSG_03248
FGSG_03148
FGSG_02823
FGSG_02692
FGSG_02657
FGSG_05908
FGSG_02596
FGSG_05164
FGSG_12773
FGSG_02467
FGSG_02324
FGSG_02075
FGSG_01819
FGSG_01544
FGSG_12483
FGSG_09418
FGSG_05223
FGSG_05247
FGSG_01027
FGSG_10339
FGSG_02589
FGSG_00852
FGSG_00801
FGSG_00742
FGSG_01188
FGSG_00301
FGSG_00288

## Sheet: Gene annotation
Gene ID	Input ID	Product Description	Rank	Gene Name or Symbol
FGRAMPH1_01G20773	FGSG_10908	nucleolar protein NOP5	Degree: 32.0	N/A
FGRAMPH1_01G04529	FGSG_01870	rrna 2 -o-methyltransferase fibrillarin	Degree: 32.0	N/A
FGRAMPH1_01G01751	FGSG_00695	pescadillo development	Degree: 31.0	N/A
FGRAMPH1_01G15079	FGSG_04350	ATP-dependent RNA helicase HAS1	Degree: 30.0	HAS1
FGRAMPH1_01G20849	FGSG_10940	SIK1 protein	Degree: 30.0	N/A
FGRAMPH1_01G07041	FGSG_10001	13 kDa ribonucleoprotein-associated protein	Degree: 26.0	N/A
FGRAMPH1_01G19651	FGSG_06165	nucleolar GTP-binding protein 1	Degree: 26.0	N/A
FGRAMPH1_01G15175	FGSG_04392	ribosomal biogenesis gar2	Degree: 26.0	N/A
FGRAMPH1_01G02461	FGSG_00979	aldehyde dehydrogenase	Degree: 26.0	N/A
FGRAMPH1_01G24677	FGSG_07379	periodic tryptophan protein 2	Degree: 25.0	N/A
FGRAMPH1_01G24371	FGSG_07262	u3 small nucleolar rna-associated 10	Degree: 24.0	N/A
FGRAMPH1_01G24179	FGSG_07186	60S ribosomal protein L4-A	Degree: 23.0	N/A
FGRAMPH1_01G06721	FGSG_09870	guanine nucleotide-binding subunit beta	Degree: 23.0	N/A
FGRAMPH1_01G20357	FGSG_10746	aspartate aminotransferase	Degree: 23.0	N/A
FGRAMPH1_01G17051	FGSG_05081	u3 snornp	Degree: 22.0	N/A
FGRAMPH1_01G06103	FGSG_02542	60s ribosomal l7	Degree: 22.0	N/A
FGRAMPH1_01G24867	FGSG_07457	rrna-processing ebp2	Degree: 21.0	N/A
FGRAMPH1_01G06469	FGSG_02700	ribosome assembly rrb1	Degree: 21.0	N/A
FGRAMPH1_01G06927	FGSG_09960	aldehyde dimeric nadp-preferring	Degree: 21.0	N/A
FGRAMPH1_01G09965	FGSG_08439	nucleolar 10	Degree: 20.0	N/A
FGRAMPH1_01G03787	FGSG_01553	ribosomal rna-processing 12	Degree: 20.0	N/A
FGRAMPH1_01G04891	FGSG_02025	ABC transporter ATP-binding ARB1	Degree: 20.0	N/A
FGRAMPH1_01G10605	FGSG_08700	malate synthase	Degree: 20.0	N/A
FGRAMPH1_01G10353	FGSG_08601	phosphoenolpyruvate carboxykinase	Degree: 20.0	N/A
FGRAMPH1_01G22635	FGSG_06580	acetyl-CoA carboxylase	Degree: 20.0	N/A
FGRAMPH1_01G14529	FGSG_04117	NAD-specific glutamate dehydrogenase	Degree: 19.0	N/A
FGRAMPH1_01G26257	FGSG_09795	ribosome biogenesis protein BMS1	Degree: 19.0	N/A
FGRAMPH1_01G17879	FGSG_05422	translation initiation factor 4g	Degree: 19.0	N/A
FGRAMPH1_01G14705	FGSG_04194	aldehyde dehydrogenase	Degree: 19.0	N/A
FGRAMPH1_01G12939	FGSG_03462	alpha beta-glucosidase agdC	Degree: 19.0	N/A
FGRAMPH1_01G26395	FGSG_09739	aspartate aminotransferase	Degree: 18.0	N/A
FGRAMPH1_01G09687	FGSG_08335	60s ribosomal l13	Degree: 18.0	N/A
FGRAMPH1_01G23309	FGSG_06841	ATP-dependent RNA helicase eIF4A	Degree: 18.0	N/A
FGRAMPH1_01G18073	FGSG_05502	related to KRI1	Degree: 18.0	N/A
FGRAMPH1_01G27519	FGSG_09266	hydroxymethylglutaryl-CoA synthase	Degree: 18.0	N/A
FGRAMPH1_01G05203	FGSG_02160	aldehyde dehydrogenase	Degree: 18.0	N/A
FGRAMPH1_01G03831	FGSG_01572	glutamate decarboxylase 1	Degree: 17.0	N/A
FGRAMPH1_01G02647	FGSG_01059	FK506-binding protein	Degree: 17.0	FPR4
FGRAMPH1_01G27377	FGSG_09321	acetyl-CoA acetyltransferase IB	Degree: 17.0	N/A
FGRAMPH1_01G05905	FGSG_02461	malate dehydrogenase	Degree: 16.0	N/A
FGRAMPH1_01G09807	FGSG_08376	cellular morphogenesis	Degree: 16.0	N/A
FGRAMPH1_01G07679	FGSG_10264	glutamine synthetase	Degree: 16.0	N/A
FGRAMPH1_01G05623	FGSG_02339	beta-fructofuranosidase	Degree: 16.0	N/A
FGRAMPH1_01G01281	FGSG_00500	hexokinase	Degree: 16.0	N/A
FGRAMPH1_01G07881	FGSG_10347	isocitrate dehydrogenase [NADP] mitochondrial	Degree: 15.0	N/A
FGRAMPH1_01G26617	FGSG_09638	pyrABCN	Degree: 15.0	N/A
FGRAMPH1_01G11995	FGSG_12519	probable aspartate cytoplasmic	Degree: 15.0	N/A
FGRAMPH1_01G22385	FGSG_06480	aliphatic nitrilase	Degree: 15.0	N/A
FGRAMPH1_01G10469	FGSG_08644	heat shock 70 kd cognate 1	Degree: 15.0	N/A
FGRAMPH1_01G18739	FGSG_05777	translation initiation factor 3 subunit b	Degree: 15.0	N/A
FGRAMPH1_01G02503	FGSG_11878	Nuclear localization sequence-binding	Degree: 15.0	N/A
FGRAMPH1_01G03723	FGSG_01523	NAD(P)H-dependent D-xylose reductase	Degree: 15.0	N/A
FGRAMPH1_01G09513	FGSG_08266	acetyl-CoA hydrolase	Degree: 15.0	N/A
FGRAMPH1_01G05381	FGSG_02233	importin subunit beta-4	Degree: 15.0	N/A
FGRAMPH1_01G11309	FGSG_02785	like subfamily C member 2	Degree: 14.0	N/A
FGRAMPH1_01G00867	FGSG_00330	acetyl-coenzyme A synthetase	Degree: 14.0	N/A
FGRAMPH1_01G23179	FGSG_06784	farnesyl pyrophosphate synthetase	Degree: 14.0	N/A
FGRAMPH1_01G07527	FGSG_10200	S-(hydroxymethyl)glutathione dehydrogenase	Degree: 13.0	N/A
FGRAMPH1_01G11989	FGSG_03073	1-pyrroline-5-carboxylate dehydrogenase	Degree: 13.0	N/A
FGRAMPH1_01G14607	FGSG_04149	60s ribosomal l34	Degree: 13.0	N/A
FGRAMPH1_01G23907	FGSG_13056	cell growth regulating nucleolar lyar	Degree: 13.0	N/A
FGRAMPH1_01G07415	FGSG_10156	RNA-binding rnp24	Degree: 13.0	N/A
FGRAMPH1_01G24399	FGSG_07274	probable beta-glucosidase	Degree: 13.0	N/A
FGRAMPH1_01G22687	FGSG_06605	beta-glucosidase 1 precursor	Degree: 13.0	N/A
FGRAMPH1_01G27789	FGSG_09159	beta-glucosidase C	Degree: 13.0	N/A
FGRAMPH1_01G06317	FGSG_02632	beta-glucosidase	Degree: 13.0	N/A
FGRAMPH1_01G08071	FGSG_10424	diphosphomevalonate decarboxylase	Degree: 13.0	N/A
FGRAMPH1_01G26177	FGSG_09830	C-4 methylsterol oxidase	Degree: 12.0	N/A
FGRAMPH1_01G11303	FGSG_02783	sterol 24-C-methyltransferase	Degree: 12.0	N/A
FGRAMPH1_01G17655	FGSG_05336	ATP-dependent RNA helicase MAK5	Degree: 12.0	MAK5
FGRAMPH1_01G16623	FGSG_04913	related to beta-glucosidase	Degree: 12.0	N/A
FGRAMPH1_01G19063	FGSG_05912	mevalonate kinase	Degree: 12.0	N/A
FGRAMPH1_01G06785	FGSG_09896	isocitrate lyase	Degree: 11.0	ICL1
FGRAMPH1_01G19855	FGSG_06246	DNA polymerase II large subunit	Degree: 11.0	N/A
FGRAMPH1_01G13329	FGSG_03628	exoglucanase-6A precursor	Degree: 11.0	N/A
FGRAMPH1_01G10377	FGSG_08609	beta-glucosidase	Degree: 11.0	N/A
FGRAMPH1_01G11243	FGSG_08942	sorbitol dehydrogenase	Degree: 11.0	N/A
FGRAMPH1_01G02555	FGSG_11884	2-oxoisovalerate dehydrogenase E2 component (dihydrolipoyl transacylase)	Degree: 11.0	N/A
FGRAMPH1_01G27589	FGSG_09240	2-oxoisovalerate dehydrogenase subunit alpha	Degree: 11.0	N/A
FGRAMPH1_01G09735	FGSG_08352	glycine dehydrogenase	Degree: 10.0	N/A
FGRAMPH1_01G27691	FGSG_09197	3-hydroxy-3-methylglutaryl-coenzyme A reductase	Degree: 10.0	N/A
FGRAMPH1_01G24501	FGSG_07315	C-8 sterol isomerase	Degree: 10.0	N/A
FGRAMPH1_01G28059	FGSG_09042	formamidase	Degree: 10.0	N/A
FGRAMPH1_01G24731	FGSG_07401	elongation factor 1-gamma 1	Degree: 10.0	N/A
FGRAMPH1_01G07777	FGSG_10304	h aca ribonucleo complex subunit 2	Degree: 10.0	N/A
FGRAMPH1_01G22745	FGSG_06619	alcohol dehydrogenase (NADP+)	Degree: 10.0	N/A
FGRAMPH1_01G14675	FGSG_04181	elongation factor 3	Degree: 10.0	N/A
FGRAMPH1_01G19623	FGSG_06154	heat shock protein SSC1	Degree: 10.0	N/A
FGRAMPH1_01G17639	FGSG_05328	cytochrome b2	Degree: 10.0	N/A
FGRAMPH1_01G04977	FGSG_02063	dihydrodipicolinate synthetase	Degree: 9.0	N/A
FGRAMPH1_01G24313	FGSG_07237	translation initiation factor 3 subunit a	Degree: 9.0	N/A
FGRAMPH1_01G15395	FGSG_04477	hypothetical protein	Degree: 9.0	N/A
FGRAMPH1_01G26169	FGSG_09834	pyruvate decarboxylase	Degree: 9.0	N/A
FGRAMPH1_01G10777	FGSG_08768	ubiquitin	Degree: 9.0	N/A
FGRAMPH1_01G06867	FGSG_09934	asparagine synthetase 2	Degree: 9.0	N/A
FGRAMPH1_01G09481	FGSG_08253	endoglucanase type C precursor	Degree: 9.0	N/A
FGRAMPH1_01G01453	FGSG_00571	exoglucanase 1 precursor	Degree: 9.0	N/A
FGRAMPH1_01G16647	FGSG_04922	l-iditol 2-dehydrogenase	Degree: 9.0	N/A
FGRAMPH1_01G18335	FGSG_05615	hypothetical protein	Degree: 9.0	N/A
FGRAMPH1_01G18195	FGSG_05554	4-aminobutyrate aminotransferase	Degree: 9.0	N/A
FGRAMPH1_01G23085	FGSG_06751	4-aminobutyrate aminotransferase	Degree: 9.0	N/A
FGRAMPH1_01G07227	FGSG_10077	50S ribosomal protein L17	Degree: 9.0	N/A
FGRAMPH1_01G21387	FGSG_11169	alpha-galactosidase d	Degree: 9.0	N/A
FGRAMPH1_01G12507	FGSG_03288	beta- insoluble isoenzyme 3	Degree: 9.0	N/A
FGRAMPH1_01G00217	FGSG_00068	alpha-galactosidase C precursor	Degree: 9.0	N/A
FGRAMPH1_01G26431	FGSG_09722	isopentenyl-diphosphate Delta-isomerase	Degree: 8.0	N/A
FGRAMPH1_01G07045	FGSG_10003	delta24(24(1))-sterol reductase	Degree: 8.0	N/A
FGRAMPH1_01G19703	FGSG_06184	acyl-CoA desaturase	Degree: 8.0	N/A
FGRAMPH1_01G06005	FGSG_02502	C-5 sterol desaturase	Degree: 8.0	N/A
FGRAMPH1_01G13095	FGSG_03529	glycosyl hydrolase family 17	Degree: 8.0	N/A
FGRAMPH1_01G26889	FGSG_09521	dihydrodipicolinate synthetase	Degree: 8.0	N/A
FGRAMPH1_01G13725	FGSG_03795	endoglucanase 3 precursor	Degree: 8.0	N/A
FGRAMPH1_01G17007	FGSG_05066	phosphatidylethanolamine n-methyltransferase	Degree: 8.0	N/A
FGRAMPH1_01G01095	FGSG_00421	S-adenosylmethionine synthetase	Degree: 8.0	N/A
FGRAMPH1_01G01633	FGSG_00649	30s ribosomal s5	Degree: 8.0	N/A
FGRAMPH1_01G04967	FGSG_02059	alpha-galactosidase b	Degree: 8.0	N/A
FGRAMPH1_01G27969	FGSG_09082	alpha-glucosidase	Degree: 8.0	N/A
FGRAMPH1_01G02925	FGSG_01177	cystathionine gamma-lyase	Degree: 8.0	N/A
FGRAMPH1_01G22905	FGSG_06681	S-formylglutathione hydrolase	Degree: 7.0	N/A
FGRAMPH1_01G18435	FGSG_05658	homoserine o-acetyltransferase	Degree: 7.0	N/A
FGRAMPH1_01G12809	FGSG_03406	pectinesterase precursor	Degree: 7.0	N/A
FGRAMPH1_01G12245	FGSG_03180	peroxiredoxin 1	Degree: 7.0	N/A
FGRAMPH1_01G20639	FGSG_10855	alcohol dehydrogenase 1	Degree: 7.0	N/A
FGRAMPH1_01G26707	FGSG_09599	l-iditol 2-dehydrogenase	Degree: 7.0	N/A
FGRAMPH1_01G01651	FGSG_00655	l-iditol 2-dehydrogenase	Degree: 7.0	N/A
FGRAMPH1_01G27831	FGSG_09141	related to gamma-glutamyltransferase	Degree: 7.0	N/A
FGRAMPH1_01G04425	FGSG_01829	aldose 1-epimerase	Degree: 7.0	N/A
FGRAMPH1_01G25391	FGSG_07689	TPA_inf: intracellular beta-galactosidase	Degree: 7.0	N/A
FGRAMPH1_01G00131	FGSG_11656	fatty acid synthase beta subunit	Degree: 7.0	N/A
FGRAMPH1_01G17619	FGSG_05322	fatty acid synthase subunit beta dehydratase	Degree: 7.0	N/A
FGRAMPH1_01G20789	FGSG_10913	DUR1,2-urea amidolyase	Degree: 6.0	N/A
FGRAMPH1_01G09731	FGSG_08350	serine hydroxymethyltransferase	Degree: 6.0	N/A
FGRAMPH1_01G19959	FGSG_06290	serine hydroxymethyltransferase	Degree: 6.0	N/A
FGRAMPH1_01G16963	FGSG_05048	4-hydroxy-2-oxoglutarate mitochondrial	Degree: 6.0	N/A
FGRAMPH1_01G23087	FGSG_06752	succinate-semialdehyde dehydrogenase	Degree: 6.0	N/A
FGRAMPH1_01G17231	FGSG_05154	cdp-diacylglycerol-inositol 3-phosphatidyltransferase	Degree: 6.0	N/A
FGRAMPH1_01G19545	FGSG_06127	formate dehydrogenase	Degree: 6.0	N/A
FGRAMPH1_01G26845	FGSG_09539	choline kinase	Degree: 6.0	N/A
FGRAMPH1_01G21961	FGSG_11396	asparagine synthase	Degree: 6.0	chry2
FGRAMPH1_01G22335	FGSG_06463	alpha-n-arabinofuranosidase a	Degree: 6.0	N/A
FGRAMPH1_01G11061	FGSG_08875	sulfate adenylyltransferase	Degree: 6.0	MET3
FGRAMPH1_01G18091	FGSG_05507	D-xylulose kinase A	Degree: 6.0	N/A
FGRAMPH1_01G08679	FGSG_10677	membrane primary amine oxidase	Degree: 6.0	N/A
FGRAMPH1_01G12467	FGSG_03269	related to beta-galactosidase	Degree: 6.0	N/A
FGRAMPH1_01G07687	FGSG_10267	C-1-tetrahydrofolate synthase	Degree: 6.0	N/A
FGRAMPH1_01G25933	FGSG_13240	succinyl- synthetase beta chain	Degree: 6.0	N/A
FGRAMPH1_01G19389	FGSG_06059	aldose 1-epimerase	Degree: 6.0	N/A
FGRAMPH1_01G17615	FGSG_05321	fatty acid synthase subunit alpha reductase	Degree: 6.0	N/A
FGRAMPH1_01G00127	FGSG_00036	fatty acid synthase alpha partial	Degree: 6.0	N/A
FGRAMPH1_01G24277	FGSG_07224	glutathione s-transferase kappa 1	Degree: 5.0	N/A
FGRAMPH1_01G20017	FGSG_06315	eukaryotic translation initiation factor 3 subunit k	Degree: 5.0	N/A
FGRAMPH1_01G21537	FGSG_11228	GMC oxidoreductase	Degree: 5.0	N/A
FGRAMPH1_01G22599	FGSG_06566	succinate/fumarate transporter	Degree: 5.0	N/A
FGRAMPH1_01G25059	FGSG_07542	alpha-n-arabinofuranosidase c	Degree: 5.0	N/A
FGRAMPH1_01G17173	FGSG_05130	d-galacturonic acid reductase	Degree: 5.0	N/A
FGRAMPH1_01G09733	FGSG_08351	glycine cleavage system H protein	Degree: 5.0	N/A
FGRAMPH1_01G21835	FGSG_11345	tryptophan synthase beta chain 1	Degree: 5.0	N/A
FGRAMPH1_01G21249	FGSG_11113	oxalate decarboxylase	Degree: 5.0	N/A
FGRAMPH1_01G24019	FGSG_13064	uridylate kinase	Degree: 5.0	N/A
FGRAMPH1_01G10025	FGSG_08463	sulfite reductase (NADPH) flavo alpha-component	Degree: 5.0	N/A
FGRAMPH1_01G19243	FGSG_12851	allantoicase	Degree: 5.0	N/A
FGRAMPH1_01G03805	FGSG_01561	xanthine dehydrogenase	Degree: 5.0	N/A
FGRAMPH1_01G26829	FGSG_09547	NADH-ubiquinone oxidoreductase 20.8 kDa subunit	Degree: 5.0	N/A
FGRAMPH1_01G11241	FGSG_08941	GCY protein	Degree: 5.0	N/A
FGRAMPH1_01G07333	FGSG_10119	threonine dehydratase	Degree: 5.0	N/A
FGRAMPH1_01G25215	FGSG_07612	hypothetical protein	Degree: 5.0	N/A
FGRAMPH1_01G17197	FGSG_05140	acyl- dehydrogenase	Degree: 5.0	N/A
FGRAMPH1_01G07059	FGSG_10007	phosphatidylserine decarboxylase	Degree: 5.0	N/A
FGRAMPH1_01G16403	FGSG_04826	L-xylulose reductase	Degree: 5.0	N/A
FGRAMPH1_01G12417	FGSG_03247	glycerol kinase	Degree: 5.0	N/A
FGRAMPH1_01G12573	FGSG_03311	mannitol 2-dehydrogenase	Degree: 5.0	N/A
FGRAMPH1_01G24763	FGSG_07414	hypothetical protein	Degree: 5.0	N/A
FGRAMPH1_01G19103	FGSG_05932	Acid phosphatase	Degree: 5.0	N/A
FGRAMPH1_01G01269	FGSG_00495	ribosomal l44	Degree: 5.0	N/A
FGRAMPH1_01G00461	FGSG_00168	40S ribosomal protein MRP2	Degree: 5.0	N/A
FGRAMPH1_01G27945	FGSG_09093	hypothetical protein	Degree: 5.0	N/A
FGRAMPH1_01G06935	FGSG_13675	[acyl-carrier- ] S-malonyltransferase	Degree: 5.0	N/A
FGRAMPH1_01G10405	FGSG_08620	cytochrome-b5 reductase	Degree: 4.0	N/A
FGRAMPH1_01G10051	FGSG_08474	unnamed protein product	Degree: 4.0	N/A
FGRAMPH1_01G14725	FGSG_04204	mfs shs lactate transporter	Degree: 4.0	N/A
FGRAMPH1_01G19107	FGSG_05933	acid phosphatase	Degree: 4.0	N/A
FGRAMPH1_01G15653	FGSG_04591	geranylgeranyl pyrophosphate synthetase	Degree: 4.0	N/A
FGRAMPH1_01G21001	FGSG_11008	choline dehydrogenase	Degree: 4.0	N/A
FGRAMPH1_01G12973	FGSG_03475	alcohol oxidase	Degree: 4.0	N/A
FGRAMPH1_01G21785	FGSG_11326	glucoamylase precursor	Degree: 4.0	N/A
FGRAMPH1_01G13837	FGSG_03842	Alpha-amylase A type-1 2	Degree: 4.0	N/A
FGRAMPH1_01G19927	FGSG_06278	glucoamylase precursor	Degree: 4.0	N/A
FGRAMPH1_01G13769	FGSG_03813	alpha-N-arabinofuranosidase precursor	Degree: 4.0	N/A
FGRAMPH1_01G17785	FGSG_05387	TIF31 like	Degree: 4.0	N/A
FGRAMPH1_01G20341	FGSG_10739	coproporphyrinogen III oxidase	Degree: 4.0	N/A
FGRAMPH1_01G14621	FGSG_04155	uracil phosphoribosyltransferase	Degree: 4.0	N/A
FGRAMPH1_01G27777	FGSG_09162	adenylate kinase	Degree: 4.0	N/A
FGRAMPH1_01G26993	FGSG_09476	nicotinate nucleotide adenylyltransferase	Degree: 4.0	N/A
FGRAMPH1_01G04993	FGSG_02069	5 -nucleotidase	Degree: 4.0	N/A
FGRAMPH1_01G13999	FGSG_03904	probable beta-galactosidase	Degree: 4.0	N/A
FGRAMPH1_01G14551	FGSG_04126	Uricase	Degree: 4.0	N/A
FGRAMPH1_01G18673	FGSG_05750	nadh dehydrogenase 1 beta subcomplex 8	Degree: 4.0	N/A
FGRAMPH1_01G06607	FGSG_02751	inositol oxygenase 4	Degree: 4.0	N/A
FGRAMPH1_01G16903	FGSG_05023	glycerol-3-phosphate dehydrogenase	Degree: 4.0	N/A
FGRAMPH1_01G24961	FGSG_07500	sulfite oxidase	Degree: 4.0	N/A
FGRAMPH1_01G11525	FGSG_02880	sulfite oxidase	Degree: 4.0	N/A
FGRAMPH1_01G03009	FGSG_01217	carbamoyl-phosphate synthase arginine-specific large chain	Degree: 4.0	N/A
FGRAMPH1_01G17925	FGSG_05443	Acid phosphatase	Degree: 4.0	N/A
FGRAMPH1_01G05481	FGSG_02271	primary-amine oxidase	Degree: 4.0	N/A
FGRAMPH1_01G19463	FGSG_06089	transformation transcription domain-associated	Degree: 4.0	N/A
FGRAMPH1_01G23599	FGSG_13028	Pumilio domain-containing	Degree: 4.0	N/A
FGRAMPH1_01G20049	FGSG_06328	xylulose-5-phosphate phosphoketolase	Degree: 4.0	N/A
FGRAMPH1_01G07763	FGSG_13737	short-chain dehydrogenase	Degree: 4.0	N/A
FGRAMPH1_01G25911	FGSG_07890	omega-6 fatty acid desaturase (delta-12 desaturase)	Degree: 3.0	N/A
FGRAMPH1_01G16551	FGSG_12648	3-hydroxyacyl- dehydratase	Degree: 3.0	PHS1
FGRAMPH1_01G18755	FGSG_05784	omega-6 fatty acid desaturase (delta-12 desaturase)	Degree: 3.0	N/A
FGRAMPH1_01G17841	FGSG_05409	ribonucleoside-diphosphate reductase small chain	Degree: 3.0	N/A
FGRAMPH1_01G07101	FGSG_10025	sorbose reductase SOU1	Degree: 3.0	N/A
FGRAMPH1_01G20441	FGSG_10776	glutathione-dependent formaldehyde-activating enzyme	Degree: 3.0	N/A
FGRAMPH1_01G17757	FGSG_05375	betaine aldehyde dehydrogenase	Degree: 3.0	N/A
FGRAMPH1_01G27453	FGSG_09291	pectate lyase B precursor	Degree: 3.0	N/A
FGRAMPH1_01G25683	FGSG_07794	pectate lyase A	Degree: 3.0	N/A
FGRAMPH1_01G20937	FGSG_13881	xylan -beta-xylosidase	Degree: 3.0	N/A
FGRAMPH1_01G07757	FGSG_10296	peroxiredoxin q bcp	Degree: 3.0	N/A
FGRAMPH1_01G10705	FGSG_08738	serologically defined colon cancer antigen 1	Degree: 3.0	N/A
FGRAMPH1_01G06339	FGSG_02641	glucose transporter rco-3	Degree: 3.0	N/A
FGRAMPH1_01G23443	FGSG_06895	carboxypeptidase Y precursor	Degree: 3.0	N/A
FGRAMPH1_01G05781	FGSG_02407	alcohol dehydrogenase	Degree: 3.0	N/A
FGRAMPH1_01G24349	FGSG_07251	cAMP-dependent protein kinase type 3	Degree: 3.0	N/A
FGRAMPH1_01G24939	FGSG_07491	glycerophosphoryl diester phosphodiesterase	Degree: 3.0	N/A
FGRAMPH1_01G04045	FGSG_01661	taurine dioxygenase	Degree: 3.0	N/A
FGRAMPH1_01G03285	FGSG_01330	thioesterase family	Degree: 3.0	N/A
FGRAMPH1_01G11531	FGSG_02883	hypothetical protein	Degree: 3.0	N/A
FGRAMPH1_01G12661	FGSG_03346	general amidase	Degree: 3.0	N/A
FGRAMPH1_01G12487	FGSG_03278	primary-amine oxidase	Degree: 3.0	N/A
FGRAMPH1_01G05765	FGSG_12129	peroxisomal copper amine oxidase	Degree: 3.0	N/A
FGRAMPH1_01G02103	FGSG_00840	carnitine o-acetyltransferase	Degree: 3.0	N/A
FGRAMPH1_01G01579	FGSG_00623	cop9 signalosome subunit	Degree: 3.0	N/A
FGRAMPH1_01G01503	FGSG_00590	pkhd-type hydroxylase ofd1	Degree: 3.0	N/A
FGRAMPH1_01G12089	FGSG_03111	urea active transporter 1	Degree: 3.0	N/A
FGRAMPH1_01G23751	FGSG_07017	dihydroxyacetone kinase	Degree: 3.0	N/A
FGRAMPH1_01G22601	FGSG_12937	ptk9 tyrosine kinase 9	Degree: 2.0	N/A
FGRAMPH1_01G06919	FGSG_09956	wd repeat-containing	Degree: 2.0	N/A
FGRAMPH1_01G26307	FGSG_09775	gmf family	Degree: 2.0	N/A
FGRAMPH1_01G10989	FGSG_08851	2-methylcitrate dehydratase	Degree: 2.0	N/A
FGRAMPH1_01G20013	FGSG_06313	T-complex protein 1 subunit zeta	Degree: 2.0	N/A
FGRAMPH1_01G07933	FGSG_10369	uba ts-n containing	Degree: 2.0	C2H086
FGRAMPH1_01G09855	FGSG_08397	acid phosphatase	Degree: 2.0	P53L004
FGRAMPH1_01G17927	FGSG_05444	negative regulator of differentiation 1	Degree: 2.0	N/A
FGRAMPH1_01G18123	FGSG_05523	hypothetical protein	Degree: 2.0	N/A
FGRAMPH1_01G18189	FGSG_05551	trans-enoyl- isomerase	Degree: 2.0	N/A
FGRAMPH1_01G24433	FGSG_13111	enoyl-CoA hydratase	Degree: 2.0	N/A
FGRAMPH1_01G14007	FGSG_03908	pectate lyase precursor	Degree: 2.0	N/A
FGRAMPH1_01G26995	FGSG_09475	endonuclease exonuclease phosphatase family	Degree: 2.0	MSS1
FGRAMPH1_01G13111	FGSG_03537	trichodiene synthase	Degree: 2.0	TRI5
FGRAMPH1_01G12865	FGSG_03430	Gluconate 5-dehydrogenase	Degree: 2.0	N/A
FGRAMPH1_01G12583	FGSG_03314	gluconate 5-dehydrogenase	Degree: 2.0	N/A
FGRAMPH1_01G26587	FGSG_13616	thioredoxin	Degree: 2.0	N/A
FGRAMPH1_01G10547	FGSG_08677	probable peroxisomal membrane	Degree: 2.0	N/A
FGRAMPH1_01G17515	FGSG_05277	uracil permease	Degree: 2.0	N/A
FGRAMPH1_01G11527	FGSG_02881	catalase	Degree: 2.0	N/A
FGRAMPH1_01G20869	FGSG_10949	homoaconitase	Degree: 2.0	LYS4
FGRAMPH1_01G16951	FGSG_05042	high-affinity fructose transporter ght6	Degree: 2.0	N/A
FGRAMPH1_01G11757	FGSG_02978	mfs sp sugar:h+ symporter	Degree: 2.0	N/A
FGRAMPH1_01G07549	FGSG_10210	dihydrodipicolinate synthetase family	Degree: 2.0	N/A
FGRAMPH1_01G06757	FGSG_09883	mandelate racemase muconate lactonizing enzyme	Degree: 2.0	N/A
FGRAMPH1_01G25955	FGSG_07908	aldo keto reductase	Degree: 2.0	N/A
FGRAMPH1_01G04801	FGSG_01988	related to monophenol monooxygenase (tyrosinase)	Degree: 2.0	N/A
FGRAMPH1_01G23509	FGSG_06925	hypothetical protein	Degree: 2.0	N/A
FGRAMPH1_01G12831	FGSG_03416	fad dependent oxidoreductase	Degree: 2.0	N/A
FGRAMPH1_01G03917	FGSG_01603	Triacylglycerol lipase	Degree: 2.0	N/A
FGRAMPH1_01G03797	FGSG_01557	histidine acid	Degree: 2.0	N/A
FGRAMPH1_01G09921	FGSG_08422	ubiquitin- ligase e3 c	Degree: 2.0	N/A
FGRAMPH1_01G03131	FGSG_01263	dynactin subunit 2	Degree: 2.0	N/A
FGRAMPH1_01G05167	FGSG_02145	high-affinity methionine permease	Degree: 2.0	N/A
FGRAMPH1_01G03057	FGSG_01235	oligo-1,6-glucosidase	Degree: 2.0	N/A
FGRAMPH1_01G02989	FGSG_01208	replication factor C subunit 2	Degree: 2.0	N/A
FGRAMPH1_01G02813	FGSG_01131	riboflavin synthase alpha chain	Degree: 2.0	N/A
FGRAMPH1_01G20127	FGSG_06359	stress response regulator	Degree: 2.0	Wing014
FGRAMPH1_01G02553	FGSG_01018	related to thermoresistant gluconokinase	Degree: 2.0	N/A
FGRAMPH1_01G14559	FGSG_04130	external NADH-ubiquinone oxidoreductase 1	Degree: 2.0	N/A
FGRAMPH1_01G25775	FGSG_07832	vacuolar iron transporter	Degree: 2.0	N/A
FGRAMPH1_01G02387	FGSG_00947	cobalt uptake protein COT1	Degree: 2.0	N/A
FGRAMPH1_01G04571	FGSG_01891	Calmodulin	Degree: 2.0	N/A
FGRAMPH1_01G19361	FGSG_06047	hypothetical protein	Degree: 2.0	N/A
FGRAMPH1_01G01875	FGSG_00741	transcription factor	Degree: 2.0	N/A
FGRAMPH1_01G24887	FGSG_07467	nucleosome assembly 1-like 1	Degree: 2.0	N/A
FGRAMPH1_01G26709	FGSG_09598	signalosome subunit	Degree: 2.0	N/A
FGRAMPH1_01G15221	FGSG_04410	proteasome component Y7	Degree: 2.0	N/A
FGRAMPH1_01G01353	FGSG_00529	ammonium transporter MEP1	Degree: 2.0	N/A
FGRAMPH1_01G25397	FGSG_07692	glucosamine-6-phosphate isomerase	Degree: 2.0	N/A
FGRAMPH1_01G15549	FGSG_04543	glucosamine 6-phosphate N-acetyltransferase	Degree: 2.0	N/A
FGRAMPH1_01G01149	FGSG_00443	cation transporter	Degree: 2.0	N/A
FGRAMPH1_01G22501	FGSG_12934	anthranilate synthase component 1	Degree: 2.0	N/A
FGRAMPH1_01G07199	FGSG_10065	fmn-dependent 2-nitropropane dioxygenase	Degree: 2.0	N/A
FGRAMPH1_01G05711	FGSG_02379	electron transport	Degree: 2.0	N/A
FGRAMPH1_01G01085	FGSG_00416	mfs nnp nitrate nitrite transporter	Degree: 2.0	N/A
FGRAMPH1_01G24463	FGSG_07299	transferase mitochondrial	Degree: 2.0	N/A
FGRAMPH1_01G00157	FGSG_00049	branched-chain-amino-acid aminotransferase	Degree: 2.0	N/A
FGRAMPH1_01G17777	FGSG_12726	peptidylprolyl isomerase	Degree: 2.0	N/A
FGRAMPH1_01G26807	FGSG_09555	electron transfer flavoprotein subunit beta	Degree: 1.0	N/A
FGRAMPH1_01G21385	FGSG_11168	unnamed protein product	Degree: 1.0	N/A
FGRAMPH1_01G16927	FGSG_12669	1-aminocyclopropane-1-carboxylate deaminase	Degree: 1.0	N/A
FGRAMPH1_01G10897	FGSG_08816	xanthoxin dehydrogenase	Degree: 1.0	N/A
FGRAMPH1_01G05453	FGSG_12108	Pantothenate kinase CAB1	Degree: 1.0	N/A
FGRAMPH1_01G10555	FGSG_08680	type ii pantothenate kinase	Degree: 1.0	N/A
FGRAMPH1_01G09803	FGSG_08375	mitochondrial 2-oxoglutarate malate carrier	Degree: 1.0	N/A
FGRAMPH1_01G10305	FGSG_08579	ferric reductase	Degree: 1.0	N/A
FGRAMPH1_01G09161	FGSG_08121	hypothetical protein	Degree: 1.0	N/A
FGRAMPH1_01G07317	FGSG_10113	haloacid type ii	Degree: 1.0	N/A
FGRAMPH1_01G25963	FGSG_07911	2-haloacid dehalogenase	Degree: 1.0	N/A
FGRAMPH1_01G10755	FGSG_08760	cytochrome c oxidase assembly protein COX15	Degree: 1.0	N/A
FGRAMPH1_01G27505	FGSG_13540	dipeptidyl-peptidase iii	Degree: 1.0	N/A
FGRAMPH1_01G24035	FGSG_07131	mitochondrial carrier	Degree: 1.0	N/A
FGRAMPH1_01G23913	FGSG_07080	lipase 2	Degree: 1.0	N/A
FGRAMPH1_01G23069	FGSG_06744	epoxide hydrolase 2	Degree: 1.0	N/A
FGRAMPH1_01G18771	FGSG_05791	atp-dependent zn protease	Degree: 1.0	N/A
FGRAMPH1_01G19047	FGSG_05904	DNA repair protein RAD16	Degree: 1.0	N/A
FGRAMPH1_01G17499	FGSG_05269	xeroderma pigmentosum group c-complementing	Degree: 1.0	N/A
FGRAMPH1_01G10341	FGSG_08596	nad-dependent aldehyde dehydrogenase	Degree: 1.0	N/A
FGRAMPH1_01G16815	FGSG_04988	L-lactate dehydrogenase (cytochrome)	Degree: 1.0	N/A
FGRAMPH1_01G27265	FGSG_09362	disulfide isomerase-related A	Degree: 1.0	N/A
FGRAMPH1_01G16617	FGSG_04911	endoplasmic oxidoreductin-1 precursor	Degree: 1.0	N/A
FGRAMPH1_01G09633	FGSG_08312	ATP-binding subfamily G (WHITE) member PDR	Degree: 1.0	N/A
FGRAMPH1_01G15627	FGSG_04580	ATP binding cassette transporter	Degree: 1.0	ZRA1
FGRAMPH1_01G15609	FGSG_04571	ethanolamine-phosphate cytidylyltransferase	Degree: 1.0	N/A
FGRAMPH1_01G15381	FGSG_04470	DNA-directed RNA polymerase I subunit RPA43	Degree: 1.0	N/A
FGRAMPH1_01G15215	FGSG_04407	nicotinamide riboside kinase 1	Degree: 1.0	N/A
FGRAMPH1_01G24445	FGSG_13112	peptidyl-prolyl cis-trans isomerase pin4	Degree: 1.0	PIN4
FGRAMPH1_01G17119	FGSG_05108	probable dead-box precursor CYT-19	Degree: 1.0	N/A
FGRAMPH1_01G14927	FGSG_04288	Zinc finger rsv2	Degree: 1.0	C2H028
FGRAMPH1_01G27241	FGSG_09374	glyoxylate pathway regulator gpr1	Degree: 1.0	N/A
FGRAMPH1_01G14575	FGSG_04135	aar2 containing	Degree: 1.0	N/A
FGRAMPH1_01G24951	FGSG_07495	uric acid-xanthine permease	Degree: 1.0	N/A
FGRAMPH1_01G14117	FGSG_03955	galactonate dehydratase	Degree: 1.0	N/A
FGRAMPH1_01G21109	FGSG_11048	arabinogalactan endo-1,4-beta-galactosidase	Degree: 1.0	N/A
FGRAMPH1_01G13593	FGSG_03741	phenylacetate 2-hydroxylase	Degree: 1.0	N/A
FGRAMPH1_01G13349	FGSG_03638	alcohol oxidase	Degree: 1.0	N/A
FGRAMPH1_01G21147	FGSG_11066	mannan endo-1,4-beta-mannosidase C	Degree: 1.0	N/A
FGRAMPH1_01G06977	FGSG_09980	1,3-beta-glucanosyltransferase gel1 precursor	Degree: 1.0	N/A
FGRAMPH1_01G12827	FGSG_03414	dimethylglycine oxidase	Degree: 1.0	N/A
FGRAMPH1_01G12649	FGSG_03340	polyketide synthase	Degree: 1.0	N/A
FGRAMPH1_01G12419	FGSG_03248	aquaglyceroporin like other eukaryote	Degree: 1.0	N/A
FGRAMPH1_01G12175	FGSG_03148	uracil catabolism 4	Degree: 1.0	N/A
FGRAMPH1_01G11395	FGSG_02823	Lysophospholipase 2	Degree: 1.0	N/A
FGRAMPH1_01G06447	FGSG_02692	alpha-ketoglutarate dependent xanthine dioxygenase	Degree: 1.0	N/A
FGRAMPH1_01G06373	FGSG_02657	Indoleamine 2,3-dioxygenase family	Degree: 1.0	N/A
FGRAMPH1_01G19055	FGSG_05908	hypothetical protein	Degree: 1.0	N/A
FGRAMPH1_01G06231	FGSG_02596	mitochondrial outer membrane MMM1	Degree: 1.0	N/A
FGRAMPH1_01G17255	FGSG_05164	inositolphosphorylceramide-B C-26 hydroxylase	Degree: 1.0	N/A
FGRAMPH1_01G18409	FGSG_12773	tad2-trna-specific adenosine deaminase 2	Degree: 1.0	N/A
FGRAMPH1_01G05919	FGSG_02467	aminotransferase family	Degree: 1.0	N/A
FGRAMPH1_01G05593	FGSG_02324	polyketide synthase	Degree: 1.0	AUR1
FGRAMPH1_01G05005	FGSG_02075	related to oxidoreductase	Degree: 1.0	N/A
FGRAMPH1_01G04403	FGSG_01819	zeaxanthin chloroplastic	Degree: 1.0	N/A
FGRAMPH1_01G03765	FGSG_01544	Ankyrin repeat nuc-2	Degree: 1.0	N/A
FGRAMPH1_01G27141	FGSG_09418	Dynein light intermediate chain	Degree: 1.0	N/A
FGRAMPH1_01G17405	FGSG_05223	lysine decarboxylase	Degree: 1.0	N/A
FGRAMPH1_01G17455	FGSG_05247	dna replication complex gins psf2	Degree: 1.0	PSF2
FGRAMPH1_01G02575	FGSG_01027	L-lactate dehydrogenase (cytochrome)	Degree: 1.0	N/A
FGRAMPH1_01G07863	FGSG_10339	Gluconolactonase	Degree: 1.0	N/A
FGRAMPH1_01G06215	FGSG_02589	membrane zinc transporter	Degree: 1.0	N/A
FGRAMPH1_01G02133	FGSG_00852	serine/threonine-protein phosphatase PP-Z	Degree: 1.0	PPZ1
FGRAMPH1_01G02009	FGSG_00801	Nucleoside diphosphate-linked moiety X motif mitochondrial	Degree: 1.0	N/A
FGRAMPH1_01G01877	FGSG_00742	s-adenosylmethionine:diacylglycerol 3-amino-3-carboxypropyl transferase	Degree: 1.0	N/A
FGRAMPH1_01G02945	FGSG_01188	serine/threonine-protein kinase cot-1	Degree: 1.0	N/A
FGRAMPH1_01G00805	FGSG_00301	maintenance-ploidy mob1	Degree: 1.0	N/A
FGRAMPH1_01G00775	FGSG_00288	probable DNA repair	Degree: 1.0	N/A
FGSG_12858
FGSG_07477
FGSG_12483

## Sheet: MF
ID	Name	Bgd count	Result count	Result gene list	Pct of bgd	Fold enrichment	Odds ratio	P-value	Benjamini	Bonferroni
GO:0003674	molecular function	6693	322	FGRAMPH1_01G00127,FGRAMPH1_01G00131,FGRAMPH1_01G00157,FGRAMPH1_01G00217,FGRAMPH1_01G00461,FGRAMPH1_01G00867,FGRAMPH1_01G01085,FGRAMPH1_01G01095,FGRAMPH1_01G01149,FGRAMPH1_01G01281,FGRAMPH1_01G01353,FGRAMPH1_01G01453,FGRAMPH1_01G01503,FGRAMPH1_01G01579,FGRAMPH1_01G01633,FGRAMPH1_01G01651,FGRAMPH1_01G01751,FGRAMPH1_01G02009,FGRAMPH1_01G02103,FGRAMPH1_01G02133,FGRAMPH1_01G02387,FGRAMPH1_01G02461,FGR…	4.8	1.21	3.99	4.60503e-16	1.1858e-13	2.37159e-13
GO:0003824	catalytic activity	3842	251	FGRAMPH1_01G00127,FGRAMPH1_01G00131,FGRAMPH1_01G00157,FGRAMPH1_01G00217,FGRAMPH1_01G00867,FGRAMPH1_01G01095,FGRAMPH1_01G01149,FGRAMPH1_01G01281,FGRAMPH1_01G01453,FGRAMPH1_01G01503,FGRAMPH1_01G01651,FGRAMPH1_01G02009,FGRAMPH1_01G02103,FGRAMPH1_01G02133,FGRAMPH1_01G02461,FGRAMPH1_01G02553,FGRAMPH1_01G02555,FGRAMPH1_01G02575,FGRAMPH1_01G02647,FGRAMPH1_01G02925,FGRAMPH1_01G02945,FGRAMPH1_01G03009,FGR…	6.5	1.65	3.48	9.75107e-28	5.0218e-25	5.0218e-25
GO:0043167	ion binding	2365	108	FGRAMPH1_01G00127,FGRAMPH1_01G00867,FGRAMPH1_01G01095,FGRAMPH1_01G01281,FGRAMPH1_01G01503,FGRAMPH1_01G01651,FGRAMPH1_01G02009,FGRAMPH1_01G02133,FGRAMPH1_01G02553,FGRAMPH1_01G02555,FGRAMPH1_01G02575,FGRAMPH1_01G02925,FGRAMPH1_01G02945,FGRAMPH1_01G02989,FGRAMPH1_01G03009,FGRAMPH1_01G03805,FGRAMPH1_01G03831,FGRAMPH1_01G04403,FGRAMPH1_01G04571,FGRAMPH1_01G04891,FGRAMPH1_01G05453,FGRAMPH1_01G05481,FGR…	4.6	1.15	1.23	0.0474697	0.12184	1
GO:1901363	heterocyclic compound binding	2092	101	FGRAMPH1_01G00867,FGRAMPH1_01G01095,FGRAMPH1_01G01281,FGRAMPH1_01G01503,FGRAMPH1_01G01633,FGRAMPH1_01G02503,FGRAMPH1_01G02553,FGRAMPH1_01G02555,FGRAMPH1_01G02575,FGRAMPH1_01G02925,FGRAMPH1_01G02945,FGRAMPH1_01G02989,FGRAMPH1_01G03009,FGRAMPH1_01G03805,FGRAMPH1_01G03831,FGRAMPH1_01G04403,FGRAMPH1_01G04529,FGRAMPH1_01G04891,FGRAMPH1_01G04993,FGRAMPH1_01G05453,FGRAMPH1_01G05711,FGRAMPH1_01G05781,FGR…	4.8	1.22	1.32	0.0135998	0.0729573	1
GO:0097159	organic cyclic compound binding	2093	101	FGRAMPH1_01G00867,FGRAMPH1_01G01095,FGRAMPH1_01G01281,FGRAMPH1_01G01503,FGRAMPH1_01G01633,FGRAMPH1_01G02503,FGRAMPH1_01G02553,FGRAMPH1_01G02555,FGRAMPH1_01G02575,FGRAMPH1_01G02925,FGRAMPH1_01G02945,FGRAMPH1_01G02989,FGRAMPH1_01G03009,FGRAMPH1_01G03805,FGRAMPH1_01G03831,FGRAMPH1_01G04403,FGRAMPH1_01G04529,FGRAMPH1_01G04891,FGRAMPH1_01G04993,FGRAMPH1_01G05453,FGRAMPH1_01G05711,FGRAMPH1_01G05781,FGR…	4.8	1.22	1.32	0.0137826	0.0731754	1
GO:0016491	oxidoreductase activity	1048	93	FGRAMPH1_01G00127,FGRAMPH1_01G00131,FGRAMPH1_01G01503,FGRAMPH1_01G01651,FGRAMPH1_01G02461,FGRAMPH1_01G02575,FGRAMPH1_01G03723,FGRAMPH1_01G03805,FGRAMPH1_01G04045,FGRAMPH1_01G04801,FGRAMPH1_01G05005,FGRAMPH1_01G05203,FGRAMPH1_01G05481,FGRAMPH1_01G05711,FGRAMPH1_01G05765,FGRAMPH1_01G05781,FGRAMPH1_01G05905,FGRAMPH1_01G06005,FGRAMPH1_01G06373,FGRAMPH1_01G06447,FGRAMPH1_01G06607,FGRAMPH1_01G06927,FGR…	8.9	2.24	2.85	1.14495e-14	1.9655e-12	5.89651e-12
GO:0016787	hydrolase activity	1363	75	FGRAMPH1_01G00131,FGRAMPH1_01G00217,FGRAMPH1_01G01453,FGRAMPH1_01G02009,FGRAMPH1_01G02133,FGRAMPH1_01G03057,FGRAMPH1_01G03765,FGRAMPH1_01G03917,FGRAMPH1_01G04891,FGRAMPH1_01G04967,FGRAMPH1_01G04993,FGRAMPH1_01G05593,FGRAMPH1_01G05623,FGRAMPH1_01G06317,FGRAMPH1_01G07317,FGRAMPH1_01G07687,FGRAMPH1_01G09481,FGRAMPH1_01G09513,FGRAMPH1_01G09633,FGRAMPH1_01G10377,FGRAMPH1_01G11395,FGRAMPH1_01G12467,FGR…	5.5	1.39	1.52	0.00149861	0.0141838	0.771785
GO:0036094	small molecule binding	1207	74	FGRAMPH1_01G00867,FGRAMPH1_01G01095,FGRAMPH1_01G01281,FGRAMPH1_01G01503,FGRAMPH1_01G02553,FGRAMPH1_01G02555,FGRAMPH1_01G02925,FGRAMPH1_01G02945,FGRAMPH1_01G02989,FGRAMPH1_01G03009,FGRAMPH1_01G03805,FGRAMPH1_01G03831,FGRAMPH1_01G04403,FGRAMPH1_01G04891,FGRAMPH1_01G04993,FGRAMPH1_01G05453,FGRAMPH1_01G05711,FGRAMPH1_01G05781,FGRAMPH1_01G06867,FGRAMPH1_01G07679,FGRAMPH1_01G07687,FGRAMPH1_01G07881,FGR…	6.1	1.55	1.74	6.02724e-05	0.00199376	0.0310403
GO:0043168	anion binding	1097	67	FGRAMPH1_01G00867,FGRAMPH1_01G01095,FGRAMPH1_01G01281,FGRAMPH1_01G01503,FGRAMPH1_01G02553,FGRAMPH1_01G02555,FGRAMPH1_01G02925,FGRAMPH1_01G02945,FGRAMPH1_01G02989,FGRAMPH1_01G03009,FGRAMPH1_01G03805,FGRAMPH1_01G03831,FGRAMPH1_01G04403,FGRAMPH1_01G04891,FGRAMPH1_01G05453,FGRAMPH1_01G05711,FGRAMPH1_01G06867,FGRAMPH1_01G07679,FGRAMPH1_01G07687,FGRAMPH1_01G08071,FGRAMPH1_01G09633,FGRAMPH1_01G09731,FGR…	6.1	1.54	1.71	0.000164115	0.00497171	0.0845191
GO:0000166	nucleotide binding	1083	60	FGRAMPH1_01G00867,FGRAMPH1_01G01095,FGRAMPH1_01G01281,FGRAMPH1_01G02553,FGRAMPH1_01G02945,FGRAMPH1_01G02989,FGRAMPH1_01G03009,FGRAMPH1_01G03805,FGRAMPH1_01G04403,FGRAMPH1_01G04891,FGRAMPH1_01G04993,FGRAMPH1_01G05453,FGRAMPH1_01G05711,FGRAMPH1_01G05781,FGRAMPH1_01G06867,FGRAMPH1_01G07679,FGRAMPH1_01G07687,FGRAMPH1_01G07881,FGRAMPH1_01G08071,FGRAMPH1_01G09633,FGRAMPH1_01G10353,FGRAMPH1_01G10469,FGR…	5.5	1.4	1.51	0.00412389	0.0287	1
GO:1901265	nucleoside phosphate binding	1083	60	FGRAMPH1_01G00867,FGRAMPH1_01G01095,FGRAMPH1_01G01281,FGRAMPH1_01G02553,FGRAMPH1_01G02945,FGRAMPH1_01G02989,FGRAMPH1_01G03009,FGRAMPH1_01G03805,FGRAMPH1_01G04403,FGRAMPH1_01G04891,FGRAMPH1_01G04993,FGRAMPH1_01G05453,FGRAMPH1_01G05711,FGRAMPH1_01G05781,FGRAMPH1_01G06867,FGRAMPH1_01G07679,FGRAMPH1_01G07687,FGRAMPH1_01G07881,FGRAMPH1_01G08071,FGRAMPH1_01G09633,FGRAMPH1_01G10353,FGRAMPH1_01G10469,FGR…	5.5	1.4	1.51	0.00412389	0.0287	1
GO:0016740	transferase activity	971	54	FGRAMPH1_01G00127,FGRAMPH1_01G00131,FGRAMPH1_01G00157,FGRAMPH1_01G01095,FGRAMPH1_01G01281,FGRAMPH1_01G02103,FGRAMPH1_01G02553,FGRAMPH1_01G02555,FGRAMPH1_01G02945,FGRAMPH1_01G04529,FGRAMPH1_01G05453,FGRAMPH1_01G05593,FGRAMPH1_01G06935,FGRAMPH1_01G06977,FGRAMPH1_01G09513,FGRAMPH1_01G09731,FGRAMPH1_01G09921,FGRAMPH1_01G10353,FGRAMPH1_01G10555,FGRAMPH1_01G10605,FGRAMPH1_01G11061,FGRAMPH1_01G11303,FGR…	5.6	1.4	1.5	0.00607096	0.0381286	1
GO:0032553	ribonucleotide binding	829	45	FGRAMPH1_01G00867,FGRAMPH1_01G01095,FGRAMPH1_01G01281,FGRAMPH1_01G02553,FGRAMPH1_01G02945,FGRAMPH1_01G02989,FGRAMPH1_01G03009,FGRAMPH1_01G04891,FGRAMPH1_01G05453,FGRAMPH1_01G06867,FGRAMPH1_01G07679,FGRAMPH1_01G07687,FGRAMPH1_01G08071,FGRAMPH1_01G09633,FGRAMPH1_01G10353,FGRAMPH1_01G10469,FGRAMPH1_01G10555,FGRAMPH1_01G11061,FGRAMPH1_01G12417,FGRAMPH1_01G14675,FGRAMPH1_01G15079,FGRAMPH1_01G15627,FGR…	5.4	1.37	1.45	0.0180025	0.0917951	1
GO:0097367	carbohydrate derivative binding	860	45	FGRAMPH1_01G00867,FGRAMPH1_01G01095,FGRAMPH1_01G01281,FGRAMPH1_01G02553,FGRAMPH1_01G02945,FGRAMPH1_01G02989,FGRAMPH1_01G03009,FGRAMPH1_01G04891,FGRAMPH1_01G05453,FGRAMPH1_01G06867,FGRAMPH1_01G07679,FGRAMPH1_01G07687,FGRAMPH1_01G08071,FGRAMPH1_01G09633,FGRAMPH1_01G10353,FGRAMPH1_01G10469,FGRAMPH1_01G10555,FGRAMPH1_01G11061,FGRAMPH1_01G12417,FGRAMPH1_01G14675,FGRAMPH1_01G15079,FGRAMPH1_01G15627,FGR…	5.2	1.32	1.39	0.0316439	0.105326	1
GO:0035639	purine ribonucleoside triphosphate binding	779	44	FGRAMPH1_01G00867,FGRAMPH1_01G01095,FGRAMPH1_01G01281,FGRAMPH1_01G02553,FGRAMPH1_01G02945,FGRAMPH1_01G02989,FGRAMPH1_01G03009,FGRAMPH1_01G04891,FGRAMPH1_01G05453,FGRAMPH1_01G06867,FGRAMPH1_01G07679,FGRAMPH1_01G07687,FGRAMPH1_01G08071,FGRAMPH1_01G09633,FGRAMPH1_01G10353,FGRAMPH1_01G10469,FGRAMPH1_01G10555,FGRAMPH1_01G11061,FGRAMPH1_01G12417,FGRAMPH1_01G14675,FGRAMPH1_01G15079,FGRAMPH1_01G15627,FGR…	5.6	1.42	1.51	0.0101113	0.0578591	1
GO:0032555	purine ribonucleotide binding	791	44	FGRAMPH1_01G00867,FGRAMPH1_01G01095,FGRAMPH1_01G01281,FGRAMPH1_01G02553,FGRAMPH1_01G02945,FGRAMPH1_01G02989,FGRAMPH1_01G03009,FGRAMPH1_01G04891,FGRAMPH1_01G05453,FGRAMPH1_01G06867,FGRAMPH1_01G07679,FGRAMPH1_01G07687,FGRAMPH1_01G08071,FGRAMPH1_01G09633,FGRAMPH1_01G10353,FGRAMPH1_01G10469,FGRAMPH1_01G10555,FGRAMPH1_01G11061,FGRAMPH1_01G12417,FGRAMPH1_01G14675,FGRAMPH1_01G15079,FGRAMPH1_01G15627,FGR…	5.6	1.4	1.49	0.0130277	0.0713753	1
GO:0017076	purine nucleotide binding	793	44	FGRAMPH1_01G00867,FGRAMPH1_01G01095,FGRAMPH1_01G01281,FGRAMPH1_01G02553,FGRAMPH1_01G02945,FGRAMPH1_01G02989,FGRAMPH1_01G03009,FGRAMPH1_01G04891,FGRAMPH1_01G05453,FGRAMPH1_01G06867,FGRAMPH1_01G07679,FGRAMPH1_01G07687,FGRAMPH1_01G08071,FGRAMPH1_01G09633,FGRAMPH1_01G10353,FGRAMPH1_01G10469,FGRAMPH1_01G10555,FGRAMPH1_01G11061,FGRAMPH1_01G12417,FGRAMPH1_01G14675,FGRAMPH1_01G15079,FGRAMPH1_01G15627,FGR…	5.5	1.4	1.48	0.0135755	0.0729573	1
GO:0005524	ATP binding	653	41	FGRAMPH1_01G00867,FGRAMPH1_01G01095,FGRAMPH1_01G01281,FGRAMPH1_01G02553,FGRAMPH1_01G02945,FGRAMPH1_01G02989,FGRAMPH1_01G03009,FGRAMPH1_01G04891,FGRAMPH1_01G05453,FGRAMPH1_01G06867,FGRAMPH1_01G07679,FGRAMPH1_01G07687,FGRAMPH1_01G08071,FGRAMPH1_01G09633,FGRAMPH1_01G10353,FGRAMPH1_01G10469,FGRAMPH1_01G10555,FGRAMPH1_01G11061,FGRAMPH1_01G12417,FGRAMPH1_01G14675,FGRAMPH1_01G15079,FGRAMPH1_01G15627,FGR…	6.3	1.58	1.7	0.00211397	0.0175596	1
GO:0032559	adenyl ribonucleotide binding	665	41	FGRAMPH1_01G00867,FGRAMPH1_01G01095,FGRAMPH1_01G01281,FGRAMPH1_01G02553,FGRAMPH1_01G02945,FGRAMPH1_01G02989,FGRAMPH1_01G03009,FGRAMPH1_01G04891,FGRAMPH1_01G05453,FGRAMPH1_01G06867,FGRAMPH1_01G07679,FGRAMPH1_01G07687,FGRAMPH1_01G08071,FGRAMPH1_01G09633,FGRAMPH1_01G10353,FGRAMPH1_01G10469,FGRAMPH1_01G10555,FGRAMPH1_01G11061,FGRAMPH1_01G12417,FGRAMPH1_01G14675,FGRAMPH1_01G15079,FGRAMPH1_01G15627,FGR…	6.2	1.55	1.67	0.00294747	0.0226559	1
GO:0030554	adenyl nucleotide binding	667	41	FGRAMPH1_01G00867,FGRAMPH1_01G01095,FGRAMPH1_01G01281,FGRAMPH1_01G02553,FGRAMPH1_01G02945,FGRAMPH1_01G02989,FGRAMPH1_01G03009,FGRAMPH1_01G04891,FGRAMPH1_01G05453,FGRAMPH1_01G06867,FGRAMPH1_01G07679,FGRAMPH1_01G07687,FGRAMPH1_01G08071,FGRAMPH1_01G09633,FGRAMPH1_01G10353,FGRAMPH1_01G10469,FGRAMPH1_01G10555,FGRAMPH1_01G11061,FGRAMPH1_01G12417,FGRAMPH1_01G14675,FGRAMPH1_01G15079,FGRAMPH1_01G15627,FGR…	6.1	1.55	1.66	0.00311098	0.0228879	1
GO:0004553	hydrolase activity, hydrolyzing O-glycosyl compounds	205	31	FGRAMPH1_01G00217,FGRAMPH1_01G01453,FGRAMPH1_01G03057,FGRAMPH1_01G04967,FGRAMPH1_01G05623,FGRAMPH1_01G06317,FGRAMPH1_01G09481,FGRAMPH1_01G10377,FGRAMPH1_01G12467,FGRAMPH1_01G12507,FGRAMPH1_01G12939,FGRAMPH1_01G13095,FGRAMPH1_01G13329,FGRAMPH1_01G13725,FGRAMPH1_01G13769,FGRAMPH1_01G13837,FGRAMPH1_01G13999,FGRAMPH1_01G16623,FGRAMPH1_01G19927,FGRAMPH1_01G20937,FGRAMPH1_01G21109,FGRAMPH1_01G21147,FGR…	15.1	3.81	4.64	9.35804e-11	1.20485e-08	4.81939e-08
GO:0016798	hydrolase activity, acting on glycosyl bonds	219	31	FGRAMPH1_01G00217,FGRAMPH1_01G01453,FGRAMPH1_01G03057,FGRAMPH1_01G04967,FGRAMPH1_01G05623,FGRAMPH1_01G06317,FGRAMPH1_01G09481,FGRAMPH1_01G10377,FGRAMPH1_01G12467,FGRAMPH1_01G12507,FGRAMPH1_01G12939,FGRAMPH1_01G13095,FGRAMPH1_01G13329,FGRAMPH1_01G13725,FGRAMPH1_01G13769,FGRAMPH1_01G13837,FGRAMPH1_01G13999,FGRAMPH1_01G16623,FGRAMPH1_01G19927,FGRAMPH1_01G20937,FGRAMPH1_01G21109,FGRAMPH1_01G21147,FGR…	14.2	3.57	4.28	5.13099e-10	5.28492e-08	2.64246e-07
GO:0016829	lyase activity	212	25	FGRAMPH1_01G00131,FGRAMPH1_01G01149,FGRAMPH1_01G02925,FGRAMPH1_01G03831,FGRAMPH1_01G04977,FGRAMPH1_01G06757,FGRAMPH1_01G06785,FGRAMPH1_01G07059,FGRAMPH1_01G07549,FGRAMPH1_01G08071,FGRAMPH1_01G10353,FGRAMPH1_01G10989,FGRAMPH1_01G13111,FGRAMPH1_01G14007,FGRAMPH1_01G14117,FGRAMPH1_01G16963,FGRAMPH1_01G17619,FGRAMPH1_01G20049,FGRAMPH1_01G20441,FGRAMPH1_01G20869,FGRAMPH1_01G21835,FGRAMPH1_01G25683,FGR…	11.8	2.97	3.41	9.42003e-07	6.06415e-05	0.000485132
GO:0016772	transferase activity, transferring phosphorus-containing groups	350	21	FGRAMPH1_01G01281,FGRAMPH1_01G02553,FGRAMPH1_01G02945,FGRAMPH1_01G05453,FGRAMPH1_01G10353,FGRAMPH1_01G10555,FGRAMPH1_01G11061,FGRAMPH1_01G12417,FGRAMPH1_01G15215,FGRAMPH1_01G15609,FGRAMPH1_01G17231,FGRAMPH1_01G17615,FGRAMPH1_01G18091,FGRAMPH1_01G19063,FGRAMPH1_01G19463,FGRAMPH1_01G23751,FGRAMPH1_01G24019,FGRAMPH1_01G24349,FGRAMPH1_01G26845,FGRAMPH1_01G26993,FGRAMPH1_01G27777,	6	1.51	1.58	0.0382173	0.105326	1
GO:0016614	oxidoreductase activity, acting on CH-OH group of donors	120	16	FGRAMPH1_01G00127,FGRAMPH1_01G03723,FGRAMPH1_01G05781,FGRAMPH1_01G05905,FGRAMPH1_01G07527,FGRAMPH1_01G07881,FGRAMPH1_01G12973,FGRAMPH1_01G13349,FGRAMPH1_01G16403,FGRAMPH1_01G16815,FGRAMPH1_01G16903,FGRAMPH1_01G17615,FGRAMPH1_01G19545,FGRAMPH1_01G21001,FGRAMPH1_01G21537,FGRAMPH1_01G27691,	13.3	3.36	3.85	1.92512e-05	0.00073785	0.00991435
GO:0005506	iron ion binding	208	16	FGRAMPH1_01G01503,FGRAMPH1_01G02133,FGRAMPH1_01G02575,FGRAMPH1_01G03805,FGRAMPH1_01G06005,FGRAMPH1_01G06607,FGRAMPH1_01G10405,FGRAMPH1_01G13593,FGRAMPH1_01G16815,FGRAMPH1_01G17255,FGRAMPH1_01G17639,FGRAMPH1_01G17841,FGRAMPH1_01G19703,FGRAMPH1_01G20869,FGRAMPH1_01G24961,FGRAMPH1_01G26177,	7.7	1.94	2.07	0.00852047	0.051624	1
GO:0016301	kinase activity	254	16	FGRAMPH1_01G01281,FGRAMPH1_01G02553,FGRAMPH1_01G02945,FGRAMPH1_01G05453,FGRAMPH1_01G10353,FGRAMPH1_01G10555,FGRAMPH1_01G11061,FGRAMPH1_01G12417,FGRAMPH1_01G15215,FGRAMPH1_01G19063,FGRAMPH1_01G19463,FGRAMPH1_01G23751,FGRAMPH1_01G24019,FGRAMPH1_01G24349,FGRAMPH1_01G26845,FGRAMPH1_01G27777,	6.3	1.59	1.66	0.0454326	0.118171	1
GO:0016746	acyltransferase activity	170	15	FGRAMPH1_01G00127,FGRAMPH1_01G00131,FGRAMPH1_01G02103,FGRAMPH1_01G02555,FGRAMPH1_01G10605,FGRAMPH1_01G12649,FGRAMPH1_01G15549,FGRAMPH1_01G17615,FGRAMPH1_01G17619,FGRAMPH1_01G18435,FGRAMPH1_01G19361,FGRAMPH1_01G19463,FGRAMPH1_01G27377,FGRAMPH1_01G27519,FGRAMPH1_01G27831,	8.8	2.22	2.4	0.00305659	0.0228137	1
GO:0030246	carbohydrate binding	52	13	FGRAMPH1_01G01281,FGRAMPH1_01G01453,FGRAMPH1_01G01503,FGRAMPH1_01G04425,FGRAMPH1_01G12467,FGRAMPH1_01G12939,FGRAMPH1_01G13329,FGRAMPH1_01G13725,FGRAMPH1_01G19389,FGRAMPH1_01G19927,FGRAMPH1_01G21147,FGRAMPH1_01G21785,FGRAMPH1_01G25391,	25	6.3	8.34	7.54376e-08	6.47506e-06	3.88504e-05
GO:0019842	vitamin binding	116	13	FGRAMPH1_01G01503,FGRAMPH1_01G02925,FGRAMPH1_01G03831,FGRAMPH1_01G09731,FGRAMPH1_01G12649,FGRAMPH1_01G12827,FGRAMPH1_01G16927,FGRAMPH1_01G18195,FGRAMPH1_01G19959,FGRAMPH1_01G20357,FGRAMPH1_01G23085,FGRAMPH1_01G26169,FGRAMPH1_01G26395,	11.2	2.82	3.13	0.00065908	0.0141428	0.339426
GO:0016903	oxidoreductase activity, acting on the aldehyde or oxo group of donors	52	11	FGRAMPH1_01G02461,FGRAMPH1_01G05203,FGRAMPH1_01G06927,FGRAMPH1_01G10025,FGRAMPH1_01G10341,FGRAMPH1_01G11989,FGRAMPH1_01G14705,FGRAMPH1_01G17757,FGRAMPH1_01G19545,FGRAMPH1_01G23087,FGRAMPH1_01G27589,	21.2	5.33	6.67	4.58375e-06	0.000262292	0.00236063
GO:0016616	oxidoreductase activity, acting on the CH-OH group of donors, NAD or NADP as acceptor	86	11	FGRAMPH1_01G00127,FGRAMPH1_01G03723,FGRAMPH1_01G05781,FGRAMPH1_01G05905,FGRAMPH1_01G07527,FGRAMPH1_01G07881,FGRAMPH1_01G16403,FGRAMPH1_01G16903,FGRAMPH1_01G17615,FGRAMPH1_01G19545,FGRAMPH1_01G27691,	12.8	3.22	3.63	0.000555416	0.0136209	0.286039
GO:0016620	oxidoreductase activity, acting on the aldehyde or oxo group of donors, NAD or NADP as acceptor	48	10	FGRAMPH1_01G02461,FGRAMPH1_01G05203,FGRAMPH1_01G06927,FGRAMPH1_01G10341,FGRAMPH1_01G11989,FGRAMPH1_01G14705,FGRAMPH1_01G17757,FGRAMPH1_01G19545,FGRAMPH1_01G23087,FGRAMPH1_01G27589,	20.8	5.25	6.53	1.44448e-05	0.000619923	0.00743908
GO:0016853	isomerase activity	87	10	FGRAMPH1_01G02647,FGRAMPH1_01G04425,FGRAMPH1_01G07333,FGRAMPH1_01G16617,FGRAMPH1_01G19389,FGRAMPH1_01G24445,FGRAMPH1_01G24501,FGRAMPH1_01G25397,FGRAMPH1_01G26431,FGRAMPH1_01G27265,	11.5	2.9	3.21	0.00224097	0.0179466	1
GO:0016835	carbon-oxygen lyase activity	70	9	FGRAMPH1_01G00131,FGRAMPH1_01G06757,FGRAMPH1_01G10989,FGRAMPH1_01G13111,FGRAMPH1_01G14007,FGRAMPH1_01G14117,FGRAMPH1_01G17619,FGRAMPH1_01G20869,FGRAMPH1_01G21835,	12.9	3.24	3.64	0.00168378	0.0149508	0.867149
GO:0030170	pyridoxal phosphate binding	73	9	FGRAMPH1_01G02925,FGRAMPH1_01G03831,FGRAMPH1_01G09731,FGRAMPH1_01G16927,FGRAMPH1_01G18195,FGRAMPH1_01G19959,FGRAMPH1_01G20357,FGRAMPH1_01G23085,FGRAMPH1_01G26395,	12.3	3.11	3.47	0.00226511	0.0179466	1
GO:0070279	vitamin B6 binding	73	9	FGRAMPH1_01G02925,FGRAMPH1_01G03831,FGRAMPH1_01G09731,FGRAMPH1_01G16927,FGRAMPH1_01G18195,FGRAMPH1_01G19959,FGRAMPH1_01G20357,FGRAMPH1_01G23085,FGRAMPH1_01G26395,	12.3	3.11	3.47	0.00226511	0.0179466	1
GO:0015926	glucosidase activity	31	8	FGRAMPH1_01G03057,FGRAMPH1_01G06317,FGRAMPH1_01G12939,FGRAMPH1_01G16623,FGRAMPH1_01G19927,FGRAMPH1_01G21109,FGRAMPH1_01G21785,FGRAMPH1_01G27969,	25.8	6.5	8.59	2.00581e-05	0.00073785	0.0103299
GO:0015925	galactosidase activity	14	7	FGRAMPH1_01G00217,FGRAMPH1_01G04967,FGRAMPH1_01G12467,FGRAMPH1_01G13999,FGRAMPH1_01G21109,FGRAMPH1_01G21387,FGRAMPH1_01G25391,	50	12.6	24.68	3.93344e-07	2.89389e-05	0.000202572
GO:0016879	ligase activity, forming carbon-nitrogen bonds	39	7	FGRAMPH1_01G06867,FGRAMPH1_01G07679,FGRAMPH1_01G07687,FGRAMPH1_01G20789,FGRAMPH1_01G21961,FGRAMPH1_01G22635,FGRAMPH1_01G26617,	17.9	4.52	5.38	0.000747733	0.0141838	0.385082
GO:0016627	oxidoreductase activity, acting on the CH-CH group of donors	50	7	FGRAMPH1_01G00131,FGRAMPH1_01G05711,FGRAMPH1_01G07045,FGRAMPH1_01G10755,FGRAMPH1_01G17197,FGRAMPH1_01G17619,FGRAMPH1_01G20341,	14	3.53	4	0.00334262	0.0242457	1
GO:0016836	hydro-lyase activity	51	7	FGRAMPH1_01G00131,FGRAMPH1_01G06757,FGRAMPH1_01G10989,FGRAMPH1_01G14117,FGRAMPH1_01G17619,FGRAMPH1_01G20869,FGRAMPH1_01G21835,	13.7	3.46	3.91	0.00374557	0.0267912	1
GO:0008135	translation factor activity, RNA binding	63	7	FGRAMPH1_01G14675,FGRAMPH1_01G17785,FGRAMPH1_01G17879,FGRAMPH1_01G18739,FGRAMPH1_01G20017,FGRAMPH1_01G24313,FGRAMPH1_01G24731,	11.1	2.8	3.07	0.0119505	0.066897	1
GO:0090079	translation regulator activity, nucleic acid binding	63	7	FGRAMPH1_01G14675,FGRAMPH1_01G17785,FGRAMPH1_01G17879,FGRAMPH1_01G18739,FGRAMPH1_01G20017,FGRAMPH1_01G24313,FGRAMPH1_01G24731,	11.1	2.8	3.07	0.0119505	0.066897	1
GO:0016830	carbon-carbon lyase activity	64	7	FGRAMPH1_01G03831,FGRAMPH1_01G06785,FGRAMPH1_01G07059,FGRAMPH1_01G08071,FGRAMPH1_01G10353,FGRAMPH1_01G20049,FGRAMPH1_01G26169,	10.9	2.76	3.01	0.0129759	0.0713753	1
GO:0045182	translation regulator activity	67	7	FGRAMPH1_01G14675,FGRAMPH1_01G17785,FGRAMPH1_01G17879,FGRAMPH1_01G18739,FGRAMPH1_01G20017,FGRAMPH1_01G24313,FGRAMPH1_01G24731,	10.4	2.63	2.86	0.0164302	0.0846157	1
GO:0030247	polysaccharide binding	15	6	FGRAMPH1_01G01453,FGRAMPH1_01G13329,FGRAMPH1_01G13725,FGRAMPH1_01G19927,FGRAMPH1_01G21147,FGRAMPH1_01G21785,	40	10.08	16.4	1.38004e-05	0.000619923	0.00710721
GO:0016638	oxidoreductase activity, acting on the CH-NH2 group of donors	24	6	FGRAMPH1_01G05481,FGRAMPH1_01G05765,FGRAMPH1_01G08679,FGRAMPH1_01G09735,FGRAMPH1_01G12487,FGRAMPH1_01G14529,	25	6.3	8.19	0.000273974	0.00742613	0.141096
GO:0043177	organic acid binding	17	5	FGRAMPH1_01G01503,FGRAMPH1_01G02555,FGRAMPH1_01G09733,FGRAMPH1_01G12827,FGRAMPH1_01G26617,	29.4	7.41	10.22	0.000398342	0.0102573	0.205146
GO:0016667	oxidoreductase activity, acting on a sulfur group of donors	30	5	FGRAMPH1_01G11525,FGRAMPH1_01G16617,FGRAMPH1_01G24277,FGRAMPH1_01G24961,FGRAMPH1_01G26587,	16.7	4.2	4.9	0.00600565	0.0381286	1
GO:0008483	transaminase activity	41	5	FGRAMPH1_01G00157,FGRAMPH1_01G18195,FGRAMPH1_01G20357,FGRAMPH1_01G23085,FGRAMPH1_01G26395,	12.2	3.07	3.4	0.0221702	0.105326	1
GO:0016831	carboxy-lyase activity	42	5	FGRAMPH1_01G03831,FGRAMPH1_01G07059,FGRAMPH1_01G08071,FGRAMPH1_01G10353,FGRAMPH1_01G26169,	11.9	3	3.3	0.024375	0.105326	1
GO:0016701	oxidoreductase activity, acting on single donors with incorporation of molecular oxygen	42	5	FGRAMPH1_01G04045,FGRAMPH1_01G06373,FGRAMPH1_01G06447,FGRAMPH1_01G06607,FGRAMPH1_01G07199,	11.9	3	3.3	0.024375	0.105326	1
GO:0016769	transferase activity, transferring nitrogenous groups	44	5	FGRAMPH1_01G00157,FGRAMPH1_01G18195,FGRAMPH1_01G20357,FGRAMPH1_01G23085,FGRAMPH1_01G26395,	11.4	2.86	3.13	0.0291958	0.105326	1
GO:0003743	translation initiation factor activity	45	5	FGRAMPH1_01G17785,FGRAMPH1_01G17879,FGRAMPH1_01G18739,FGRAMPH1_01G20017,FGRAMPH1_01G24313,	11.1	2.8	3.06	0.0318164	0.105326	1
GO:0004312	fatty acid synthase activity	5	4	FGRAMPH1_01G00127,FGRAMPH1_01G00131,FGRAMPH1_01G17615,FGRAMPH1_01G17619,	80	20.16	97.93	1.18038e-05	0.000607898	0.00607898
GO:0016408	C-acyltransferase activity	9	4	FGRAMPH1_01G00127,FGRAMPH1_01G00131,FGRAMPH1_01G17615,FGRAMPH1_01G27377,	44.4	11.2	19.58	0.000261937	0.00742613	0.134898
GO:0048038	quinone binding	11	4	FGRAMPH1_01G05481,FGRAMPH1_01G05765,FGRAMPH1_01G08679,FGRAMPH1_01G12487,	36.4	9.17	13.98	0.000643926	0.0141428	0.331622
GO:0008131	primary amine oxidase activity	12	4	FGRAMPH1_01G05481,FGRAMPH1_01G05765,FGRAMPH1_01G08679,FGRAMPH1_01G12487,	33.3	8.4	12.23	0.000935842	0.0141838	0.481959
GO:0030248	cellulose binding	13	4	FGRAMPH1_01G01453,FGRAMPH1_01G13329,FGRAMPH1_01G13725,FGRAMPH1_01G21147,	30.8	7.76	10.87	0.00130978	0.0141838	0.674535
GO:0016790	thiolester hydrolase activity	15	4	FGRAMPH1_01G00131,FGRAMPH1_01G09513,FGRAMPH1_01G17619,FGRAMPH1_01G22905,	26.7	6.72	8.89	0.00234784	0.0183203	1
GO:0031406	carboxylic acid binding	16	4	FGRAMPH1_01G01503,FGRAMPH1_01G02555,FGRAMPH1_01G09733,FGRAMPH1_01G12827,	25	6.3	8.15	0.0030336	0.0228137	1
GO:0016645	oxidoreductase activity, acting on the CH-NH group of donors	18	4	FGRAMPH1_01G07687,FGRAMPH1_01G11989,FGRAMPH1_01G11995,FGRAMPH1_01G12827,	22.2	5.6	6.98	0.00479036	0.030838	1
GO:0016641	oxidoreductase activity, acting on the CH-NH2 group of donors, oxygen as acceptor	20	4	FGRAMPH1_01G05481,FGRAMPH1_01G05765,FGRAMPH1_01G08679,FGRAMPH1_01G12487,	20	5.04	6.11	0.0071249	0.0442087	1
GO:0005507	copper ion binding	34	4	FGRAMPH1_01G05481,FGRAMPH1_01G05765,FGRAMPH1_01G08679,FGRAMPH1_01G12487,	11.8	2.97	3.25	0.0442516	0.115683	1
GO:0004321	fatty-acyl-CoA synthase activity	3	3	FGRAMPH1_01G00127,FGRAMPH1_01G00131,FGRAMPH1_01G17615,	100	25.2	inf	6.19421e-05	0.00199376	0.0319002
GO:0046556	alpha-L-arabinofuranosidase activity	5	3	FGRAMPH1_01G13769,FGRAMPH1_01G22335,FGRAMPH1_01G25059,	60	15.12	36.61	0.000583436	0.0136577	0.300469
GO:0004565	beta-galactosidase activity	6	3	FGRAMPH1_01G12467,FGRAMPH1_01G13999,FGRAMPH1_01G25391,	50	12.6	24.41	0.00113257	0.0141838	0.583274
GO:0004558	alpha-1,4-glucosidase activity	6	3	FGRAMPH1_01G03057,FGRAMPH1_01G12939,FGRAMPH1_01G27969,	50	12.6	24.41	0.00113257	0.0141838	0.583274
GO:0090599	alpha-glucosidase activity	7	3	FGRAMPH1_01G03057,FGRAMPH1_01G12939,FGRAMPH1_01G27969,	42.9	10.8	18.3	0.00192385	0.0162423	0.990783
GO:0052692	raffinose alpha-galactosidase activity	7	3	FGRAMPH1_01G00217,FGRAMPH1_01G04967,FGRAMPH1_01G21387,	42.9	10.8	18.3	0.00192385	0.0162423	0.990783
GO:0004557	alpha-galactosidase activity	7	3	FGRAMPH1_01G00217,FGRAMPH1_01G04967,FGRAMPH1_01G21387,	42.9	10.8	18.3	0.00192385	0.0162423	0.990783
GO:0016884	carbon-nitrogen ligase activity, with glutamine as amido-N-donor	11	3	FGRAMPH1_01G06867,FGRAMPH1_01G21961,FGRAMPH1_01G26617,	27.3	6.87	9.15	0.00805606	0.0493913	1
GO:0102483	scopolin beta-glucosidase activity	14	3	FGRAMPH1_01G06317,FGRAMPH1_01G12939,FGRAMPH1_01G16623,	21.4	5.4	6.65	0.0162713	0.0846157	1
GO:0008422	beta-glucosidase activity	19	3	FGRAMPH1_01G06317,FGRAMPH1_01G12939,FGRAMPH1_01G16623,	15.8	3.98	4.57	0.0374401	0.105326	1
GO:0005347	ATP transmembrane transporter activity	20	3	FGRAMPH1_01G09803,FGRAMPH1_01G22599,FGRAMPH1_01G24035,	15	3.78	4.3	0.0427898	0.112432	1
GO:0016860	intramolecular oxidoreductase activity	20	3	FGRAMPH1_01G16617,FGRAMPH1_01G25397,FGRAMPH1_01G26431,	15	3.78	4.3	0.0427898	0.112432	1
GO:0015605	organophosphate ester transmembrane transporter activity	21	3	FGRAMPH1_01G09803,FGRAMPH1_01G22599,FGRAMPH1_01G24035,	14.3	3.6	4.06	0.0484996	0.12184	1
GO:0016628	oxidoreductase activity, acting on the CH-CH group of donors, NAD or NADP as acceptor	21	3	FGRAMPH1_01G00131,FGRAMPH1_01G07045,FGRAMPH1_01G17619,	14.3	3.6	4.06	0.0484996	0.12184	1
GO:0005346	purine ribonucleotide transmembrane transporter activity	21	3	FGRAMPH1_01G09803,FGRAMPH1_01G22599,FGRAMPH1_01G24035,	14.3	3.6	4.06	0.0484996	0.12184	1
GO:0015215	nucleotide transmembrane transporter activity	21	3	FGRAMPH1_01G09803,FGRAMPH1_01G22599,FGRAMPH1_01G24035,	14.3	3.6	4.06	0.0484996	0.12184	1
GO:0015216	purine nucleotide transmembrane transporter activity	21	3	FGRAMPH1_01G09803,FGRAMPH1_01G22599,FGRAMPH1_01G24035,	14.3	3.6	4.06	0.0484996	0.12184	1
GO:0000295	adenine nucleotide transmembrane transporter activity	21	3	FGRAMPH1_01G09803,FGRAMPH1_01G22599,FGRAMPH1_01G24035,	14.3	3.6	4.06	0.0484996	0.12184	1
GO:0016295	myristoyl-[acyl-carrier-protein] hydrolase activity	2	2	FGRAMPH1_01G00131,FGRAMPH1_01G17619,	100	25.2	inf	0.00156986	0.0141838	0.808476
GO:0016297	acyl-[acyl-carrier-protein] hydrolase activity	2	2	FGRAMPH1_01G00131,FGRAMPH1_01G17619,	100	25.2	inf	0.00156986	0.0141838	0.808476
GO:0008482	sulfite oxidase activity	2	2	FGRAMPH1_01G11525,FGRAMPH1_01G24961,	100	25.2	inf	0.00156986	0.0141838	0.808476
GO:0004320	oleoyl-[acyl-carrier-protein] hydrolase activity	2	2	FGRAMPH1_01G00131,FGRAMPH1_01G17619,	100	25.2	inf	0.00156986	0.0141838	0.808476
GO:0004313	[acyl-carrier-protein] S-acetyltransferase activity	2	2	FGRAMPH1_01G00131,FGRAMPH1_01G17619,	100	25.2	inf	0.00156986	0.0141838	0.808476
GO:0004314	[acyl-carrier-protein] S-malonyltransferase activity	2	2	FGRAMPH1_01G00131,FGRAMPH1_01G17619,	100	25.2	inf	0.00156986	0.0141838	0.808476
GO:0016720	delta12-fatty acid dehydrogenase activity	2	2	FGRAMPH1_01G18755,FGRAMPH1_01G25911,	100	25.2	inf	0.00156986	0.0141838	0.808476
GO:0004317	3-hydroxypalmitoyl-[acyl-carrier-protein] dehydratase activity	2	2	FGRAMPH1_01G00131,FGRAMPH1_01G17619,	100	25.2	inf	0.00156986	0.0141838	0.808476
GO:0008869	galactonate dehydratase activity	2	2	FGRAMPH1_01G06757,FGRAMPH1_01G14117,	100	25.2	inf	0.00156986	0.0141838	0.808476
GO:0008693	3-hydroxydecanoyl-[acyl-carrier-protein] dehydratase activity	2	2	FGRAMPH1_01G00131,FGRAMPH1_01G17619,	100	25.2	inf	0.00156986	0.0141838	0.808476
GO:0016631	enoyl-[acyl-carrier-protein] reductase activity	2	2	FGRAMPH1_01G00131,FGRAMPH1_01G17619,	100	25.2	inf	0.00156986	0.0141838	0.808476
GO:2001070	starch binding	2	2	FGRAMPH1_01G19927,FGRAMPH1_01G21785,	100	25.2	inf	0.00156986	0.0141838	0.808476
GO:0102131	obsolete 3-oxo-glutaryl-[acp] methyl ester reductase activity	2	2	FGRAMPH1_01G00127,FGRAMPH1_01G17615,	100	25.2	inf	0.00156986	0.0141838	0.808476
GO:0019171	3-hydroxyacyl-[acyl-carrier-protein] dehydratase activity	2	2	FGRAMPH1_01G00131,FGRAMPH1_01G17619,	100	25.2	inf	0.00156986	0.0141838	0.808476
GO:0034386	4-aminobutyrate:2-oxoglutarate transaminase activity	2	2	FGRAMPH1_01G18195,FGRAMPH1_01G23085,	100	25.2	inf	0.00156986	0.0141838	0.808476
GO:0042389	omega-3 fatty acid desaturase activity	2	2	FGRAMPH1_01G18755,FGRAMPH1_01G25911,	100	25.2	inf	0.00156986	0.0141838	0.808476
GO:0047451	3-hydroxyoctanoyl-[acyl-carrier-protein] dehydratase activity	2	2	FGRAMPH1_01G00131,FGRAMPH1_01G17619,	100	25.2	inf	0.00156986	0.0141838	0.808476
GO:0016420	malonyltransferase activity	2	2	FGRAMPH1_01G00131,FGRAMPH1_01G17619,	100	25.2	inf	0.00156986	0.0141838	0.808476
GO:0004594	pantothenate kinase activity	2	2	FGRAMPH1_01G05453,FGRAMPH1_01G10555,	100	25.2	inf	0.00156986	0.0141838	0.808476
GO:0102132	obsolete 3-oxo-pimeloyl-[acp] methyl ester reductase activity	2	2	FGRAMPH1_01G00127,FGRAMPH1_01G17615,	100	25.2	inf	0.00156986	0.0141838	0.808476
GO:0008659	(3R)-hydroxymyristoyl-[acyl-carrier-protein] dehydratase activity	2	2	FGRAMPH1_01G00131,FGRAMPH1_01G17619,	100	25.2	inf	0.00156986	0.0141838	0.808476
GO:0004318	enoyl-[acyl-carrier-protein] reductase (NADH) activity	2	2	FGRAMPH1_01G00131,FGRAMPH1_01G17619,	100	25.2	inf	0.00156986	0.0141838	0.808476
GO:0004339	glucan 1,4-alpha-glucosidase activity	2	2	FGRAMPH1_01G19927,FGRAMPH1_01G21785,	100	25.2	inf	0.00156986	0.0141838	0.808476
GO:0003867	4-aminobutyrate transaminase activity	2	2	FGRAMPH1_01G18195,FGRAMPH1_01G23085,	100	25.2	inf	0.00156986	0.0141838	0.808476
GO:0004315	3-oxoacyl-[acyl-carrier-protein] synthase activity	2	2	FGRAMPH1_01G00127,FGRAMPH1_01G17615,	100	25.2	inf	0.00156986	0.0141838	0.808476
GO:0016296	palmitoyl-[acyl-carrier-protein] hydrolase activity	2	2	FGRAMPH1_01G00131,FGRAMPH1_01G17619,	100	25.2	inf	0.00156986	0.0141838	0.808476
GO:0016419	S-malonyltransferase activity	2	2	FGRAMPH1_01G00131,FGRAMPH1_01G17619,	100	25.2	inf	0.00156986	0.0141838	0.808476
GO:0004372	glycine hydroxymethyltransferase activity	3	2	FGRAMPH1_01G09731,FGRAMPH1_01G19959,	66.7	16.8	48.68	0.00458569	0.029894	1
GO:0004066	asparagine synthase (glutamine-hydrolyzing) activity	3	2	FGRAMPH1_01G06867,FGRAMPH1_01G21961,	66.7	16.8	48.68	0.00458569	0.029894	1
GO:0016418	S-acetyltransferase activity	3	2	FGRAMPH1_01G00131,FGRAMPH1_01G17619,	66.7	16.8	48.68	0.00458569	0.029894	1
GO:0004086	obsolete carbamoyl-phosphate synthase activity	3	2	FGRAMPH1_01G03009,FGRAMPH1_01G26617,	66.7	16.8	48.68	0.00458569	0.029894	1
GO:0004316	3-oxoacyl-[acyl-carrier-protein] reductase (NADPH) activity	3	2	FGRAMPH1_01G00127,FGRAMPH1_01G17615,	66.7	16.8	48.68	0.00458569	0.029894	1
GO:0016725	oxidoreductase activity, acting on CH or CH2 groups	4	2	FGRAMPH1_01G03805,FGRAMPH1_01G17841,	50	12.6	24.34	0.00893092	0.0516789	1
GO:0031369	translation initiation factor binding	4	2	FGRAMPH1_01G17879,FGRAMPH1_01G18739,	50	12.6	24.34	0.00893092	0.0516789	1
GO:0016661	oxidoreductase activity, acting on other nitrogenous compounds as donors	4	2	FGRAMPH1_01G14551,FGRAMPH1_01G24961,	50	12.6	24.34	0.00893092	0.0516789	1
GO:0032450	maltose alpha-glucosidase activity	4	2	FGRAMPH1_01G03057,FGRAMPH1_01G12939,	50	12.6	24.34	0.00893092	0.0516789	1
GO:0016670	oxidoreductase activity, acting on a sulfur group of donors, oxygen as acceptor	5	2	FGRAMPH1_01G11525,FGRAMPH1_01G24961,	40	10.08	16.22	0.0144959	0.0761774	1
GO:0004069	L-aspartate:2-oxoglutarate aminotransferase activity	6	2	FGRAMPH1_01G20357,FGRAMPH1_01G26395,	33.3	8.4	12.17	0.0211776	0.105326	1
GO:0004029	aldehyde dehydrogenase (NAD+) activity	7	2	FGRAMPH1_01G05203,FGRAMPH1_01G14705,	28.6	7.2	9.73	0.0288791	0.105326	1
GO:0031405	lipoic acid binding	7	2	FGRAMPH1_01G02555,FGRAMPH1_01G09733,	28.6	7.2	9.73	0.0288791	0.105326	1
GO:0050145	nucleoside monophosphate kinase activity	7	2	FGRAMPH1_01G24019,FGRAMPH1_01G27777,	28.6	7.2	9.73	0.0288791	0.105326	1
GO:0004030	aldehyde dehydrogenase [NAD(P)+] activity	7	2	FGRAMPH1_01G05203,FGRAMPH1_01G14705,	28.6	7.2	9.73	0.0288791	0.105326	1
GO:1901618	organic hydroxy compound transmembrane transporter activity	8	2	FGRAMPH1_01G12419,FGRAMPH1_01G14725,	25	6.3	8.11	0.0375094	0.105326	1
GO:0005504	fatty acid binding	8	2	FGRAMPH1_01G02555,FGRAMPH1_01G09733,	25	6.3	8.11	0.0375094	0.105326	1
GO:0031218	arabinogalactan endo-1,4-beta-galactosidase activity	1	1	FGRAMPH1_01G21109,	100	25.2	inf	0.0396762	0.105326	1
GO:0004161	dimethylallyltranstransferase activity	1	1	FGRAMPH1_01G23179,	100	25.2	inf	0.0396762	0.105326	1
GO:0046899	nucleoside triphosphate adenylate kinase activity	1	1	FGRAMPH1_01G27777,	100	25.2	inf	0.0396762	0.105326	1
GO:0004163	diphosphomevalonate decarboxylase activity	1	1	FGRAMPH1_01G08071,	100	25.2	inf	0.0396762	0.105326	1
GO:0004474	malate synthase activity	1	1	FGRAMPH1_01G10605,	100	25.2	inf	0.0396762	0.105326	1
GO:0004070	aspartate carbamoyltransferase activity	1	1	FGRAMPH1_01G26617,	100	25.2	inf	0.0396762	0.105326	1
GO:0050262	ribosylnicotinamide kinase activity	1	1	FGRAMPH1_01G15215,	100	25.2	inf	0.0396762	0.105326	1
GO:0016160	amylase activity	1	1	FGRAMPH1_01G13837,	100	25.2	inf	0.0396762	0.105326	1
GO:0010333	terpene synthase activity	1	1	FGRAMPH1_01G13111,	100	25.2	inf	0.0396762	0.105326	1
GO:0080132	fatty acid alpha-hydroxylase activity	1	1	FGRAMPH1_01G17255,	100	25.2	inf	0.0396762	0.105326	1
GO:0004478	methionine adenosyltransferase activity	1	1	FGRAMPH1_01G01095,	100	25.2	inf	0.0396762	0.105326	1
GO:0047865	dimethylglycine dehydrogenase activity	1	1	FGRAMPH1_01G12827,	100	25.2	inf	0.0396762	0.105326	1
GO:0016726	oxidoreductase activity, acting on CH or CH2 groups, NAD or NADP as acceptor	1	1	FGRAMPH1_01G03805,	100	25.2	inf	0.0396762	0.105326	1
GO:0016727	oxidoreductase activity, acting on CH or CH2 groups, oxygen as acceptor	1	1	FGRAMPH1_01G03805,	100	25.2	inf	0.0396762	0.105326	1
GO:0030378	serine racemase activity	1	1	FGRAMPH1_01G07333,	100	25.2	inf	0.0396762	0.105326	1
GO:0004013	adenosylhomocysteinase activity	1	1	FGRAMPH1_01G18335,	100	25.2	inf	0.0396762	0.105326	1
GO:0003989	acetyl-CoA carboxylase activity	1	1	FGRAMPH1_01G22635,	100	25.2	inf	0.0396762	0.105326	1
GO:0050113	inositol oxygenase activity	1	1	FGRAMPH1_01G06607,	100	25.2	inf	0.0396762	0.105326	1
GO:0045482	trichodiene synthase activity	1	1	FGRAMPH1_01G13111,	100	25.2	inf	0.0396762	0.105326	1
GO:0050085	mannitol 2-dehydrogenase (NADP+) activity	1	1	FGRAMPH1_01G16403,	100	25.2	inf	0.0396762	0.105326	1
GO:0000246	delta24(24-1) sterol reductase activity	1	1	FGRAMPH1_01G07045,	100	25.2	inf	0.0396762	0.105326	1
GO:0047101	2-oxoisovalerate dehydrogenase (acylating) activity	1	1	FGRAMPH1_01G27589,	100	25.2	inf	0.0396762	0.105326	1
GO:0004075	biotin carboxylase activity	1	1	FGRAMPH1_01G22635,	100	25.2	inf	0.0396762	0.105326	1
GO:0047547	2-methylcitrate dehydratase activity	1	1	FGRAMPH1_01G10989,	100	25.2	inf	0.0396762	0.105326	1
GO:0047952	glycerol-3-phosphate dehydrogenase [NAD(P)+] activity	1	1	FGRAMPH1_01G16903,	100	25.2	inf	0.0396762	0.105326	1
GO:0000156	phosphorelay response regulator activity	1	1	FGRAMPH1_01G20127,	100	25.2	inf	0.0396762	0.105326	1
GO:0050032	L-rhamnonate dehydratase activity	1	1	FGRAMPH1_01G06757,	100	25.2	inf	0.0396762	0.105326	1
GO:0004109	coproporphyrinogen oxidase activity	1	1	FGRAMPH1_01G20341,	100	25.2	inf	0.0396762	0.105326	1
GO:0051903	S-(hydroxymethyl)glutathione dehydrogenase activity	1	1	FGRAMPH1_01G07527,	100	25.2	inf	0.0396762	0.105326	1
GO:0004037	allantoicase activity	1	1	FGRAMPH1_01G19243,	100	25.2	inf	0.0396762	0.105326	1
GO:0061928	glutathione specific gamma-glutamylcyclotransferase activity	1	1	FGRAMPH1_01G01149,	100	25.2	inf	0.0396762	0.105326	1
GO:0004127	cytidylate kinase activity	1	1	FGRAMPH1_01G24019,	100	25.2	inf	0.0396762	0.105326	1
GO:0071933	Arp2/3 complex binding	1	1	FGRAMPH1_01G26307,	100	25.2	inf	0.0396762	0.105326	1
GO:0051907	S-(hydroxymethyl)glutathione synthase activity	1	1	FGRAMPH1_01G20441,	100	25.2	inf	0.0396762	0.105326	1
GO:0004556	alpha-amylase activity	1	1	FGRAMPH1_01G13837,	100	25.2	inf	0.0396762	0.105326	1
GO:0004608	phosphatidylethanolamine N-methyltransferase activity	1	1	FGRAMPH1_01G17007,	100	25.2	inf	0.0396762	0.105326	1
GO:0004039	allophanate hydrolase activity	1	1	FGRAMPH1_01G20789,	100	25.2	inf	0.0396762	0.105326	1
GO:0015113	nitrite transmembrane transporter activity	1	1	FGRAMPH1_01G01085,	100	25.2	inf	0.0396762	0.105326	1
GO:0015112	nitrate transmembrane transporter activity	1	1	FGRAMPH1_01G01085,	100	25.2	inf	0.0396762	0.105326	1
GO:0010334	sesquiterpene synthase activity	1	1	FGRAMPH1_01G13111,	100	25.2	inf	0.0396762	0.105326	1
GO:0008775	acetate CoA-transferase activity	1	1	FGRAMPH1_01G09513,	100	25.2	inf	0.0396762	0.105326	1
GO:0005542	folic acid binding	1	1	FGRAMPH1_01G12827,	100	25.2	inf	0.0396762	0.105326	1
GO:0004855	xanthine oxidase activity	1	1	FGRAMPH1_01G03805,	100	25.2	inf	0.0396762	0.105326	1
GO:0004846	urate oxidase activity	1	1	FGRAMPH1_01G14551,	100	25.2	inf	0.0396762	0.105326	1
GO:0004496	mevalonate kinase activity	1	1	FGRAMPH1_01G19063,	100	25.2	inf	0.0396762	0.105326	1
GO:0004477	methenyltetrahydrofolate cyclohydrolase activity	1	1	FGRAMPH1_01G07687,	100	25.2	inf	0.0396762	0.105326	1
GO:0004450	isocitrate dehydrogenase (NADP+) activity	1	1	FGRAMPH1_01G07881,	100	25.2	inf	0.0396762	0.105326	1
GO:0004421	hydroxymethylglutaryl-CoA synthase activity	1	1	FGRAMPH1_01G27519,	100	25.2	inf	0.0396762	0.105326	1
GO:0004328	formamidase activity	1	1	FGRAMPH1_01G28059,	100	25.2	inf	0.0396762	0.105326	1
GO:0004352	glutamate dehydrogenase (NAD+) activity	1	1	FGRAMPH1_01G14529,	100	25.2	inf	0.0396762	0.105326	1
GO:0003986	acetyl-CoA hydrolase activity	1	1	FGRAMPH1_01G09513,	100	25.2	inf	0.0396762	0.105326	1
GO:0003863	3-methyl-2-oxobutanoate dehydrogenase (2-methylpropanoyl-transferring) activity	1	1	FGRAMPH1_01G27589,	100	25.2	inf	0.0396762	0.105326	1
GO:0004367	glycerol-3-phosphate dehydrogenase [NAD+] activity	1	1	FGRAMPH1_01G16903,	100	25.2	inf	0.0396762	0.105326	1
GO:0004375	glycine dehydrogenase (decarboxylating) activity	1	1	FGRAMPH1_01G09735,	100	25.2	inf	0.0396762	0.105326	1
GO:0004781	sulfate adenylyltransferase (ATP) activity	1	1	FGRAMPH1_01G11061,	100	25.2	inf	0.0396762	0.105326	1
GO:0004779	sulfate adenylyltransferase activity	1	1	FGRAMPH1_01G11061,	100	25.2	inf	0.0396762	0.105326	1
GO:0004420	hydroxymethylglutaryl-CoA reductase (NADPH) activity	1	1	FGRAMPH1_01G27691,	100	25.2	inf	0.0396762	0.105326	1
GO:0033754	indoleamine 2,3-dioxygenase activity	1	1	FGRAMPH1_01G06373,	100	25.2	inf	0.0396762	0.105326	1
GO:0018738	S-formylglutathione hydrolase activity	1	1	FGRAMPH1_01G22905,	100	25.2	inf	0.0396762	0.105326	1
GO:0016421	CoA carboxylase activity	1	1	FGRAMPH1_01G22635,	100	25.2	inf	0.0396762	0.105326	1
GO:0047939	L-glucuronate reductase activity	1	1	FGRAMPH1_01G03723,	100	25.2	inf	0.0396762	0.105326	1
GO:0004611	phosphoenolpyruvate carboxykinase activity	1	1	FGRAMPH1_01G10353,	100	25.2	inf	0.0396762	0.105326	1
GO:0004847	urea carboxylase activity	1	1	FGRAMPH1_01G20789,	100	25.2	inf	0.0396762	0.105326	1
GO:0004854	xanthine dehydrogenase activity	1	1	FGRAMPH1_01G03805,	100	25.2	inf	0.0396762	0.105326	1
GO:0008190	eukaryotic initiation factor 4E binding	1	1	FGRAMPH1_01G17879,	100	25.2	inf	0.0396762	0.105326	1
GO:0004612	phosphoenolpyruvate carboxykinase (ATP) activity	1	1	FGRAMPH1_01G10353,	100	25.2	inf	0.0396762	0.105326	1
GO:0004452	isopentenyl-diphosphate delta-isomerase activity	1	1	FGRAMPH1_01G26431,	100	25.2	inf	0.0396762	0.105326	1
GO:0009041	uridylate kinase activity	1	1	FGRAMPH1_01G24019,	100	25.2	inf	0.0396762	0.105326	1
GO:0046997	oxidoreductase activity, acting on the CH-NH group of donors, flavin as acceptor	1	1	FGRAMPH1_01G12827,	100	25.2	inf	0.0396762	0.105326	1
GO:0004329	formate-tetrahydrofolate ligase activity	1	1	FGRAMPH1_01G07687,	100	25.2	inf	0.0396762	0.105326	1
GO:0004409	homoaconitate hydratase activity	1	1	FGRAMPH1_01G20869,	100	25.2	inf	0.0396762	0.105326	1
GO:0008863	formate dehydrogenase (NAD+) activity	1	1	FGRAMPH1_01G19545,	100	25.2	inf	0.0396762	0.105326	1
GO:0048037	obsolete cofactor binding	1	1	FGRAMPH1_01G02555,	100	25.2	inf	0.0396762	0.105326	1
GO:0016802	trialkylsulfonium hydrolase activity	1	1	FGRAMPH1_01G18335,	100	25.2	inf	0.0396762	0.105326	1
GO:0016663	oxidoreductase activity, acting on other nitrogenous compounds as donors, oxygen as acceptor	1	1	FGRAMPH1_01G14551,	100	25.2	inf	0.0396762	0.105326	1
GO:0016642	oxidoreductase activity, acting on the CH-NH2 group of donors, disulfide as acceptor	1	1	FGRAMPH1_01G09735,	100	25.2	inf	0.0396762	0.105326	1
GO:0015204	urea transmembrane transporter activity	1	1	FGRAMPH1_01G12089,	100	25.2	inf	0.0396762	0.105326	1
GO:0016536	obsolete cyclin-dependent protein kinase 5 activator regulator activity	1	1	FGRAMPH1_01G27589,	100	25.2	inf	0.0396762	0.105326	1

## Sheet: BP
ID	Name	Bgd count	Result count	Result gene list	Pct of bgd	Fold enrichment	Odds ratio	P-value	Benjamini	Bonferroni
GO:0044281	small molecule metabolic process	634	90	FGRAMPH1_01G00127,FGRAMPH1_01G00131,FGRAMPH1_01G00157,FGRAMPH1_01G00867,FGRAMPH1_01G01085,FGRAMPH1_01G01095,FGRAMPH1_01G01281,FGRAMPH1_01G02461,FGRAMPH1_01G02553,FGRAMPH1_01G02925,FGRAMPH1_01G03723,FGRAMPH1_01G03831,FGRAMPH1_01G04993,FGRAMPH1_01G05203,FGRAMPH1_01G05453,FGRAMPH1_01G05905,FGRAMPH1_01G06005,FGRAMPH1_01G06373,FGRAMPH1_01G06607,FGRAMPH1_01G06757,FGRAMPH1_01G06785,FGRAMPH1_01G06867,FGR…	14.2	3.58	5.05	2.74189e-28	2.82414e-25	2.82414e-25
GO:0008152	metabolic process	3697	241	FGRAMPH1_01G00127,FGRAMPH1_01G00131,FGRAMPH1_01G00157,FGRAMPH1_01G00217,FGRAMPH1_01G00461,FGRAMPH1_01G00867,FGRAMPH1_01G01085,FGRAMPH1_01G01095,FGRAMPH1_01G01149,FGRAMPH1_01G01281,FGRAMPH1_01G01453,FGRAMPH1_01G01503,FGRAMPH1_01G01633,FGRAMPH1_01G01651,FGRAMPH1_01G01751,FGRAMPH1_01G02103,FGRAMPH1_01G02133,FGRAMPH1_01G02461,FGRAMPH1_01G02553,FGRAMPH1_01G02925,FGRAMPH1_01G02945,FGRAMPH1_01G02989,FGR…	6.5	1.64	3.24	1.96889e-25	1.01398e-22	2.02795e-22
GO:0071704	organic substance metabolic process	2781	191	FGRAMPH1_01G00127,FGRAMPH1_01G00131,FGRAMPH1_01G00157,FGRAMPH1_01G00217,FGRAMPH1_01G00461,FGRAMPH1_01G00867,FGRAMPH1_01G01085,FGRAMPH1_01G01095,FGRAMPH1_01G01149,FGRAMPH1_01G01281,FGRAMPH1_01G01453,FGRAMPH1_01G01633,FGRAMPH1_01G01751,FGRAMPH1_01G02133,FGRAMPH1_01G02461,FGRAMPH1_01G02553,FGRAMPH1_01G02925,FGRAMPH1_01G02945,FGRAMPH1_01G02989,FGRAMPH1_01G03057,FGRAMPH1_01G03723,FGRAMPH1_01G03765,FGR…	6.9	1.73	2.74	6.51569e-20	2.23705e-17	6.71116e-17
GO:0005975	carbohydrate metabolic process	348	55	FGRAMPH1_01G00217,FGRAMPH1_01G01281,FGRAMPH1_01G01453,FGRAMPH1_01G02133,FGRAMPH1_01G02553,FGRAMPH1_01G03057,FGRAMPH1_01G03723,FGRAMPH1_01G04425,FGRAMPH1_01G04967,FGRAMPH1_01G05623,FGRAMPH1_01G05905,FGRAMPH1_01G06317,FGRAMPH1_01G06607,FGRAMPH1_01G06757,FGRAMPH1_01G06785,FGRAMPH1_01G09481,FGRAMPH1_01G10353,FGRAMPH1_01G10377,FGRAMPH1_01G10605,FGRAMPH1_01G10989,FGRAMPH1_01G12417,FGRAMPH1_01G12467,FGR…	15.8	3.98	5.21	2.64503e-19	6.81096e-17	2.72438e-16
GO:0006082	organic acid metabolic process	375	54	FGRAMPH1_01G00127,FGRAMPH1_01G00131,FGRAMPH1_01G00157,FGRAMPH1_01G00867,FGRAMPH1_01G01085,FGRAMPH1_01G01281,FGRAMPH1_01G02461,FGRAMPH1_01G02553,FGRAMPH1_01G02925,FGRAMPH1_01G03831,FGRAMPH1_01G05203,FGRAMPH1_01G05905,FGRAMPH1_01G06373,FGRAMPH1_01G06757,FGRAMPH1_01G06785,FGRAMPH1_01G06867,FGRAMPH1_01G07333,FGRAMPH1_01G07679,FGRAMPH1_01G07687,FGRAMPH1_01G07881,FGRAMPH1_01G09513,FGRAMPH1_01G09731,FGR…	14.4	3.63	4.64	4.23305e-17	8.72009e-15	4.36004e-14
GO:1901575	organic substance catabolic process	434	58	FGRAMPH1_01G00217,FGRAMPH1_01G00867,FGRAMPH1_01G01149,FGRAMPH1_01G01281,FGRAMPH1_01G01453,FGRAMPH1_01G02553,FGRAMPH1_01G03057,FGRAMPH1_01G04993,FGRAMPH1_01G06317,FGRAMPH1_01G06373,FGRAMPH1_01G06607,FGRAMPH1_01G06757,FGRAMPH1_01G07687,FGRAMPH1_01G09481,FGRAMPH1_01G09733,FGRAMPH1_01G09735,FGRAMPH1_01G10377,FGRAMPH1_01G10989,FGRAMPH1_01G11395,FGRAMPH1_01G11989,FGRAMPH1_01G11995,FGRAMPH1_01G12417,FGR…	13.4	3.37	4.28	8.7275e-17	1.49822e-14	8.98932e-14
GO:0043436	oxoacid metabolic process	367	52	FGRAMPH1_01G00127,FGRAMPH1_01G00131,FGRAMPH1_01G00157,FGRAMPH1_01G00867,FGRAMPH1_01G01085,FGRAMPH1_01G01281,FGRAMPH1_01G02553,FGRAMPH1_01G02925,FGRAMPH1_01G03831,FGRAMPH1_01G05203,FGRAMPH1_01G05905,FGRAMPH1_01G06373,FGRAMPH1_01G06757,FGRAMPH1_01G06785,FGRAMPH1_01G06867,FGRAMPH1_01G07333,FGRAMPH1_01G07679,FGRAMPH1_01G07687,FGRAMPH1_01G07881,FGRAMPH1_01G09513,FGRAMPH1_01G09731,FGRAMPH1_01G09733,FGR…	14.2	3.57	4.52	3.51388e-16	5.17042e-14	3.6193e-13
GO:0009056	catabolic process	480	60	FGRAMPH1_01G00217,FGRAMPH1_01G00867,FGRAMPH1_01G01149,FGRAMPH1_01G01281,FGRAMPH1_01G01453,FGRAMPH1_01G02553,FGRAMPH1_01G03057,FGRAMPH1_01G04993,FGRAMPH1_01G06317,FGRAMPH1_01G06373,FGRAMPH1_01G06607,FGRAMPH1_01G06757,FGRAMPH1_01G07687,FGRAMPH1_01G09481,FGRAMPH1_01G09733,FGRAMPH1_01G09735,FGRAMPH1_01G10377,FGRAMPH1_01G10989,FGRAMPH1_01G11395,FGRAMPH1_01G11527,FGRAMPH1_01G11989,FGRAMPH1_01G11995,FGR…	12.5	3.15	3.97	5.88993e-16	7.58328e-14	6.06662e-13
GO:0019752	carboxylic acid metabolic process	362	51	FGRAMPH1_01G00127,FGRAMPH1_01G00131,FGRAMPH1_01G00157,FGRAMPH1_01G00867,FGRAMPH1_01G01281,FGRAMPH1_01G02553,FGRAMPH1_01G02925,FGRAMPH1_01G03831,FGRAMPH1_01G05203,FGRAMPH1_01G05905,FGRAMPH1_01G06373,FGRAMPH1_01G06757,FGRAMPH1_01G06785,FGRAMPH1_01G06867,FGRAMPH1_01G07333,FGRAMPH1_01G07679,FGRAMPH1_01G07687,FGRAMPH1_01G07881,FGRAMPH1_01G09513,FGRAMPH1_01G09731,FGRAMPH1_01G09733,FGRAMPH1_01G09735,FGR…	14.1	3.55	4.48	8.92515e-16	1.02143e-13	9.19291e-13
GO:0016052	carbohydrate catabolic process	151	32	FGRAMPH1_01G00217,FGRAMPH1_01G01281,FGRAMPH1_01G01453,FGRAMPH1_01G02553,FGRAMPH1_01G03057,FGRAMPH1_01G06317,FGRAMPH1_01G06607,FGRAMPH1_01G06757,FGRAMPH1_01G09481,FGRAMPH1_01G10377,FGRAMPH1_01G10989,FGRAMPH1_01G12417,FGRAMPH1_01G12467,FGRAMPH1_01G12809,FGRAMPH1_01G12939,FGRAMPH1_01G13329,FGRAMPH1_01G13725,FGRAMPH1_01G13837,FGRAMPH1_01G14007,FGRAMPH1_01G14117,FGRAMPH1_01G16623,FGRAMPH1_01G19389,FGR…	21.2	5.34	7.07	2.85445e-15	2.94008e-13	2.94008e-12
GO:0008150	biological process	5316	277	FGRAMPH1_01G00127,FGRAMPH1_01G00131,FGRAMPH1_01G00157,FGRAMPH1_01G00217,FGRAMPH1_01G00461,FGRAMPH1_01G00867,FGRAMPH1_01G01085,FGRAMPH1_01G01095,FGRAMPH1_01G01149,FGRAMPH1_01G01281,FGRAMPH1_01G01353,FGRAMPH1_01G01453,FGRAMPH1_01G01633,FGRAMPH1_01G01651,FGRAMPH1_01G01751,FGRAMPH1_01G02103,FGRAMPH1_01G02133,FGRAMPH1_01G02387,FGRAMPH1_01G02461,FGRAMPH1_01G02553,FGRAMPH1_01G02555,FGRAMPH1_01G02647,FGR…	5.2	1.31	2.62	9.22939e-15	8.64207e-13	9.50627e-12
GO:0044238	primary metabolic process	2551	165	FGRAMPH1_01G00127,FGRAMPH1_01G00131,FGRAMPH1_01G00157,FGRAMPH1_01G00217,FGRAMPH1_01G00461,FGRAMPH1_01G00867,FGRAMPH1_01G01281,FGRAMPH1_01G01453,FGRAMPH1_01G01633,FGRAMPH1_01G01751,FGRAMPH1_01G02133,FGRAMPH1_01G02553,FGRAMPH1_01G02925,FGRAMPH1_01G02945,FGRAMPH1_01G03057,FGRAMPH1_01G03723,FGRAMPH1_01G03765,FGRAMPH1_01G03831,FGRAMPH1_01G03917,FGRAMPH1_01G04425,FGRAMPH1_01G04529,FGRAMPH1_01G04967,FGR…	6.5	1.63	2.28	1.32999e-13	1.14158e-11	1.36989e-10
GO:0032787	monocarboxylic acid metabolic process	98	24	FGRAMPH1_01G00127,FGRAMPH1_01G00131,FGRAMPH1_01G00867,FGRAMPH1_01G01281,FGRAMPH1_01G02553,FGRAMPH1_01G06757,FGRAMPH1_01G06785,FGRAMPH1_01G09513,FGRAMPH1_01G10605,FGRAMPH1_01G10989,FGRAMPH1_01G14117,FGRAMPH1_01G17255,FGRAMPH1_01G17615,FGRAMPH1_01G17619,FGRAMPH1_01G18195,FGRAMPH1_01G18755,FGRAMPH1_01G19545,FGRAMPH1_01G19703,FGRAMPH1_01G22385,FGRAMPH1_01G22635,FGRAMPH1_01G23069,FGRAMPH1_01G23085,FGR…	24.5	6.17	8.36	3.32985e-13	2.63826e-11	3.42974e-10
GO:0044275	cellular carbohydrate catabolic process	39	16	FGRAMPH1_01G01453,FGRAMPH1_01G02553,FGRAMPH1_01G03057,FGRAMPH1_01G06317,FGRAMPH1_01G06607,FGRAMPH1_01G06757,FGRAMPH1_01G09481,FGRAMPH1_01G12417,FGRAMPH1_01G12467,FGRAMPH1_01G12939,FGRAMPH1_01G13329,FGRAMPH1_01G13837,FGRAMPH1_01G14117,FGRAMPH1_01G16623,FGRAMPH1_01G23751,FGRAMPH1_01G27969,	41	10.34	17.6	4.405e-13	3.24082e-11	4.53715e-10
GO:0044262	cellular carbohydrate metabolic process	87	21	FGRAMPH1_01G01281,FGRAMPH1_01G01453,FGRAMPH1_01G02133,FGRAMPH1_01G02553,FGRAMPH1_01G03057,FGRAMPH1_01G03723,FGRAMPH1_01G06317,FGRAMPH1_01G06607,FGRAMPH1_01G06757,FGRAMPH1_01G06785,FGRAMPH1_01G09481,FGRAMPH1_01G10605,FGRAMPH1_01G12417,FGRAMPH1_01G12467,FGRAMPH1_01G12939,FGRAMPH1_01G13329,FGRAMPH1_01G13837,FGRAMPH1_01G14117,FGRAMPH1_01G16623,FGRAMPH1_01G23751,FGRAMPH1_01G27969,	24.1	6.08	8.13	1.41141e-11	9.64718e-10	1.45376e-08
GO:0044237	cellular metabolic process	2482	156	FGRAMPH1_01G00127,FGRAMPH1_01G00131,FGRAMPH1_01G00157,FGRAMPH1_01G00461,FGRAMPH1_01G00867,FGRAMPH1_01G01085,FGRAMPH1_01G01095,FGRAMPH1_01G01149,FGRAMPH1_01G01281,FGRAMPH1_01G01453,FGRAMPH1_01G01633,FGRAMPH1_01G01751,FGRAMPH1_01G02103,FGRAMPH1_01G02133,FGRAMPH1_01G02461,FGRAMPH1_01G02553,FGRAMPH1_01G02925,FGRAMPH1_01G02945,FGRAMPH1_01G02989,FGRAMPH1_01G03057,FGRAMPH1_01G03723,FGRAMPH1_01G03831,FGR…	6.3	1.58	2.13	1.49859e-11	9.64718e-10	1.54355e-08
GO:0055114	obsolete oxidation-reduction process	895	77	FGRAMPH1_01G00131,FGRAMPH1_01G01503,FGRAMPH1_01G01651,FGRAMPH1_01G02461,FGRAMPH1_01G03723,FGRAMPH1_01G03805,FGRAMPH1_01G04045,FGRAMPH1_01G05005,FGRAMPH1_01G05203,FGRAMPH1_01G05481,FGRAMPH1_01G05711,FGRAMPH1_01G05765,FGRAMPH1_01G05781,FGRAMPH1_01G05905,FGRAMPH1_01G06005,FGRAMPH1_01G06447,FGRAMPH1_01G06607,FGRAMPH1_01G06927,FGRAMPH1_01G07045,FGRAMPH1_01G07101,FGRAMPH1_01G07199,FGRAMPH1_01G07527,FGR…	8.6	2.17	2.64	2.10009e-11	1.2724e-09	2.16309e-08
GO:0044282	small molecule catabolic process	108	23	FGRAMPH1_01G02553,FGRAMPH1_01G06373,FGRAMPH1_01G06607,FGRAMPH1_01G06757,FGRAMPH1_01G07687,FGRAMPH1_01G09733,FGRAMPH1_01G09735,FGRAMPH1_01G10989,FGRAMPH1_01G11989,FGRAMPH1_01G11995,FGRAMPH1_01G12417,FGRAMPH1_01G14117,FGRAMPH1_01G14529,FGRAMPH1_01G14551,FGRAMPH1_01G19389,FGRAMPH1_01G19545,FGRAMPH1_01G20357,FGRAMPH1_01G20441,FGRAMPH1_01G20789,FGRAMPH1_01G22905,FGRAMPH1_01G23087,FGRAMPH1_01G23751,FGR…	21.3	5.37	6.94	2.37264e-11	1.35768e-09	2.44382e-08
GO:0008610	lipid biosynthetic process	146	26	FGRAMPH1_01G00127,FGRAMPH1_01G00131,FGRAMPH1_01G06005,FGRAMPH1_01G07045,FGRAMPH1_01G07059,FGRAMPH1_01G08071,FGRAMPH1_01G11303,FGRAMPH1_01G13111,FGRAMPH1_01G15609,FGRAMPH1_01G15653,FGRAMPH1_01G17007,FGRAMPH1_01G17231,FGRAMPH1_01G17255,FGRAMPH1_01G17615,FGRAMPH1_01G17619,FGRAMPH1_01G18755,FGRAMPH1_01G19063,FGRAMPH1_01G19703,FGRAMPH1_01G22635,FGRAMPH1_01G23179,FGRAMPH1_01G24501,FGRAMPH1_01G25911,FGR…	17.8	4.49	5.59	8.19392e-11	4.44197e-09	8.43974e-08
GO:0044248	cellular catabolic process	337	40	FGRAMPH1_01G00867,FGRAMPH1_01G01149,FGRAMPH1_01G01453,FGRAMPH1_01G02553,FGRAMPH1_01G03057,FGRAMPH1_01G04993,FGRAMPH1_01G06317,FGRAMPH1_01G06373,FGRAMPH1_01G06607,FGRAMPH1_01G06757,FGRAMPH1_01G07687,FGRAMPH1_01G09481,FGRAMPH1_01G09733,FGRAMPH1_01G09735,FGRAMPH1_01G10989,FGRAMPH1_01G11395,FGRAMPH1_01G11527,FGRAMPH1_01G11989,FGRAMPH1_01G11995,FGRAMPH1_01G12245,FGRAMPH1_01G12417,FGRAMPH1_01G12467,FGR…	11.9	2.99	3.55	3.44648e-10	1.77494e-08	3.54987e-07
GO:0000272	polysaccharide catabolic process	90	19	FGRAMPH1_01G01453,FGRAMPH1_01G06317,FGRAMPH1_01G09481,FGRAMPH1_01G10377,FGRAMPH1_01G12809,FGRAMPH1_01G12939,FGRAMPH1_01G13329,FGRAMPH1_01G13725,FGRAMPH1_01G13837,FGRAMPH1_01G14007,FGRAMPH1_01G16623,FGRAMPH1_01G19927,FGRAMPH1_01G21147,FGRAMPH1_01G21785,FGRAMPH1_01G22335,FGRAMPH1_01G22687,FGRAMPH1_01G25059,FGRAMPH1_01G25683,FGRAMPH1_01G27453,	21.1	5.32	6.79	1.5806e-09	7.75244e-08	1.62801e-06
GO:0005976	polysaccharide metabolic process	112	21	FGRAMPH1_01G01453,FGRAMPH1_01G02133,FGRAMPH1_01G06317,FGRAMPH1_01G09481,FGRAMPH1_01G10377,FGRAMPH1_01G12809,FGRAMPH1_01G12939,FGRAMPH1_01G13329,FGRAMPH1_01G13725,FGRAMPH1_01G13769,FGRAMPH1_01G13837,FGRAMPH1_01G14007,FGRAMPH1_01G16623,FGRAMPH1_01G19927,FGRAMPH1_01G21147,FGRAMPH1_01G21785,FGRAMPH1_01G22335,FGRAMPH1_01G22687,FGRAMPH1_01G25059,FGRAMPH1_01G25683,FGRAMPH1_01G27453,	18.8	4.73	5.88	2.14352e-09	1.00356e-07	2.20782e-06
GO:0044255	cellular lipid metabolic process	221	29	FGRAMPH1_01G00127,FGRAMPH1_01G00131,FGRAMPH1_01G03917,FGRAMPH1_01G06005,FGRAMPH1_01G07045,FGRAMPH1_01G07059,FGRAMPH1_01G08071,FGRAMPH1_01G09513,FGRAMPH1_01G10989,FGRAMPH1_01G11303,FGRAMPH1_01G11395,FGRAMPH1_01G13111,FGRAMPH1_01G15609,FGRAMPH1_01G15653,FGRAMPH1_01G17007,FGRAMPH1_01G17231,FGRAMPH1_01G17255,FGRAMPH1_01G17615,FGRAMPH1_01G17619,FGRAMPH1_01G18755,FGRAMPH1_01G19063,FGRAMPH1_01G19703,FGR…	13.1	3.31	3.9	1.12202e-08	5.0247e-07	1.15568e-05
GO:0006631	fatty acid metabolic process	39	12	FGRAMPH1_01G00127,FGRAMPH1_01G00131,FGRAMPH1_01G09513,FGRAMPH1_01G10989,FGRAMPH1_01G17255,FGRAMPH1_01G17615,FGRAMPH1_01G17619,FGRAMPH1_01G18755,FGRAMPH1_01G19703,FGRAMPH1_01G22635,FGRAMPH1_01G23069,FGRAMPH1_01G25911,	30.8	7.76	11.11	1.87305e-08	8.0385e-07	1.92924e-05
GO:0006633	fatty acid biosynthetic process	20	9	FGRAMPH1_01G00127,FGRAMPH1_01G00131,FGRAMPH1_01G17255,FGRAMPH1_01G17615,FGRAMPH1_01G17619,FGRAMPH1_01G18755,FGRAMPH1_01G19703,FGRAMPH1_01G22635,FGRAMPH1_01G25911,	45	11.34	20.3	2.50831e-08	1.03342e-06	2.58356e-05
GO:1901615	organic hydroxy compound metabolic process	102	18	FGRAMPH1_01G01281,FGRAMPH1_01G03723,FGRAMPH1_01G05593,FGRAMPH1_01G06005,FGRAMPH1_01G06607,FGRAMPH1_01G07045,FGRAMPH1_01G07527,FGRAMPH1_01G07881,FGRAMPH1_01G08071,FGRAMPH1_01G11303,FGRAMPH1_01G12417,FGRAMPH1_01G12649,FGRAMPH1_01G19063,FGRAMPH1_01G23179,FGRAMPH1_01G23751,FGRAMPH1_01G24501,FGRAMPH1_01G27519,FGRAMPH1_01G27691,	17.6	4.45	5.41	8.25328e-08	3.26957e-06	8.50088e-05
GO:0006629	lipid metabolic process	302	33	FGRAMPH1_01G00127,FGRAMPH1_01G00131,FGRAMPH1_01G03765,FGRAMPH1_01G03917,FGRAMPH1_01G06005,FGRAMPH1_01G07045,FGRAMPH1_01G07059,FGRAMPH1_01G08071,FGRAMPH1_01G09513,FGRAMPH1_01G10989,FGRAMPH1_01G11303,FGRAMPH1_01G11395,FGRAMPH1_01G13111,FGRAMPH1_01G15609,FGRAMPH1_01G15653,FGRAMPH1_01G17007,FGRAMPH1_01G17231,FGRAMPH1_01G17255,FGRAMPH1_01G17615,FGRAMPH1_01G17619,FGRAMPH1_01G18755,FGRAMPH1_01G19063,FGR…	10.9	2.75	3.18	1.01991e-07	3.89078e-06	0.000105051
GO:0072330	monocarboxylic acid biosynthetic process	32	10	FGRAMPH1_01G00127,FGRAMPH1_01G00131,FGRAMPH1_01G17255,FGRAMPH1_01G17615,FGRAMPH1_01G17619,FGRAMPH1_01G18755,FGRAMPH1_01G19703,FGRAMPH1_01G22385,FGRAMPH1_01G22635,FGRAMPH1_01G25911,	31.3	7.88	11.3	2.51271e-07	9.08231e-06	0.000258809
GO:0016126	sterol biosynthetic process	25	9	FGRAMPH1_01G06005,FGRAMPH1_01G07045,FGRAMPH1_01G08071,FGRAMPH1_01G11303,FGRAMPH1_01G19063,FGRAMPH1_01G23179,FGRAMPH1_01G24501,FGRAMPH1_01G27519,FGRAMPH1_01G27691,	36	9.07	13.95	2.55716e-07	9.08231e-06	0.000263387
GO:0016054	organic acid catabolic process	78	15	FGRAMPH1_01G02553,FGRAMPH1_01G06373,FGRAMPH1_01G06757,FGRAMPH1_01G07687,FGRAMPH1_01G09733,FGRAMPH1_01G09735,FGRAMPH1_01G10989,FGRAMPH1_01G11989,FGRAMPH1_01G11995,FGRAMPH1_01G14117,FGRAMPH1_01G14529,FGRAMPH1_01G19545,FGRAMPH1_01G20357,FGRAMPH1_01G23087,FGRAMPH1_01G27589,	19.2	4.85	5.98	3.15367e-07	1.0444e-05	0.000324828
GO:0046395	carboxylic acid catabolic process	78	15	FGRAMPH1_01G02553,FGRAMPH1_01G06373,FGRAMPH1_01G06757,FGRAMPH1_01G07687,FGRAMPH1_01G09733,FGRAMPH1_01G09735,FGRAMPH1_01G10989,FGRAMPH1_01G11989,FGRAMPH1_01G11995,FGRAMPH1_01G14117,FGRAMPH1_01G14529,FGRAMPH1_01G19545,FGRAMPH1_01G20357,FGRAMPH1_01G23087,FGRAMPH1_01G27589,	19.2	4.85	5.98	3.15367e-07	1.0444e-05	0.000324828
GO:0006066	alcohol metabolic process	68	14	FGRAMPH1_01G01281,FGRAMPH1_01G03723,FGRAMPH1_01G06005,FGRAMPH1_01G06607,FGRAMPH1_01G07045,FGRAMPH1_01G07527,FGRAMPH1_01G07881,FGRAMPH1_01G08071,FGRAMPH1_01G11303,FGRAMPH1_01G12417,FGRAMPH1_01G23179,FGRAMPH1_01G23751,FGRAMPH1_01G24501,FGRAMPH1_01G27691,	20.6	5.19	6.5	3.24474e-07	1.0444e-05	0.000334208
GO:0006520	cellular amino acid metabolic process	244	28	FGRAMPH1_01G00157,FGRAMPH1_01G02925,FGRAMPH1_01G03831,FGRAMPH1_01G05203,FGRAMPH1_01G06373,FGRAMPH1_01G06867,FGRAMPH1_01G07333,FGRAMPH1_01G07679,FGRAMPH1_01G07687,FGRAMPH1_01G09731,FGRAMPH1_01G09733,FGRAMPH1_01G09735,FGRAMPH1_01G11061,FGRAMPH1_01G11989,FGRAMPH1_01G11995,FGRAMPH1_01G14117,FGRAMPH1_01G14529,FGRAMPH1_01G18195,FGRAMPH1_01G19959,FGRAMPH1_01G20357,FGRAMPH1_01G20869,FGRAMPH1_01G21835,FGR…	11.5	2.89	3.32	3.62971e-07	1.13291e-05	0.00037386
GO:1901700	response to oxygen-containing compound	27	9	FGRAMPH1_01G11527,FGRAMPH1_01G12245,FGRAMPH1_01G12417,FGRAMPH1_01G18195,FGRAMPH1_01G20441,FGRAMPH1_01G22905,FGRAMPH1_01G23085,FGRAMPH1_01G27589,FGRAMPH1_01G27831,	33.3	8.4	12.4	5.46679e-07	1.65612e-05	0.000563079
GO:0006694	steroid biosynthetic process	29	9	FGRAMPH1_01G06005,FGRAMPH1_01G07045,FGRAMPH1_01G08071,FGRAMPH1_01G11303,FGRAMPH1_01G19063,FGRAMPH1_01G23179,FGRAMPH1_01G24501,FGRAMPH1_01G27519,FGRAMPH1_01G27691,	31	7.82	11.15	1.08864e-06	3.08828e-05	0.0011213
GO:0006720	isoprenoid metabolic process	29	9	FGRAMPH1_01G03917,FGRAMPH1_01G08071,FGRAMPH1_01G13111,FGRAMPH1_01G15653,FGRAMPH1_01G19063,FGRAMPH1_01G23179,FGRAMPH1_01G26431,FGRAMPH1_01G27519,FGRAMPH1_01G27691,	31	7.82	11.15	1.08864e-06	3.08828e-05	0.0011213
GO:0008299	isoprenoid biosynthetic process	22	8	FGRAMPH1_01G08071,FGRAMPH1_01G13111,FGRAMPH1_01G15653,FGRAMPH1_01G19063,FGRAMPH1_01G23179,FGRAMPH1_01G26431,FGRAMPH1_01G27519,FGRAMPH1_01G27691,	36.4	9.17	14.13	1.11269e-06	3.08828e-05	0.00114607
GO:0046394	carboxylic acid biosynthetic process	146	20	FGRAMPH1_01G00127,FGRAMPH1_01G00131,FGRAMPH1_01G02925,FGRAMPH1_01G06867,FGRAMPH1_01G07679,FGRAMPH1_01G09731,FGRAMPH1_01G11061,FGRAMPH1_01G17255,FGRAMPH1_01G17615,FGRAMPH1_01G17619,FGRAMPH1_01G18755,FGRAMPH1_01G19703,FGRAMPH1_01G19959,FGRAMPH1_01G20357,FGRAMPH1_01G20869,FGRAMPH1_01G21835,FGRAMPH1_01G21961,FGRAMPH1_01G22385,FGRAMPH1_01G22635,FGRAMPH1_01G25911,	13.7	3.45	4.02	1.13937e-06	3.08828e-05	0.00117355
GO:1901605	alpha-amino acid metabolic process	160	21	FGRAMPH1_01G02925,FGRAMPH1_01G03831,FGRAMPH1_01G06373,FGRAMPH1_01G06867,FGRAMPH1_01G07333,FGRAMPH1_01G07679,FGRAMPH1_01G07687,FGRAMPH1_01G09731,FGRAMPH1_01G09733,FGRAMPH1_01G09735,FGRAMPH1_01G11061,FGRAMPH1_01G11989,FGRAMPH1_01G11995,FGRAMPH1_01G14529,FGRAMPH1_01G19959,FGRAMPH1_01G20357,FGRAMPH1_01G20869,FGRAMPH1_01G21835,FGRAMPH1_01G21961,FGRAMPH1_01G26395,FGRAMPH1_01G26617,	13.1	3.31	3.83	1.25477e-06	3.31389e-05	0.00129242
GO:0016053	organic acid biosynthetic process	151	20	FGRAMPH1_01G00127,FGRAMPH1_01G00131,FGRAMPH1_01G02925,FGRAMPH1_01G06867,FGRAMPH1_01G07679,FGRAMPH1_01G09731,FGRAMPH1_01G11061,FGRAMPH1_01G17255,FGRAMPH1_01G17615,FGRAMPH1_01G17619,FGRAMPH1_01G18755,FGRAMPH1_01G19703,FGRAMPH1_01G19959,FGRAMPH1_01G20357,FGRAMPH1_01G20869,FGRAMPH1_01G21835,FGRAMPH1_01G21961,FGRAMPH1_01G22385,FGRAMPH1_01G22635,FGRAMPH1_01G25911,	13.2	3.34	3.86	1.95311e-06	5.02925e-05	0.0020117
GO:0016125	sterol metabolic process	31	9	FGRAMPH1_01G06005,FGRAMPH1_01G07045,FGRAMPH1_01G08071,FGRAMPH1_01G11303,FGRAMPH1_01G19063,FGRAMPH1_01G23179,FGRAMPH1_01G24501,FGRAMPH1_01G27519,FGRAMPH1_01G27691,	29	7.32	10.14	2.04231e-06	5.13068e-05	0.00210358
GO:0009987	cellular process	3976	200	FGRAMPH1_01G00127,FGRAMPH1_01G00131,FGRAMPH1_01G00157,FGRAMPH1_01G00461,FGRAMPH1_01G00867,FGRAMPH1_01G01085,FGRAMPH1_01G01095,FGRAMPH1_01G01149,FGRAMPH1_01G01281,FGRAMPH1_01G01353,FGRAMPH1_01G01453,FGRAMPH1_01G01633,FGRAMPH1_01G01751,FGRAMPH1_01G02103,FGRAMPH1_01G02133,FGRAMPH1_01G02387,FGRAMPH1_01G02461,FGRAMPH1_01G02553,FGRAMPH1_01G02647,FGRAMPH1_01G02925,FGRAMPH1_01G02945,FGRAMPH1_01G02989,FGR…	5	1.27	1.66	2.36774e-06	5.80659e-05	0.00243877
GO:0044283	small molecule biosynthetic process	220	24	FGRAMPH1_01G00127,FGRAMPH1_01G00131,FGRAMPH1_01G02925,FGRAMPH1_01G06867,FGRAMPH1_01G07045,FGRAMPH1_01G07679,FGRAMPH1_01G08071,FGRAMPH1_01G09731,FGRAMPH1_01G10353,FGRAMPH1_01G11061,FGRAMPH1_01G11303,FGRAMPH1_01G17255,FGRAMPH1_01G17615,FGRAMPH1_01G17619,FGRAMPH1_01G18755,FGRAMPH1_01G19703,FGRAMPH1_01G19959,FGRAMPH1_01G20357,FGRAMPH1_01G20869,FGRAMPH1_01G21835,FGRAMPH1_01G21961,FGRAMPH1_01G22385,FGR…	10.9	2.75	3.11	6.20476e-06	0.000148626	0.00639091
GO:0008202	steroid metabolic process	37	9	FGRAMPH1_01G06005,FGRAMPH1_01G07045,FGRAMPH1_01G08071,FGRAMPH1_01G11303,FGRAMPH1_01G19063,FGRAMPH1_01G23179,FGRAMPH1_01G24501,FGRAMPH1_01G27519,FGRAMPH1_01G27691,	24.3	6.13	7.96	1.0204e-05	0.000238867	0.0105102
GO:0044247	cellular polysaccharide catabolic process	21	7	FGRAMPH1_01G01453,FGRAMPH1_01G06317,FGRAMPH1_01G09481,FGRAMPH1_01G12939,FGRAMPH1_01G13329,FGRAMPH1_01G13837,FGRAMPH1_01G16623,	33.3	8.4	12.33	1.04698e-05	0.000239641	0.0107838
GO:0009063	cellular amino acid catabolic process	57	11	FGRAMPH1_01G06373,FGRAMPH1_01G07687,FGRAMPH1_01G09733,FGRAMPH1_01G09735,FGRAMPH1_01G11989,FGRAMPH1_01G11995,FGRAMPH1_01G14117,FGRAMPH1_01G14529,FGRAMPH1_01G20357,FGRAMPH1_01G23087,FGRAMPH1_01G27589,	19.3	4.86	5.94	1.17175e-05	0.00025868	0.012069
GO:0033559	unsaturated fatty acid metabolic process	5	4	FGRAMPH1_01G18755,FGRAMPH1_01G19703,FGRAMPH1_01G23069,FGRAMPH1_01G25911,	80	20.16	97.93	1.18038e-05	0.00025868	0.012158
GO:0006081	cellular aldehyde metabolic process	10	5	FGRAMPH1_01G06785,FGRAMPH1_01G06927,FGRAMPH1_01G10605,FGRAMPH1_01G20441,FGRAMPH1_01G22905,	50	12.6	24.54	2.04247e-05	0.000438279	0.0210374
GO:1901564	organonitrogen compound metabolic process	1346	82	FGRAMPH1_01G00157,FGRAMPH1_01G00461,FGRAMPH1_01G00867,FGRAMPH1_01G01149,FGRAMPH1_01G01281,FGRAMPH1_01G01633,FGRAMPH1_01G02925,FGRAMPH1_01G02945,FGRAMPH1_01G03831,FGRAMPH1_01G05203,FGRAMPH1_01G05453,FGRAMPH1_01G05481,FGRAMPH1_01G05765,FGRAMPH1_01G06373,FGRAMPH1_01G06867,FGRAMPH1_01G07059,FGRAMPH1_01G07227,FGRAMPH1_01G07333,FGRAMPH1_01G07679,FGRAMPH1_01G07687,FGRAMPH1_01G08071,FGRAMPH1_01G08679,FGR…	6.1	1.54	1.75	2.67347e-05	0.000561974	0.0275367
GO:0006544	glycine metabolic process	11	5	FGRAMPH1_01G07687,FGRAMPH1_01G09731,FGRAMPH1_01G09733,FGRAMPH1_01G09735,FGRAMPH1_01G19959,	45.5	11.46	20.45	3.62296e-05	0.00074633	0.0373165
GO:0009064	glutamine family amino acid metabolic process	54	10	FGRAMPH1_01G03831,FGRAMPH1_01G06867,FGRAMPH1_01G07679,FGRAMPH1_01G11989,FGRAMPH1_01G11995,FGRAMPH1_01G14529,FGRAMPH1_01G20357,FGRAMPH1_01G21961,FGRAMPH1_01G26395,FGRAMPH1_01G26617,	18.5	4.67	5.63	4.27474e-05	0.00086333	0.0440298
GO:0022613	ribonucleoprotein complex biogenesis	157	18	FGRAMPH1_01G01751,FGRAMPH1_01G04529,FGRAMPH1_01G06103,FGRAMPH1_01G07041,FGRAMPH1_01G07777,FGRAMPH1_01G15079,FGRAMPH1_01G17051,FGRAMPH1_01G17655,FGRAMPH1_01G18739,FGRAMPH1_01G19651,FGRAMPH1_01G20017,FGRAMPH1_01G20773,FGRAMPH1_01G20849,FGRAMPH1_01G24313,FGRAMPH1_01G24371,FGRAMPH1_01G24445,FGRAMPH1_01G24867,FGRAMPH1_01G26257,	11.5	2.89	3.25	4.71737e-05	0.000934403	0.0485889
GO:0009308	amine metabolic process	35	8	FGRAMPH1_01G05481,FGRAMPH1_01G05765,FGRAMPH1_01G06373,FGRAMPH1_01G08679,FGRAMPH1_01G12487,FGRAMPH1_01G12827,FGRAMPH1_01G16927,FGRAMPH1_01G21835,	22.9	5.76	7.32	5.20735e-05	0.00101199	0.0536357
GO:0055086	nucleobase-containing small molecule metabolic process	189	20	FGRAMPH1_01G00867,FGRAMPH1_01G01281,FGRAMPH1_01G04993,FGRAMPH1_01G05453,FGRAMPH1_01G08071,FGRAMPH1_01G10555,FGRAMPH1_01G14551,FGRAMPH1_01G14621,FGRAMPH1_01G15215,FGRAMPH1_01G15549,FGRAMPH1_01G17841,FGRAMPH1_01G19063,FGRAMPH1_01G19243,FGRAMPH1_01G22635,FGRAMPH1_01G24019,FGRAMPH1_01G25397,FGRAMPH1_01G26617,FGRAMPH1_01G26993,FGRAMPH1_01G27691,FGRAMPH1_01G27777,	10.6	2.67	2.98	5.75477e-05	0.00109767	0.0592741
GO:0006536	glutamate metabolic process	12	5	FGRAMPH1_01G03831,FGRAMPH1_01G11989,FGRAMPH1_01G14529,FGRAMPH1_01G20357,FGRAMPH1_01G26395,	41.7	10.5	17.53	6.00935e-05	0.00112539	0.0618963
GO:0006636	unsaturated fatty acid biosynthetic process	3	3	FGRAMPH1_01G18755,FGRAMPH1_01G19703,FGRAMPH1_01G25911,	100	25.2	inf	6.19421e-05	0.00113929	0.0638004
GO:0009069	serine family amino acid metabolic process	36	8	FGRAMPH1_01G02925,FGRAMPH1_01G07333,FGRAMPH1_01G07687,FGRAMPH1_01G09731,FGRAMPH1_01G09733,FGRAMPH1_01G09735,FGRAMPH1_01G11061,FGRAMPH1_01G19959,	22.2	5.6	7.05	6.46664e-05	0.00116853	0.0666064
GO:0015980	energy derivation by oxidation of organic compounds	59	10	FGRAMPH1_01G00867,FGRAMPH1_01G02103,FGRAMPH1_01G02133,FGRAMPH1_01G05905,FGRAMPH1_01G06785,FGRAMPH1_01G07881,FGRAMPH1_01G10605,FGRAMPH1_01G23751,FGRAMPH1_01G25933,FGRAMPH1_01G26829,	16.9	4.27	5.06	9.40708e-05	0.00167057	0.0968929
GO:0034032	purine nucleoside bisphosphate metabolic process	29	7	FGRAMPH1_01G00867,FGRAMPH1_01G05453,FGRAMPH1_01G08071,FGRAMPH1_01G10555,FGRAMPH1_01G19063,FGRAMPH1_01G22635,FGRAMPH1_01G27691,	24.1	6.08	7.84	0.000106777	0.00180295	0.10998
GO:0033865	nucleoside bisphosphate metabolic process	29	7	FGRAMPH1_01G00867,FGRAMPH1_01G05453,FGRAMPH1_01G08071,FGRAMPH1_01G10555,FGRAMPH1_01G19063,FGRAMPH1_01G22635,FGRAMPH1_01G27691,	24.1	6.08	7.84	0.000106777	0.00180295	0.10998
GO:0033875	ribonucleoside bisphosphate metabolic process	29	7	FGRAMPH1_01G00867,FGRAMPH1_01G05453,FGRAMPH1_01G08071,FGRAMPH1_01G10555,FGRAMPH1_01G19063,FGRAMPH1_01G22635,FGRAMPH1_01G27691,	24.1	6.08	7.84	0.000106777	0.00180295	0.10998
GO:0009117	nucleotide metabolic process	127	15	FGRAMPH1_01G00867,FGRAMPH1_01G01281,FGRAMPH1_01G04993,FGRAMPH1_01G05453,FGRAMPH1_01G08071,FGRAMPH1_01G10555,FGRAMPH1_01G15215,FGRAMPH1_01G17841,FGRAMPH1_01G19063,FGRAMPH1_01G22635,FGRAMPH1_01G24019,FGRAMPH1_01G26617,FGRAMPH1_01G26993,FGRAMPH1_01G27691,FGRAMPH1_01G27777,	11.8	2.98	3.34	0.000143802	0.00238897	0.148116
GO:0009313	oligosaccharide catabolic process	8	4	FGRAMPH1_01G03057,FGRAMPH1_01G12467,FGRAMPH1_01G12939,FGRAMPH1_01G27969,	50	12.6	24.47	0.000150212	0.00245584	0.154718
GO:0009057	macromolecule catabolic process	219	21	FGRAMPH1_01G00867,FGRAMPH1_01G01453,FGRAMPH1_01G06317,FGRAMPH1_01G09481,FGRAMPH1_01G10377,FGRAMPH1_01G12809,FGRAMPH1_01G12939,FGRAMPH1_01G13329,FGRAMPH1_01G13725,FGRAMPH1_01G13837,FGRAMPH1_01G14007,FGRAMPH1_01G15221,FGRAMPH1_01G16623,FGRAMPH1_01G19927,FGRAMPH1_01G21147,FGRAMPH1_01G21785,FGRAMPH1_01G22335,FGRAMPH1_01G22687,FGRAMPH1_01G25059,FGRAMPH1_01G25683,FGRAMPH1_01G27453,	9.6	2.42	2.67	0.000157002	0.00248999	0.161712
GO:0006753	nucleoside phosphate metabolic process	128	15	FGRAMPH1_01G00867,FGRAMPH1_01G01281,FGRAMPH1_01G04993,FGRAMPH1_01G05453,FGRAMPH1_01G08071,FGRAMPH1_01G10555,FGRAMPH1_01G15215,FGRAMPH1_01G17841,FGRAMPH1_01G19063,FGRAMPH1_01G22635,FGRAMPH1_01G24019,FGRAMPH1_01G26617,FGRAMPH1_01G26993,FGRAMPH1_01G27691,FGRAMPH1_01G27777,	11.7	2.95	3.31	0.000157135	0.00248999	0.161849
GO:0044264	cellular polysaccharide metabolic process	41	8	FGRAMPH1_01G01453,FGRAMPH1_01G02133,FGRAMPH1_01G06317,FGRAMPH1_01G09481,FGRAMPH1_01G12939,FGRAMPH1_01G13329,FGRAMPH1_01G13837,FGRAMPH1_01G16623,	19.5	4.92	5.98	0.000171678	0.00267922	0.176829
GO:0042254	ribosome biogenesis	130	15	FGRAMPH1_01G01751,FGRAMPH1_01G04529,FGRAMPH1_01G06103,FGRAMPH1_01G07041,FGRAMPH1_01G07777,FGRAMPH1_01G15079,FGRAMPH1_01G17051,FGRAMPH1_01G17655,FGRAMPH1_01G19651,FGRAMPH1_01G20773,FGRAMPH1_01G20849,FGRAMPH1_01G24371,FGRAMPH1_01G24445,FGRAMPH1_01G24867,FGRAMPH1_01G26257,	11.5	2.91	3.25	0.000187054	0.0028756	0.192665
GO:0006730	one-carbon metabolic process	15	5	FGRAMPH1_01G01095,FGRAMPH1_01G07687,FGRAMPH1_01G09731,FGRAMPH1_01G18335,FGRAMPH1_01G19959,	33.3	8.4	12.26	0.000206433	0.0030967	0.212626
GO:1901617	organic hydroxy compound biosynthetic process	53	9	FGRAMPH1_01G06005,FGRAMPH1_01G07045,FGRAMPH1_01G08071,FGRAMPH1_01G11303,FGRAMPH1_01G19063,FGRAMPH1_01G23179,FGRAMPH1_01G24501,FGRAMPH1_01G27519,FGRAMPH1_01G27691,	17	4.28	5.06	0.000207449	0.0030967	0.213672
GO:0006091	generation of precursor metabolites and energy	91	12	FGRAMPH1_01G00867,FGRAMPH1_01G01281,FGRAMPH1_01G02103,FGRAMPH1_01G02133,FGRAMPH1_01G05905,FGRAMPH1_01G06785,FGRAMPH1_01G07527,FGRAMPH1_01G07881,FGRAMPH1_01G10605,FGRAMPH1_01G23751,FGRAMPH1_01G25933,FGRAMPH1_01G26829,	13.2	3.32	3.77	0.000235244	0.00336015	0.242301
GO:0046176	aldonic acid catabolic process	4	3	FGRAMPH1_01G02553,FGRAMPH1_01G06757,FGRAMPH1_01G14117,	75	18.9	73.23	0.000240457	0.00336015	0.24767
GO:0031221	arabinan metabolic process	4	3	FGRAMPH1_01G13769,FGRAMPH1_01G22335,FGRAMPH1_01G25059,	75	18.9	73.23	0.000240457	0.00336015	0.24767
GO:0015936	coenzyme A metabolic process	4	3	FGRAMPH1_01G05453,FGRAMPH1_01G10555,FGRAMPH1_01G27691,	75	18.9	73.23	0.000240457	0.00336015	0.24767
GO:0019637	organophosphate metabolic process	259	23	FGRAMPH1_01G00867,FGRAMPH1_01G01281,FGRAMPH1_01G04993,FGRAMPH1_01G05453,FGRAMPH1_01G07059,FGRAMPH1_01G08071,FGRAMPH1_01G10555,FGRAMPH1_01G11395,FGRAMPH1_01G12417,FGRAMPH1_01G15215,FGRAMPH1_01G15609,FGRAMPH1_01G16903,FGRAMPH1_01G17007,FGRAMPH1_01G17231,FGRAMPH1_01G17841,FGRAMPH1_01G19063,FGRAMPH1_01G22635,FGRAMPH1_01G24019,FGRAMPH1_01G26431,FGRAMPH1_01G26617,FGRAMPH1_01G26993,FGRAMPH1_01G27691,FGR…	8.9	2.24	2.46	0.000242886	0.00336015	0.250173
GO:0043603	cellular amide metabolic process	293	25	FGRAMPH1_01G00461,FGRAMPH1_01G00867,FGRAMPH1_01G01149,FGRAMPH1_01G01633,FGRAMPH1_01G02925,FGRAMPH1_01G07227,FGRAMPH1_01G07679,FGRAMPH1_01G08071,FGRAMPH1_01G09687,FGRAMPH1_01G14607,FGRAMPH1_01G14675,FGRAMPH1_01G17785,FGRAMPH1_01G18739,FGRAMPH1_01G19063,FGRAMPH1_01G19103,FGRAMPH1_01G19243,FGRAMPH1_01G20017,FGRAMPH1_01G20789,FGRAMPH1_01G22635,FGRAMPH1_01G23309,FGRAMPH1_01G24179,FGRAMPH1_01G24277,FGR…	8.5	2.15	2.36	0.000244671	0.00336015	0.252011
GO:0072329	monocarboxylic acid catabolic process	16	5	FGRAMPH1_01G02553,FGRAMPH1_01G06757,FGRAMPH1_01G10989,FGRAMPH1_01G14117,FGRAMPH1_01G19545,	31.3	7.88	11.15	0.000290563	0.0039379	0.29928
GO:0090407	organophosphate biosynthetic process	168	17	FGRAMPH1_01G00867,FGRAMPH1_01G05453,FGRAMPH1_01G07059,FGRAMPH1_01G08071,FGRAMPH1_01G10555,FGRAMPH1_01G15215,FGRAMPH1_01G15609,FGRAMPH1_01G17007,FGRAMPH1_01G17231,FGRAMPH1_01G17841,FGRAMPH1_01G19063,FGRAMPH1_01G22635,FGRAMPH1_01G24019,FGRAMPH1_01G26431,FGRAMPH1_01G26617,FGRAMPH1_01G26993,FGRAMPH1_01G27777,	10.1	2.55	2.81	0.000351806	0.00470598	0.36236
GO:1901606	alpha-amino acid catabolic process	46	8	FGRAMPH1_01G06373,FGRAMPH1_01G07687,FGRAMPH1_01G09733,FGRAMPH1_01G09735,FGRAMPH1_01G11989,FGRAMPH1_01G11995,FGRAMPH1_01G14529,FGRAMPH1_01G20357,	17.4	4.38	5.19	0.000394349	0.00506534	0.406179
GO:0030243	cellulose metabolic process	17	5	FGRAMPH1_01G01453,FGRAMPH1_01G06317,FGRAMPH1_01G09481,FGRAMPH1_01G13329,FGRAMPH1_01G16623,	29.4	7.41	10.22	0.000398342	0.00506534	0.410293
GO:0030245	cellulose catabolic process	17	5	FGRAMPH1_01G01453,FGRAMPH1_01G06317,FGRAMPH1_01G09481,FGRAMPH1_01G13329,FGRAMPH1_01G16623,	29.4	7.41	10.22	0.000398342	0.00506534	0.410293
GO:0051275	beta-glucan catabolic process	17	5	FGRAMPH1_01G01453,FGRAMPH1_01G06317,FGRAMPH1_01G09481,FGRAMPH1_01G13329,FGRAMPH1_01G16623,	29.4	7.41	10.22	0.000398342	0.00506534	0.410293
GO:0006749	glutathione metabolic process	10	4	FGRAMPH1_01G01149,FGRAMPH1_01G02925,FGRAMPH1_01G24277,FGRAMPH1_01G27831,	40	10.08	16.31	0.000422945	0.00531261	0.435634
GO:0006073	cellular glucan metabolic process	26	6	FGRAMPH1_01G01453,FGRAMPH1_01G02133,FGRAMPH1_01G06317,FGRAMPH1_01G09481,FGRAMPH1_01G13329,FGRAMPH1_01G16623,	23.1	5.82	7.37	0.00043819	0.00537304	0.451336
GO:0044042	glucan metabolic process	26	6	FGRAMPH1_01G01453,FGRAMPH1_01G02133,FGRAMPH1_01G06317,FGRAMPH1_01G09481,FGRAMPH1_01G13329,FGRAMPH1_01G16623,	23.1	5.82	7.37	0.00043819	0.00537304	0.451336
GO:1901565	organonitrogen compound catabolic process	205	19	FGRAMPH1_01G00867,FGRAMPH1_01G01149,FGRAMPH1_01G06373,FGRAMPH1_01G07687,FGRAMPH1_01G09733,FGRAMPH1_01G09735,FGRAMPH1_01G11989,FGRAMPH1_01G11995,FGRAMPH1_01G12827,FGRAMPH1_01G14117,FGRAMPH1_01G14529,FGRAMPH1_01G15221,FGRAMPH1_01G16927,FGRAMPH1_01G19243,FGRAMPH1_01G20357,FGRAMPH1_01G20789,FGRAMPH1_01G23087,FGRAMPH1_01G27589,FGRAMPH1_01G27831,	9.3	2.34	2.56	0.000493305	0.00597769	0.508104
GO:0046373	L-arabinose metabolic process	5	3	FGRAMPH1_01G13769,FGRAMPH1_01G22335,FGRAMPH1_01G25059,	60	15.12	36.61	0.000583436	0.00682885	0.600939
GO:0006546	glycine catabolic process	5	3	FGRAMPH1_01G07687,FGRAMPH1_01G09733,FGRAMPH1_01G09735,	60	15.12	36.61	0.000583436	0.00682885	0.600939
GO:0019520	aldonic acid metabolic process	5	3	FGRAMPH1_01G02553,FGRAMPH1_01G06757,FGRAMPH1_01G14117,	60	15.12	36.61	0.000583436	0.00682885	0.600939
GO:0034033	purine nucleoside bisphosphate biosynthetic process	11	4	FGRAMPH1_01G00867,FGRAMPH1_01G05453,FGRAMPH1_01G10555,FGRAMPH1_01G22635,	36.4	9.17	13.98	0.000643926	0.00728839	0.663244
GO:0033866	nucleoside bisphosphate biosynthetic process	11	4	FGRAMPH1_01G00867,FGRAMPH1_01G05453,FGRAMPH1_01G10555,FGRAMPH1_01G22635,	36.4	9.17	13.98	0.000643926	0.00728839	0.663244
GO:0034030	ribonucleoside bisphosphate biosynthetic process	11	4	FGRAMPH1_01G00867,FGRAMPH1_01G05453,FGRAMPH1_01G10555,FGRAMPH1_01G22635,	36.4	9.17	13.98	0.000643926	0.00728839	0.663244
GO:1901576	organic substance biosynthetic process	1259	72	FGRAMPH1_01G00127,FGRAMPH1_01G00131,FGRAMPH1_01G00461,FGRAMPH1_01G00867,FGRAMPH1_01G01095,FGRAMPH1_01G01633,FGRAMPH1_01G02925,FGRAMPH1_01G02989,FGRAMPH1_01G05453,FGRAMPH1_01G05593,FGRAMPH1_01G06005,FGRAMPH1_01G06867,FGRAMPH1_01G07045,FGRAMPH1_01G07059,FGRAMPH1_01G07227,FGRAMPH1_01G07679,FGRAMPH1_01G08071,FGRAMPH1_01G09687,FGRAMPH1_01G09731,FGRAMPH1_01G10353,FGRAMPH1_01G10555,FGRAMPH1_01G10755,FGR…	5.7	1.44	1.59	0.000652548	0.00730571	0.672125
GO:0009251	glucan catabolic process	19	5	FGRAMPH1_01G01453,FGRAMPH1_01G06317,FGRAMPH1_01G09481,FGRAMPH1_01G13329,FGRAMPH1_01G16623,	26.3	6.63	8.76	0.00070105	0.00776431	0.722081
GO:0006575	cellular modified amino acid metabolic process	39	7	FGRAMPH1_01G01149,FGRAMPH1_01G02925,FGRAMPH1_01G07687,FGRAMPH1_01G09731,FGRAMPH1_01G19959,FGRAMPH1_01G24277,FGRAMPH1_01G27831,	17.9	4.52	5.38	0.000747733	0.00819324	0.770165
GO:0051273	beta-glucan metabolic process	20	5	FGRAMPH1_01G01453,FGRAMPH1_01G06317,FGRAMPH1_01G09481,FGRAMPH1_01G13329,FGRAMPH1_01G16623,	25	6.3	8.17	0.000904643	0.00980823	0.931782
GO:0009165	nucleotide biosynthetic process	78	10	FGRAMPH1_01G00867,FGRAMPH1_01G05453,FGRAMPH1_01G10555,FGRAMPH1_01G15215,FGRAMPH1_01G17841,FGRAMPH1_01G22635,FGRAMPH1_01G24019,FGRAMPH1_01G26617,FGRAMPH1_01G26993,FGRAMPH1_01G27777,	12.8	3.23	3.64	0.000965807	0.0103623	0.994781
GO:0001676	long-chain fatty acid metabolic process	6	3	FGRAMPH1_01G00127,FGRAMPH1_01G17615,FGRAMPH1_01G23069,	50	12.6	24.41	0.00113257	0.0116655	1
GO:0019566	arabinose metabolic process	6	3	FGRAMPH1_01G13769,FGRAMPH1_01G22335,FGRAMPH1_01G25059,	50	12.6	24.41	0.00113257	0.0116655	1
GO:0009448	gamma-aminobutyric acid metabolic process	6	3	FGRAMPH1_01G18195,FGRAMPH1_01G23085,FGRAMPH1_01G23087,	50	12.6	24.41	0.00113257	0.0116655	1
GO:0035999	tetrahydrofolate interconversion	6	3	FGRAMPH1_01G07687,FGRAMPH1_01G09731,FGRAMPH1_01G19959,	50	12.6	24.41	0.00113257	0.0116655	1
GO:1901293	nucleoside phosphate biosynthetic process	80	10	FGRAMPH1_01G00867,FGRAMPH1_01G05453,FGRAMPH1_01G10555,FGRAMPH1_01G15215,FGRAMPH1_01G17841,FGRAMPH1_01G22635,FGRAMPH1_01G24019,FGRAMPH1_01G26617,FGRAMPH1_01G26993,FGRAMPH1_01G27777,	12.5	3.15	3.53	0.0011782	0.0120153	1
GO:0009058	biosynthetic process	1362	75	FGRAMPH1_01G00127,FGRAMPH1_01G00131,FGRAMPH1_01G00461,FGRAMPH1_01G00867,FGRAMPH1_01G01095,FGRAMPH1_01G01633,FGRAMPH1_01G02925,FGRAMPH1_01G02989,FGRAMPH1_01G05453,FGRAMPH1_01G05593,FGRAMPH1_01G06005,FGRAMPH1_01G06867,FGRAMPH1_01G07045,FGRAMPH1_01G07059,FGRAMPH1_01G07227,FGRAMPH1_01G07679,FGRAMPH1_01G08071,FGRAMPH1_01G09687,FGRAMPH1_01G09731,FGRAMPH1_01G10353,FGRAMPH1_01G10555,FGRAMPH1_01G10755,FGR…	5.5	1.39	1.52	0.00146817	0.013378	1
GO:0072521	purine-containing compound metabolic process	97	11	FGRAMPH1_01G00867,FGRAMPH1_01G01281,FGRAMPH1_01G05453,FGRAMPH1_01G08071,FGRAMPH1_01G10555,FGRAMPH1_01G14551,FGRAMPH1_01G19063,FGRAMPH1_01G19243,FGRAMPH1_01G22635,FGRAMPH1_01G27691,FGRAMPH1_01G27777,	11.3	2.86	3.16	0.00153194	0.013378	1
GO:0110095	cellular detoxification of aldehyde	2	2	FGRAMPH1_01G20441,FGRAMPH1_01G22905,	100	25.2	inf	0.00156986	0.013378	1
GO:0019679	propionate metabolic process, methylcitrate cycle	2	2	FGRAMPH1_01G09513,FGRAMPH1_01G10989,	100	25.2	inf	0.00156986	0.013378	1
GO:0042220	response to cocaine	2	2	FGRAMPH1_01G18195,FGRAMPH1_01G23085,	100	25.2	inf	0.00156986	0.013378	1
GO:0046379	extracellular polysaccharide metabolic process	2	2	FGRAMPH1_01G12939,FGRAMPH1_01G13837,	100	25.2	inf	0.00156986	0.013378	1
GO:0046294	formaldehyde catabolic process	2	2	FGRAMPH1_01G20441,FGRAMPH1_01G22905,	100	25.2	inf	0.00156986	0.013378	1
GO:0048148	behavioral response to cocaine	2	2	FGRAMPH1_01G18195,FGRAMPH1_01G23085,	100	25.2	inf	0.00156986	0.013378	1
GO:0019583	galactonate metabolic process	2	2	FGRAMPH1_01G06757,FGRAMPH1_01G14117,	100	25.2	inf	0.00156986	0.013378	1
GO:0006103	2-oxoglutarate metabolic process	2	2	FGRAMPH1_01G14529,FGRAMPH1_01G20357,	100	25.2	inf	0.00156986	0.013378	1
GO:0046292	formaldehyde metabolic process	2	2	FGRAMPH1_01G20441,FGRAMPH1_01G22905,	100	25.2	inf	0.00156986	0.013378	1
GO:0046459	short-chain fatty acid metabolic process	2	2	FGRAMPH1_01G09513,FGRAMPH1_01G10989,	100	25.2	inf	0.00156986	0.013378	1
GO:0034194	D-galactonate catabolic process	2	2	FGRAMPH1_01G06757,FGRAMPH1_01G14117,	100	25.2	inf	0.00156986	0.013378	1
GO:0110096	cellular response to aldehyde	2	2	FGRAMPH1_01G20441,FGRAMPH1_01G22905,	100	25.2	inf	0.00156986	0.013378	1
GO:0019541	propionate metabolic process	2	2	FGRAMPH1_01G09513,FGRAMPH1_01G10989,	100	25.2	inf	0.00156986	0.013378	1
GO:0019584	galactonate catabolic process	2	2	FGRAMPH1_01G06757,FGRAMPH1_01G14117,	100	25.2	inf	0.00156986	0.013378	1
GO:0019551	glutamate catabolic process to 2-oxoglutarate	2	2	FGRAMPH1_01G14529,FGRAMPH1_01G20357,	100	25.2	inf	0.00156986	0.013378	1
GO:0034192	D-galactonate metabolic process	2	2	FGRAMPH1_01G06757,FGRAMPH1_01G14117,	100	25.2	inf	0.00156986	0.013378	1
GO:0042759	long-chain fatty acid biosynthetic process	2	2	FGRAMPH1_01G00127,FGRAMPH1_01G17615,	100	25.2	inf	0.00156986	0.013378	1
GO:0045333	cellular respiration	44	7	FGRAMPH1_01G02103,FGRAMPH1_01G05905,FGRAMPH1_01G06785,FGRAMPH1_01G07881,FGRAMPH1_01G10605,FGRAMPH1_01G25933,FGRAMPH1_01G26829,	15.9	4.01	4.65	0.00157159	0.013378	1
GO:0006790	sulfur compound metabolic process	98	11	FGRAMPH1_01G00867,FGRAMPH1_01G01095,FGRAMPH1_01G01149,FGRAMPH1_01G02925,FGRAMPH1_01G04045,FGRAMPH1_01G08071,FGRAMPH1_01G11061,FGRAMPH1_01G19063,FGRAMPH1_01G22635,FGRAMPH1_01G24277,FGRAMPH1_01G27831,	11.2	2.83	3.13	0.00166592	0.0140648	1
GO:0009065	glutamine family amino acid catabolic process	14	4	FGRAMPH1_01G11989,FGRAMPH1_01G11995,FGRAMPH1_01G14529,FGRAMPH1_01G20357,	28.6	7.2	9.78	0.0017768	0.0148789	1
GO:0046352	disaccharide catabolic process	7	3	FGRAMPH1_01G03057,FGRAMPH1_01G12467,FGRAMPH1_01G27969,	42.9	10.8	18.3	0.00192385	0.0159804	1
GO:0043648	dicarboxylic acid metabolic process	46	7	FGRAMPH1_01G03831,FGRAMPH1_01G05905,FGRAMPH1_01G11989,FGRAMPH1_01G14529,FGRAMPH1_01G20357,FGRAMPH1_01G21249,FGRAMPH1_01G26395,	15.2	3.84	4.41	0.00205109	0.016901	1
GO:1901607	alpha-amino acid biosynthetic process	87	10	FGRAMPH1_01G02925,FGRAMPH1_01G06867,FGRAMPH1_01G07679,FGRAMPH1_01G09731,FGRAMPH1_01G11061,FGRAMPH1_01G19959,FGRAMPH1_01G20357,FGRAMPH1_01G20869,FGRAMPH1_01G21835,FGRAMPH1_01G21961,	11.5	2.9	3.21	0.00224097	0.018319	1
GO:0009311	oligosaccharide metabolic process	15	4	FGRAMPH1_01G03057,FGRAMPH1_01G12467,FGRAMPH1_01G12939,FGRAMPH1_01G27969,	26.7	6.72	8.89	0.00234784	0.0190416	1
GO:0016072	rRNA metabolic process	88	10	FGRAMPH1_01G01751,FGRAMPH1_01G04529,FGRAMPH1_01G06103,FGRAMPH1_01G07777,FGRAMPH1_01G15079,FGRAMPH1_01G17051,FGRAMPH1_01G17655,FGRAMPH1_01G20773,FGRAMPH1_01G24371,FGRAMPH1_01G24445,	11.4	2.86	3.17	0.00244147	0.0194939	1
GO:0006364	rRNA processing	88	10	FGRAMPH1_01G01751,FGRAMPH1_01G04529,FGRAMPH1_01G06103,FGRAMPH1_01G07777,FGRAMPH1_01G15079,FGRAMPH1_01G17051,FGRAMPH1_01G17655,FGRAMPH1_01G20773,FGRAMPH1_01G24371,FGRAMPH1_01G24445,	11.4	2.86	3.17	0.00244147	0.0194939	1
GO:0005996	monosaccharide metabolic process	36	6	FGRAMPH1_01G01281,FGRAMPH1_01G10353,FGRAMPH1_01G13769,FGRAMPH1_01G19389,FGRAMPH1_01G22335,FGRAMPH1_01G25059,	16.7	4.2	4.91	0.00265355	0.0210243	1
GO:0009071	serine family amino acid catabolic process	8	3	FGRAMPH1_01G07687,FGRAMPH1_01G09733,FGRAMPH1_01G09735,	37.5	9.45	14.64	0.00298803	0.0234937	1
GO:0009259	ribonucleotide metabolic process	91	10	FGRAMPH1_01G00867,FGRAMPH1_01G01281,FGRAMPH1_01G05453,FGRAMPH1_01G08071,FGRAMPH1_01G10555,FGRAMPH1_01G19063,FGRAMPH1_01G22635,FGRAMPH1_01G26617,FGRAMPH1_01G27691,FGRAMPH1_01G27777,	11	2.77	3.05	0.00313068	0.0242452	1
GO:0019693	ribose phosphate metabolic process	91	10	FGRAMPH1_01G00867,FGRAMPH1_01G01281,FGRAMPH1_01G05453,FGRAMPH1_01G08071,FGRAMPH1_01G10555,FGRAMPH1_01G19063,FGRAMPH1_01G22635,FGRAMPH1_01G26617,FGRAMPH1_01G27691,FGRAMPH1_01G27777,	11	2.77	3.05	0.00313068	0.0242452	1
GO:0006099	tricarboxylic acid cycle	26	5	FGRAMPH1_01G05905,FGRAMPH1_01G06785,FGRAMPH1_01G07881,FGRAMPH1_01G10605,FGRAMPH1_01G25933,	19.2	4.85	5.83	0.00315622	0.0242605	1
GO:0009070	serine family amino acid biosynthetic process	17	4	FGRAMPH1_01G02925,FGRAMPH1_01G09731,FGRAMPH1_01G11061,FGRAMPH1_01G19959,	23.5	5.93	7.52	0.00384445	0.0291161	1
GO:0006541	glutamine metabolic process	17	4	FGRAMPH1_01G06867,FGRAMPH1_01G07679,FGRAMPH1_01G21961,FGRAMPH1_01G26617,	23.5	5.93	7.52	0.00384445	0.0291161	1
GO:0006518	peptide metabolic process	245	19	FGRAMPH1_01G00461,FGRAMPH1_01G01149,FGRAMPH1_01G01633,FGRAMPH1_01G02925,FGRAMPH1_01G07227,FGRAMPH1_01G07679,FGRAMPH1_01G09687,FGRAMPH1_01G14607,FGRAMPH1_01G14675,FGRAMPH1_01G17785,FGRAMPH1_01G18739,FGRAMPH1_01G19103,FGRAMPH1_01G20017,FGRAMPH1_01G23309,FGRAMPH1_01G24179,FGRAMPH1_01G24277,FGRAMPH1_01G24313,FGRAMPH1_01G24731,FGRAMPH1_01G27831,	7.8	1.95	2.09	0.00397501	0.0298851	1
GO:1901566	organonitrogen compound biosynthetic process	595	37	FGRAMPH1_01G00461,FGRAMPH1_01G00867,FGRAMPH1_01G01633,FGRAMPH1_01G02925,FGRAMPH1_01G05453,FGRAMPH1_01G06867,FGRAMPH1_01G07227,FGRAMPH1_01G07679,FGRAMPH1_01G09687,FGRAMPH1_01G09731,FGRAMPH1_01G10555,FGRAMPH1_01G10755,FGRAMPH1_01G11061,FGRAMPH1_01G14607,FGRAMPH1_01G14675,FGRAMPH1_01G15215,FGRAMPH1_01G17007,FGRAMPH1_01G17785,FGRAMPH1_01G18739,FGRAMPH1_01G19103,FGRAMPH1_01G19959,FGRAMPH1_01G20017,FGR…	6.2	1.57	1.68	0.00408339	0.0304775	1
GO:0015937	coenzyme A biosynthetic process	3	2	FGRAMPH1_01G05453,FGRAMPH1_01G10555,	66.7	16.8	48.68	0.00458569	0.030871	1
GO:0046185	aldehyde catabolic process	3	2	FGRAMPH1_01G20441,FGRAMPH1_01G22905,	66.7	16.8	48.68	0.00458569	0.030871	1
GO:0043279	response to alkaloid	3	2	FGRAMPH1_01G18195,FGRAMPH1_01G23085,	66.7	16.8	48.68	0.00458569	0.030871	1
GO:0019287	isopentenyl diphosphate biosynthetic process, mevalonate pathway	3	2	FGRAMPH1_01G08071,FGRAMPH1_01G19063,	66.7	16.8	48.68	0.00458569	0.030871	1
GO:0030308	negative regulation of cell growth	3	2	FGRAMPH1_01G02925,FGRAMPH1_01G11309,	66.7	16.8	48.68	0.00458569	0.030871	1
GO:0031222	arabinan catabolic process	3	2	FGRAMPH1_01G22335,FGRAMPH1_01G25059,	66.7	16.8	48.68	0.00458569	0.030871	1
GO:1990748	cellular detoxification	3	2	FGRAMPH1_01G20441,FGRAMPH1_01G22905,	66.7	16.8	48.68	0.00458569	0.030871	1
GO:0006529	asparagine biosynthetic process	3	2	FGRAMPH1_01G06867,FGRAMPH1_01G21961,	66.7	16.8	48.68	0.00458569	0.030871	1
GO:0097237	cellular response to toxic substance	3	2	FGRAMPH1_01G20441,FGRAMPH1_01G22905,	66.7	16.8	48.68	0.00458569	0.030871	1
GO:0006097	glyoxylate cycle	3	2	FGRAMPH1_01G06785,FGRAMPH1_01G10605,	66.7	16.8	48.68	0.00458569	0.030871	1
GO:0006106	fumarate metabolic process	3	2	FGRAMPH1_01G14529,FGRAMPH1_01G20357,	66.7	16.8	48.68	0.00458569	0.030871	1
GO:0046490	isopentenyl diphosphate metabolic process	3	2	FGRAMPH1_01G08071,FGRAMPH1_01G19063,	66.7	16.8	48.68	0.00458569	0.030871	1
GO:0009240	isopentenyl diphosphate biosynthetic process	3	2	FGRAMPH1_01G08071,FGRAMPH1_01G19063,	66.7	16.8	48.68	0.00458569	0.030871	1
GO:0019264	glycine biosynthetic process from serine	3	2	FGRAMPH1_01G09731,FGRAMPH1_01G19959,	66.7	16.8	48.68	0.00458569	0.030871	1
GO:0006538	glutamate catabolic process	3	2	FGRAMPH1_01G14529,FGRAMPH1_01G20357,	66.7	16.8	48.68	0.00458569	0.030871	1
GO:0009060	aerobic respiration	41	6	FGRAMPH1_01G05905,FGRAMPH1_01G06785,FGRAMPH1_01G07881,FGRAMPH1_01G10605,FGRAMPH1_01G25933,FGRAMPH1_01G26829,	14.6	3.69	4.2	0.00518767	0.0346968	1
GO:0006163	purine nucleotide metabolic process	83	9	FGRAMPH1_01G00867,FGRAMPH1_01G01281,FGRAMPH1_01G05453,FGRAMPH1_01G08071,FGRAMPH1_01G10555,FGRAMPH1_01G19063,FGRAMPH1_01G22635,FGRAMPH1_01G27691,FGRAMPH1_01G27777,	10.8	2.73	3	0.00542649	0.0360599	1
GO:0009150	purine ribonucleotide metabolic process	84	9	FGRAMPH1_01G00867,FGRAMPH1_01G01281,FGRAMPH1_01G05453,FGRAMPH1_01G08071,FGRAMPH1_01G10555,FGRAMPH1_01G19063,FGRAMPH1_01G22635,FGRAMPH1_01G27691,FGRAMPH1_01G27777,	10.7	2.7	2.96	0.00587156	0.0385813	1
GO:1902652	secondary alcohol metabolic process	19	4	FGRAMPH1_01G07045,FGRAMPH1_01G07881,FGRAMPH1_01G08071,FGRAMPH1_01G11303,	21.1	5.31	6.52	0.00588084	0.0385813	1
GO:0007584	response to nutrient	10	3	FGRAMPH1_01G11525,FGRAMPH1_01G24961,FGRAMPH1_01G27589,	30	7.56	10.45	0.00603457	0.0388475	1
GO:0019321	pentose metabolic process	10	3	FGRAMPH1_01G13769,FGRAMPH1_01G22335,FGRAMPH1_01G25059,	30	7.56	10.45	0.00603457	0.0388475	1
GO:0046653	tetrahydrofolate metabolic process	10	3	FGRAMPH1_01G07687,FGRAMPH1_01G09731,FGRAMPH1_01G19959,	30	7.56	10.45	0.00603457	0.0388475	1
GO:0008652	cellular amino acid biosynthetic process	102	10	FGRAMPH1_01G02925,FGRAMPH1_01G06867,FGRAMPH1_01G07679,FGRAMPH1_01G09731,FGRAMPH1_01G11061,FGRAMPH1_01G19959,FGRAMPH1_01G20357,FGRAMPH1_01G20869,FGRAMPH1_01G21835,FGRAMPH1_01G21961,	9.8	2.47	2.68	0.00707496	0.0452622	1
GO:0042221	response to chemical	416	27	FGRAMPH1_01G00131,FGRAMPH1_01G04993,FGRAMPH1_01G06607,FGRAMPH1_01G06977,FGRAMPH1_01G08071,FGRAMPH1_01G09633,FGRAMPH1_01G09965,FGRAMPH1_01G11241,FGRAMPH1_01G11303,FGRAMPH1_01G11525,FGRAMPH1_01G11527,FGRAMPH1_01G12245,FGRAMPH1_01G12417,FGRAMPH1_01G15627,FGRAMPH1_01G17619,FGRAMPH1_01G18195,FGRAMPH1_01G19651,FGRAMPH1_01G20013,FGRAMPH1_01G20441,FGRAMPH1_01G22905,FGRAMPH1_01G23085,FGRAMPH1_01G23913,FGR…	6.5	1.64	1.74	0.00788355	0.0501238	1
GO:0005984	disaccharide metabolic process	11	3	FGRAMPH1_01G03057,FGRAMPH1_01G12467,FGRAMPH1_01G27969,	27.3	6.87	9.15	0.00805606	0.0509064	1
GO:0001558	regulation of cell growth	4	2	FGRAMPH1_01G02925,FGRAMPH1_01G11309,	50	12.6	24.34	0.00893092	0.0525648	1
GO:0005985	sucrose metabolic process	4	2	FGRAMPH1_01G03057,FGRAMPH1_01G27969,	50	12.6	24.34	0.00893092	0.0525648	1
GO:0005987	sucrose catabolic process	4	2	FGRAMPH1_01G03057,FGRAMPH1_01G27969,	50	12.6	24.34	0.00893092	0.0525648	1
GO:0006751	glutathione catabolic process	4	2	FGRAMPH1_01G01149,FGRAMPH1_01G27831,	50	12.6	24.34	0.00893092	0.0525648	1
GO:0006083	acetate metabolic process	4	2	FGRAMPH1_01G00867,FGRAMPH1_01G09513,	50	12.6	24.34	0.00893092	0.0525648	1
GO:0046487	glyoxylate metabolic process	4	2	FGRAMPH1_01G06785,FGRAMPH1_01G10605,	50	12.6	24.34	0.00893092	0.0525648	1
GO:0043171	peptide catabolic process	4	2	FGRAMPH1_01G01149,FGRAMPH1_01G27831,	50	12.6	24.34	0.00893092	0.0525648	1
GO:0030534	adult behavior	4	2	FGRAMPH1_01G18195,FGRAMPH1_01G23085,	50	12.6	24.34	0.00893092	0.0525648	1
GO:0019563	glycerol catabolic process	4	2	FGRAMPH1_01G12417,FGRAMPH1_01G23751,	50	12.6	24.34	0.00893092	0.0525648	1
GO:0052646	alditol phosphate metabolic process	4	2	FGRAMPH1_01G12417,FGRAMPH1_01G16903,	50	12.6	24.34	0.00893092	0.0525648	1
GO:0000463	maturation of LSU-rRNA from tricistronic rRNA transcript (SSU-rRNA, 5.8S rRNA, LSU-rRNA)	4	2	FGRAMPH1_01G01751,FGRAMPH1_01G06103,	50	12.6	24.34	0.00893092	0.0525648	1
GO:0006072	glycerol-3-phosphate metabolic process	4	2	FGRAMPH1_01G12417,FGRAMPH1_01G16903,	50	12.6	24.34	0.00893092	0.0525648	1
GO:0006637	acyl-CoA metabolic process	22	4	FGRAMPH1_01G00867,FGRAMPH1_01G08071,FGRAMPH1_01G19063,FGRAMPH1_01G22635,	18.2	4.58	5.43	0.0101069	0.0581261	1
GO:0035383	thioester metabolic process	22	4	FGRAMPH1_01G00867,FGRAMPH1_01G08071,FGRAMPH1_01G19063,FGRAMPH1_01G22635,	18.2	4.58	5.43	0.0101069	0.0581261	1
GO:0009112	nucleobase metabolic process	22	4	FGRAMPH1_01G14551,FGRAMPH1_01G19243,FGRAMPH1_01G24019,FGRAMPH1_01G26617,	18.2	4.58	5.43	0.0101069	0.0581261	1
GO:0014070	response to organic cyclic compound	22	4	FGRAMPH1_01G18195,FGRAMPH1_01G23085,FGRAMPH1_01G27589,FGRAMPH1_01G27831,	18.2	4.58	5.43	0.0101069	0.0581261	1
GO:0009066	aspartate family amino acid metabolic process	47	6	FGRAMPH1_01G06867,FGRAMPH1_01G11061,FGRAMPH1_01G20357,FGRAMPH1_01G20869,FGRAMPH1_01G21961,FGRAMPH1_01G26395,	12.8	3.22	3.59	0.010158	0.0581261	1
GO:0046174	polyol catabolic process	12	3	FGRAMPH1_01G06607,FGRAMPH1_01G12417,FGRAMPH1_01G23751,	25	6.3	8.13	0.0104295	0.05935	1
GO:0044249	cellular biosynthetic process	1268	66	FGRAMPH1_01G00127,FGRAMPH1_01G00131,FGRAMPH1_01G00461,FGRAMPH1_01G00867,FGRAMPH1_01G01095,FGRAMPH1_01G01633,FGRAMPH1_01G02925,FGRAMPH1_01G02989,FGRAMPH1_01G05453,FGRAMPH1_01G06867,FGRAMPH1_01G07045,FGRAMPH1_01G07059,FGRAMPH1_01G07227,FGRAMPH1_01G07679,FGRAMPH1_01G08071,FGRAMPH1_01G09687,FGRAMPH1_01G09731,FGRAMPH1_01G10555,FGRAMPH1_01G10755,FGRAMPH1_01G11061,FGRAMPH1_01G11303,FGRAMPH1_01G13111,FGR…	5.2	1.31	1.41	0.0108628	0.061476	1
GO:0009067	aspartate family amino acid biosynthetic process	35	5	FGRAMPH1_01G06867,FGRAMPH1_01G11061,FGRAMPH1_01G20357,FGRAMPH1_01G20869,FGRAMPH1_01G21961,	14.3	3.6	4.08	0.0116421	0.0655264	1
GO:0006793	phosphorus metabolic process	451	28	FGRAMPH1_01G00867,FGRAMPH1_01G01281,FGRAMPH1_01G02133,FGRAMPH1_01G02945,FGRAMPH1_01G04993,FGRAMPH1_01G05453,FGRAMPH1_01G07059,FGRAMPH1_01G08071,FGRAMPH1_01G10555,FGRAMPH1_01G11395,FGRAMPH1_01G12417,FGRAMPH1_01G15215,FGRAMPH1_01G15549,FGRAMPH1_01G15609,FGRAMPH1_01G16903,FGRAMPH1_01G17007,FGRAMPH1_01G17231,FGRAMPH1_01G17841,FGRAMPH1_01G19063,FGRAMPH1_01G22635,FGRAMPH1_01G24019,FGRAMPH1_01G24349,FGR…	6.2	1.56	1.65	0.0121665	0.0681061	1
GO:0046164	alcohol catabolic process	13	3	FGRAMPH1_01G06607,FGRAMPH1_01G12417,FGRAMPH1_01G23751,	23.1	5.82	7.32	0.0131654	0.072905	1
GO:0001732	formation of cytoplasmic translation initiation complex	13	3	FGRAMPH1_01G18739,FGRAMPH1_01G20017,FGRAMPH1_01G24313,	23.1	5.82	7.32	0.0131654	0.072905	1
GO:0044085	cellular component biogenesis	295	20	FGRAMPH1_01G01751,FGRAMPH1_01G04529,FGRAMPH1_01G06103,FGRAMPH1_01G07041,FGRAMPH1_01G07777,FGRAMPH1_01G15079,FGRAMPH1_01G17051,FGRAMPH1_01G17655,FGRAMPH1_01G18739,FGRAMPH1_01G19389,FGRAMPH1_01G19651,FGRAMPH1_01G20017,FGRAMPH1_01G20773,FGRAMPH1_01G20849,FGRAMPH1_01G24313,FGRAMPH1_01G24371,FGRAMPH1_01G24445,FGRAMPH1_01G24867,FGRAMPH1_01G24887,FGRAMPH1_01G26257,	6.8	1.71	1.81	0.0134721	0.0742045	1
GO:0006207	de novo' pyrimidine nucleobase biosynthetic process	5	2	FGRAMPH1_01G24019,FGRAMPH1_01G26617,	40	10.08	16.22	0.0144959	0.075029	1
GO:0045926	negative regulation of growth	5	2	FGRAMPH1_01G02925,FGRAMPH1_01G11309,	40	10.08	16.22	0.0144959	0.075029	1
GO:0006531	aspartate metabolic process	5	2	FGRAMPH1_01G20357,FGRAMPH1_01G26395,	40	10.08	16.22	0.0144959	0.075029	1
GO:1901701	cellular response to oxygen-containing compound	5	2	FGRAMPH1_01G20441,FGRAMPH1_01G22905,	40	10.08	16.22	0.0144959	0.075029	1
GO:0006071	glycerol metabolic process	5	2	FGRAMPH1_01G12417,FGRAMPH1_01G23751,	40	10.08	16.22	0.0144959	0.075029	1
GO:0006646	phosphatidylethanolamine biosynthetic process	5	2	FGRAMPH1_01G07059,FGRAMPH1_01G15609,	40	10.08	16.22	0.0144959	0.075029	1
GO:0046337	phosphatidylethanolamine metabolic process	5	2	FGRAMPH1_01G07059,FGRAMPH1_01G15609,	40	10.08	16.22	0.0144959	0.075029	1
GO:0042219	cellular modified amino acid catabolic process	5	2	FGRAMPH1_01G01149,FGRAMPH1_01G27831,	40	10.08	16.22	0.0144959	0.075029	1
GO:0006562	proline catabolic process	5	2	FGRAMPH1_01G11989,FGRAMPH1_01G11995,	40	10.08	16.22	0.0144959	0.075029	1
GO:0006446	regulation of translational initiation	5	2	FGRAMPH1_01G17785,FGRAMPH1_01G20017,	40	10.08	16.22	0.0144959	0.075029	1
GO:0019405	alditol catabolic process	5	2	FGRAMPH1_01G12417,FGRAMPH1_01G23751,	40	10.08	16.22	0.0144959	0.075029	1
GO:0000470	maturation of LSU-rRNA	5	2	FGRAMPH1_01G01751,FGRAMPH1_01G06103,	40	10.08	16.22	0.0144959	0.075029	1
GO:0006084	acetyl-CoA metabolic process	14	3	FGRAMPH1_01G00867,FGRAMPH1_01G08071,FGRAMPH1_01G19063,	21.4	5.4	6.65	0.0162713	0.0829678	1
GO:0006760	folic acid-containing compound metabolic process	14	3	FGRAMPH1_01G07687,FGRAMPH1_01G09731,FGRAMPH1_01G19959,	21.4	5.4	6.65	0.0162713	0.0829678	1
GO:0002183	cytoplasmic translational initiation	14	3	FGRAMPH1_01G18739,FGRAMPH1_01G20017,FGRAMPH1_01G24313,	21.4	5.4	6.65	0.0162713	0.0829678	1
GO:0046390	ribose phosphate biosynthetic process	54	6	FGRAMPH1_01G00867,FGRAMPH1_01G05453,FGRAMPH1_01G10555,FGRAMPH1_01G22635,FGRAMPH1_01G26617,FGRAMPH1_01G27777,	11.1	2.8	3.06	0.019408	0.095966	1
GO:0009260	ribonucleotide biosynthetic process	54	6	FGRAMPH1_01G00867,FGRAMPH1_01G05453,FGRAMPH1_01G10555,FGRAMPH1_01G22635,FGRAMPH1_01G26617,FGRAMPH1_01G27777,	11.1	2.8	3.06	0.019408	0.095966	1
GO:1901616	organic hydroxy compound catabolic process	15	3	FGRAMPH1_01G06607,FGRAMPH1_01G12417,FGRAMPH1_01G23751,	20	5.04	6.09	0.0197522	0.095966	1
GO:0016573	histone acetylation	15	3	FGRAMPH1_01G00867,FGRAMPH1_01G19361,FGRAMPH1_01G19463,	20	5.04	6.09	0.0197522	0.095966	1
GO:0006475	internal protein amino acid acetylation	15	3	FGRAMPH1_01G00867,FGRAMPH1_01G19361,FGRAMPH1_01G19463,	20	5.04	6.09	0.0197522	0.095966	1
GO:0002181	cytoplasmic translation	15	3	FGRAMPH1_01G18739,FGRAMPH1_01G20017,FGRAMPH1_01G24313,	20	5.04	6.09	0.0197522	0.095966	1
GO:0006414	translational elongation	15	3	FGRAMPH1_01G07679,FGRAMPH1_01G14675,FGRAMPH1_01G24731,	20	5.04	6.09	0.0197522	0.095966	1
GO:0018394	peptidyl-lysine acetylation	15	3	FGRAMPH1_01G00867,FGRAMPH1_01G19361,FGRAMPH1_01G19463,	20	5.04	6.09	0.0197522	0.095966	1
GO:0042558	pteridine-containing compound metabolic process	15	3	FGRAMPH1_01G07687,FGRAMPH1_01G09731,FGRAMPH1_01G19959,	20	5.04	6.09	0.0197522	0.095966	1
GO:0018393	internal peptidyl-lysine acetylation	15	3	FGRAMPH1_01G00867,FGRAMPH1_01G19361,FGRAMPH1_01G19463,	20	5.04	6.09	0.0197522	0.095966	1
GO:0008654	phospholipid biosynthetic process	70	7	FGRAMPH1_01G07059,FGRAMPH1_01G08071,FGRAMPH1_01G15609,FGRAMPH1_01G17007,FGRAMPH1_01G17231,FGRAMPH1_01G19063,FGRAMPH1_01G26431,	10	2.52	2.72	0.0204899	0.0982563	1
GO:0031667	response to nutrient levels	27	4	FGRAMPH1_01G01353,FGRAMPH1_01G11525,FGRAMPH1_01G24961,FGRAMPH1_01G27589,	14.8	3.73	4.25	0.0207647	0.0982563	1
GO:0043605	cellular amide catabolic process	6	2	FGRAMPH1_01G19243,FGRAMPH1_01G20789,	33.3	8.4	12.17	0.0211776	0.0982563	1
GO:0006545	glycine biosynthetic process	6	2	FGRAMPH1_01G09731,FGRAMPH1_01G19959,	33.3	8.4	12.17	0.0211776	0.0982563	1
GO:0006047	UDP-N-acetylglucosamine metabolic process	6	2	FGRAMPH1_01G15549,FGRAMPH1_01G25397,	33.3	8.4	12.17	0.0211776	0.0982563	1
GO:1902904	negative regulation of supramolecular fiber organization	6	2	FGRAMPH1_01G22601,FGRAMPH1_01G26307,	33.3	8.4	12.17	0.0211776	0.0982563	1
GO:0019856	pyrimidine nucleobase biosynthetic process	6	2	FGRAMPH1_01G24019,FGRAMPH1_01G26617,	33.3	8.4	12.17	0.0211776	0.0982563	1
GO:0006048	UDP-N-acetylglucosamine biosynthetic process	6	2	FGRAMPH1_01G15549,FGRAMPH1_01G25397,	33.3	8.4	12.17	0.0211776	0.0982563	1
GO:0051494	negative regulation of cytoskeleton organization	6	2	FGRAMPH1_01G22601,FGRAMPH1_01G26307,	33.3	8.4	12.17	0.0211776	0.0982563	1
GO:0006206	pyrimidine nucleobase metabolic process	6	2	FGRAMPH1_01G24019,FGRAMPH1_01G26617,	33.3	8.4	12.17	0.0211776	0.0982563	1
GO:0009991	response to extracellular stimulus	28	4	FGRAMPH1_01G01353,FGRAMPH1_01G11525,FGRAMPH1_01G24961,FGRAMPH1_01G27589,	14.3	3.6	4.07	0.023489	0.107605	1
GO:1902653	secondary alcohol biosynthetic process	16	3	FGRAMPH1_01G07045,FGRAMPH1_01G08071,FGRAMPH1_01G11303,	18.8	4.73	5.63	0.0236104	0.107605	1
GO:0010243	response to organonitrogen compound	16	3	FGRAMPH1_01G18195,FGRAMPH1_01G23085,FGRAMPH1_01G27589,	18.8	4.73	5.63	0.0236104	0.107605	1
GO:0006473	protein acetylation	16	3	FGRAMPH1_01G00867,FGRAMPH1_01G19361,FGRAMPH1_01G19463,	18.8	4.73	5.63	0.0236104	0.107605	1
GO:0043604	amide biosynthetic process	254	17	FGRAMPH1_01G00461,FGRAMPH1_01G00867,FGRAMPH1_01G01633,FGRAMPH1_01G07227,FGRAMPH1_01G07679,FGRAMPH1_01G09687,FGRAMPH1_01G14607,FGRAMPH1_01G14675,FGRAMPH1_01G17785,FGRAMPH1_01G18739,FGRAMPH1_01G19103,FGRAMPH1_01G20017,FGRAMPH1_01G22635,FGRAMPH1_01G23309,FGRAMPH1_01G24179,FGRAMPH1_01G24313,FGRAMPH1_01G24731,	6.7	1.69	1.77	0.0242693	0.110121	1
GO:0006413	translational initiation	29	4	FGRAMPH1_01G17785,FGRAMPH1_01G18739,FGRAMPH1_01G20017,FGRAMPH1_01G24313,	13.8	3.48	3.91	0.0264201	0.119354	1
GO:0009310	amine catabolic process	17	3	FGRAMPH1_01G06373,FGRAMPH1_01G12827,FGRAMPH1_01G16927,	17.6	4.45	5.22	0.0278459	0.124701	1
GO:1901698	response to nitrogen compound	17	3	FGRAMPH1_01G18195,FGRAMPH1_01G23085,FGRAMPH1_01G27589,	17.6	4.45	5.22	0.0278459	0.124701	1
GO:0098754	detoxification	7	2	FGRAMPH1_01G20441,FGRAMPH1_01G22905,	28.6	7.2	9.73	0.0288791	0.125627	1
GO:0006528	asparagine metabolic process	7	2	FGRAMPH1_01G06867,FGRAMPH1_01G21961,	28.6	7.2	9.73	0.0288791	0.125627	1
GO:0000302	response to reactive oxygen species	7	2	FGRAMPH1_01G11527,FGRAMPH1_01G12245,	28.6	7.2	9.73	0.0288791	0.125627	1
GO:0046618	xenobiotic export	7	2	FGRAMPH1_01G09633,FGRAMPH1_01G15627,	28.6	7.2	9.73	0.0288791	0.125627	1
GO:0019400	alditol metabolic process	7	2	FGRAMPH1_01G12417,FGRAMPH1_01G23751,	28.6	7.2	9.73	0.0288791	0.125627	1
GO:0042435	indole-containing compound biosynthetic process	7	2	FGRAMPH1_01G21835,FGRAMPH1_01G22385,	28.6	7.2	9.73	0.0288791	0.125627	1
GO:0006796	phosphate-containing compound metabolic process	443	26	FGRAMPH1_01G00867,FGRAMPH1_01G01281,FGRAMPH1_01G02133,FGRAMPH1_01G02945,FGRAMPH1_01G04993,FGRAMPH1_01G05453,FGRAMPH1_01G07059,FGRAMPH1_01G08071,FGRAMPH1_01G10555,FGRAMPH1_01G11395,FGRAMPH1_01G12417,FGRAMPH1_01G15215,FGRAMPH1_01G15609,FGRAMPH1_01G16903,FGRAMPH1_01G17007,FGRAMPH1_01G17231,FGRAMPH1_01G17841,FGRAMPH1_01G19063,FGRAMPH1_01G22635,FGRAMPH1_01G24019,FGRAMPH1_01G24349,FGRAMPH1_01G26431,FGR…	5.9	1.48	1.55	0.0289065	0.125627	1
GO:0006164	purine nucleotide biosynthetic process	45	5	FGRAMPH1_01G00867,FGRAMPH1_01G05453,FGRAMPH1_01G10555,FGRAMPH1_01G22635,FGRAMPH1_01G27777,	11.1	2.8	3.06	0.0318164	0.135769	1
GO:0009152	purine ribonucleotide biosynthetic process	45	5	FGRAMPH1_01G00867,FGRAMPH1_01G05453,FGRAMPH1_01G10555,FGRAMPH1_01G22635,FGRAMPH1_01G27777,	11.1	2.8	3.06	0.0318164	0.135769	1
GO:0043543	protein acylation	18	3	FGRAMPH1_01G00867,FGRAMPH1_01G19361,FGRAMPH1_01G19463,	16.7	4.2	4.87	0.032457	0.135769	1
GO:0010033	response to organic substance	77	7	FGRAMPH1_01G12417,FGRAMPH1_01G18195,FGRAMPH1_01G20441,FGRAMPH1_01G22905,FGRAMPH1_01G23085,FGRAMPH1_01G27589,FGRAMPH1_01G27831,	9.1	2.29	2.45	0.0325677	0.135769	1
GO:0019725	cellular homeostasis	62	6	FGRAMPH1_01G01281,FGRAMPH1_01G02133,FGRAMPH1_01G10547,FGRAMPH1_01G12245,FGRAMPH1_01G25775,FGRAMPH1_01G26587,	9.7	2.44	2.62	0.0355729	0.135769	1
GO:0006412	translation	227	15	FGRAMPH1_01G00461,FGRAMPH1_01G01633,FGRAMPH1_01G07227,FGRAMPH1_01G07679,FGRAMPH1_01G09687,FGRAMPH1_01G14607,FGRAMPH1_01G14675,FGRAMPH1_01G17785,FGRAMPH1_01G18739,FGRAMPH1_01G19103,FGRAMPH1_01G20017,FGRAMPH1_01G23309,FGRAMPH1_01G24179,FGRAMPH1_01G24313,FGRAMPH1_01G24731,	6.6	1.67	1.74	0.036418	0.135769	1
GO:0045454	cell redox homeostasis	19	3	FGRAMPH1_01G10547,FGRAMPH1_01G12245,FGRAMPH1_01G26587,	15.8	3.98	4.57	0.0374401	0.135769	1
GO:0071616	acyl-CoA biosynthetic process	8	2	FGRAMPH1_01G00867,FGRAMPH1_01G22635,	25	6.3	8.11	0.0375094	0.135769	1
GO:0006113	fermentation	8	2	FGRAMPH1_01G00867,FGRAMPH1_01G23751,	25	6.3	8.11	0.0375094	0.135769	1
GO:0019344	cysteine biosynthetic process	8	2	FGRAMPH1_01G02925,FGRAMPH1_01G11061,	25	6.3	8.11	0.0375094	0.135769	1
GO:0035384	thioester biosynthetic process	8	2	FGRAMPH1_01G00867,FGRAMPH1_01G22635,	25	6.3	8.11	0.0375094	0.135769	1
GO:0019505	resorcinol metabolic process	8	2	FGRAMPH1_01G05593,FGRAMPH1_01G12649,	25	6.3	8.11	0.0375094	0.135769	1
GO:0019310	inositol catabolic process	1	1	FGRAMPH1_01G06607,	100	25.2	inf	0.0396762	0.135769	1
GO:0036267	invasive filamentous growth	1	1	FGRAMPH1_01G19389,	100	25.2	inf	0.0396762	0.135769	1
GO:0040031	snRNA modification	1	1	FGRAMPH1_01G07777,	100	25.2	inf	0.0396762	0.135769	1
GO:0055078	sodium ion homeostasis	1	1	FGRAMPH1_01G02133,	100	25.2	inf	0.0396762	0.135769	1
GO:0042183	formate catabolic process	1	1	FGRAMPH1_01G19545,	100	25.2	inf	0.0396762	0.135769	1
GO:0031120	snRNA pseudouridine synthesis	1	1	FGRAMPH1_01G07777,	100	25.2	inf	0.0396762	0.135769	1
GO:0019629	propionate catabolic process, 2-methylcitrate cycle	1	1	FGRAMPH1_01G10989,	100	25.2	inf	0.0396762	0.135769	1
GO:0045471	response to ethanol	1	1	FGRAMPH1_01G12417,	100	25.2	inf	0.0396762	0.135769	1
GO:0019628	urate catabolic process	1	1	FGRAMPH1_01G14551,	100	25.2	inf	0.0396762	0.135769	1
GO:0019550	glutamate catabolic process to aspartate	1	1	FGRAMPH1_01G20357,	100	25.2	inf	0.0396762	0.135769	1
GO:0050993	dimethylallyl diphosphate metabolic process	1	1	FGRAMPH1_01G26431,	100	25.2	inf	0.0396762	0.135769	1
GO:0015840	urea transport	1	1	FGRAMPH1_01G12089,	100	25.2	inf	0.0396762	0.135769	1
GO:0046041	ITP metabolic process	1	1	FGRAMPH1_01G27777,	100	25.2	inf	0.0396762	0.135769	1
GO:1901215	negative regulation of neuron death	1	1	FGRAMPH1_01G12245,	100	25.2	inf	0.0396762	0.135769	1
GO:0006756	AMP phosphorylation	1	1	FGRAMPH1_01G27777,	100	25.2	inf	0.0396762	0.135769	1
GO:0006102	isocitrate metabolic process	1	1	FGRAMPH1_01G07881,	100	25.2	inf	0.0396762	0.135769	1
GO:0000025	maltose catabolic process	1	1	FGRAMPH1_01G27969,	100	25.2	inf	0.0396762	0.135769	1
GO:0006046	N-acetylglucosamine catabolic process	1	1	FGRAMPH1_01G25397,	100	25.2	inf	0.0396762	0.135769	1
GO:0006043	glucosamine catabolic process	1	1	FGRAMPH1_01G25397,	100	25.2	inf	0.0396762	0.135769	1
GO:0000023	maltose metabolic process	1	1	FGRAMPH1_01G27969,	100	25.2	inf	0.0396762	0.135769	1
GO:0006069	ethanol oxidation	1	1	FGRAMPH1_01G07527,	100	25.2	inf	0.0396762	0.135769	1
GO:2001293	malonyl-CoA metabolic process	1	1	FGRAMPH1_01G22635,	100	25.2	inf	0.0396762	0.135769	1
GO:2001295	malonyl-CoA biosynthetic process	1	1	FGRAMPH1_01G22635,	100	25.2	inf	0.0396762	0.135769	1
GO:0006883	cellular sodium ion homeostasis	1	1	FGRAMPH1_01G02133,	100	25.2	inf	0.0396762	0.135769	1
GO:0006784	heme A biosynthetic process	1	1	FGRAMPH1_01G10755,	100	25.2	inf	0.0396762	0.135769	1
GO:0006532	aspartate biosynthetic process	1	1	FGRAMPH1_01G20357,	100	25.2	inf	0.0396762	0.135769	1
GO:0043524	negative regulation of neuron apoptotic process	1	1	FGRAMPH1_01G12245,	100	25.2	inf	0.0396762	0.135769	1
GO:0007205	protein kinase C-activating G protein-coupled receptor signaling pathway	1	1	FGRAMPH1_01G06721,	100	25.2	inf	0.0396762	0.135769	1
GO:0001403	invasive growth in response to glucose limitation	1	1	FGRAMPH1_01G19389,	100	25.2	inf	0.0396762	0.135769	1
GO:0050992	dimethylallyl diphosphate biosynthetic process	1	1	FGRAMPH1_01G26431,	100	25.2	inf	0.0396762	0.135769	1
GO:0034356	NAD biosynthesis via nicotinamide riboside salvage pathway	1	1	FGRAMPH1_01G15215,	100	25.2	inf	0.0396762	0.135769	1
GO:0048312	intracellular distribution of mitochondria	1	1	FGRAMPH1_01G17785,	100	25.2	inf	0.0396762	0.135769	1
GO:0031158	negative regulation of aggregate size involved in sorocarp development	1	1	FGRAMPH1_01G17925,	100	25.2	inf	0.0396762	0.135769	1
GO:0015707	nitrite transport	1	1	FGRAMPH1_01G01085,	100	25.2	inf	0.0396762	0.135769	1
GO:0042026	protein refolding	1	1	FGRAMPH1_01G19857,	100	25.2	inf	0.0396762	0.135769	1
GO:0019543	propionate catabolic process	1	1	FGRAMPH1_01G10989,	100	25.2	inf	0.0396762	0.135769	1
GO:0020027	hemoglobin metabolic process	1	1	FGRAMPH1_01G20341,	100	25.2	inf	0.0396762	0.135769	1
GO:0042541	hemoglobin biosynthetic process	1	1	FGRAMPH1_01G20341,	100	25.2	inf	0.0396762	0.135769	1
GO:0015942	formate metabolic process	1	1	FGRAMPH1_01G19545,	100	25.2	inf	0.0396762	0.135769	1
GO:0015706	nitrate transport	1	1	FGRAMPH1_01G01085,	100	25.2	inf	0.0396762	0.135769	1
GO:0046160	heme a metabolic process	1	1	FGRAMPH1_01G10755,	100	25.2	inf	0.0396762	0.135769	1
GO:0046168	glycerol-3-phosphate catabolic process	1	1	FGRAMPH1_01G16903,	100	25.2	inf	0.0396762	0.135769	1
GO:0051126	negative regulation of actin nucleation	1	1	FGRAMPH1_01G26307,	100	25.2	inf	0.0396762	0.135769	1
GO:0042426	choline catabolic process	1	1	FGRAMPH1_01G12827,	100	25.2	inf	0.0396762	0.135769	1
GO:0071918	urea transmembrane transport	1	1	FGRAMPH1_01G12089,	100	25.2	inf	0.0396762	0.135769	1
GO:0034316	negative regulation of Arp2/3 complex-mediated actin nucleation	1	1	FGRAMPH1_01G26307,	100	25.2	inf	0.0396762	0.135769	1
GO:0034315	regulation of Arp2/3 complex-mediated actin nucleation	1	1	FGRAMPH1_01G26307,	100	25.2	inf	0.0396762	0.135769	1
GO:0019755	one-carbon compound transport	1	1	FGRAMPH1_01G12089,	100	25.2	inf	0.0396762	0.135769	1
GO:0019626	short-chain fatty acid catabolic process	1	1	FGRAMPH1_01G10989,	100	25.2	inf	0.0396762	0.135769	1
GO:0046940	nucleoside monophosphate phosphorylation	1	1	FGRAMPH1_01G27777,	100	25.2	inf	0.0396762	0.135769	1
GO:0045948	positive regulation of translational initiation	1	1	FGRAMPH1_01G17785,	100	25.2	inf	0.0396762	0.135769	1
GO:0046415	urate metabolic process	1	1	FGRAMPH1_01G14551,	100	25.2	inf	0.0396762	0.135769	1
GO:0006457	protein folding	48	5	FGRAMPH1_01G02647,FGRAMPH1_01G19623,FGRAMPH1_01G19857,FGRAMPH1_01G20013,FGRAMPH1_01G24445,	10.4	2.63	2.84	0.0405397	0.138264	1
GO:0043043	peptide biosynthetic process	231	15	FGRAMPH1_01G00461,FGRAMPH1_01G01633,FGRAMPH1_01G07227,FGRAMPH1_01G07679,FGRAMPH1_01G09687,FGRAMPH1_01G14607,FGRAMPH1_01G14675,FGRAMPH1_01G17785,FGRAMPH1_01G18739,FGRAMPH1_01G19103,FGRAMPH1_01G20017,FGRAMPH1_01G23309,FGRAMPH1_01G24179,FGRAMPH1_01G24313,FGRAMPH1_01G24731,	6.5	1.64	1.71	0.0414565	0.140925	1
GO:0044272	sulfur compound biosynthetic process	49	5	FGRAMPH1_01G00867,FGRAMPH1_01G01095,FGRAMPH1_01G02925,FGRAMPH1_01G11061,FGRAMPH1_01G22635,	10.2	2.57	2.78	0.0437391	0.148195	1
GO:0006644	phospholipid metabolic process	100	8	FGRAMPH1_01G07059,FGRAMPH1_01G08071,FGRAMPH1_01G11395,FGRAMPH1_01G15609,FGRAMPH1_01G17007,FGRAMPH1_01G17231,FGRAMPH1_01G19063,FGRAMPH1_01G26431,	8	2.02	2.13	0.0447123	0.150793	1
GO:0006807	nitrogen compound metabolic process	2167	100	FGRAMPH1_01G00157,FGRAMPH1_01G00461,FGRAMPH1_01G00867,FGRAMPH1_01G01085,FGRAMPH1_01G01149,FGRAMPH1_01G01281,FGRAMPH1_01G01633,FGRAMPH1_01G01751,FGRAMPH1_01G02925,FGRAMPH1_01G02945,FGRAMPH1_01G03009,FGRAMPH1_01G03831,FGRAMPH1_01G04529,FGRAMPH1_01G04993,FGRAMPH1_01G05203,FGRAMPH1_01G05453,FGRAMPH1_01G05481,FGRAMPH1_01G05765,FGRAMPH1_01G06103,FGRAMPH1_01G06373,FGRAMPH1_01G06867,FGRAMPH1_01G07059,FGR…	4.6	1.16	1.24	0.0447988	0.150793	1
GO:0016129	phytosteroid biosynthetic process	9	2	FGRAMPH1_01G07045,FGRAMPH1_01G11303,	22.2	5.6	6.95	0.0469832	0.153141	1
GO:0044108	cellular alcohol biosynthetic process	9	2	FGRAMPH1_01G07045,FGRAMPH1_01G11303,	22.2	5.6	6.95	0.0469832	0.153141	1
GO:0042743	hydrogen peroxide metabolic process	9	2	FGRAMPH1_01G11527,FGRAMPH1_01G12245,	22.2	5.6	6.95	0.0469832	0.153141	1
GO:0044107	cellular alcohol metabolic process	9	2	FGRAMPH1_01G07045,FGRAMPH1_01G11303,	22.2	5.6	6.95	0.0469832	0.153141	1
GO:0071941	nitrogen cycle metabolic process	9	2	FGRAMPH1_01G01085,FGRAMPH1_01G20789,	22.2	5.6	6.95	0.0469832	0.153141	1
GO:0016128	phytosteroid metabolic process	9	2	FGRAMPH1_01G07045,FGRAMPH1_01G11303,	22.2	5.6	6.95	0.0469832	0.153141	1
GO:0042744	hydrogen peroxide catabolic process	9	2	FGRAMPH1_01G11527,FGRAMPH1_01G12245,	22.2	5.6	6.95	0.0469832	0.153141	1
GO:0008204	ergosterol metabolic process	9	2	FGRAMPH1_01G07045,FGRAMPH1_01G11303,	22.2	5.6	6.95	0.0469832	0.153141	1
GO:0006696	ergosterol biosynthetic process	9	2	FGRAMPH1_01G07045,FGRAMPH1_01G11303,	22.2	5.6	6.95	0.0469832	0.153141	1
GO:0097384	cellular lipid biosynthetic process	9	2	FGRAMPH1_01G07045,FGRAMPH1_01G11303,	22.2	5.6	6.95	0.0469832	0.153141	1
GO:0019751	polyol metabolic process	21	3	FGRAMPH1_01G06607,FGRAMPH1_01G12417,FGRAMPH1_01G23751,	14.3	3.6	4.06	0.0484996	0.157585	1
GO:0042493	response to drug	237	15	FGRAMPH1_01G00131,FGRAMPH1_01G06607,FGRAMPH1_01G06977,FGRAMPH1_01G08071,FGRAMPH1_01G09633,FGRAMPH1_01G09965,FGRAMPH1_01G11241,FGRAMPH1_01G11303,FGRAMPH1_01G12417,FGRAMPH1_01G15627,FGRAMPH1_01G17619,FGRAMPH1_01G19651,FGRAMPH1_01G20013,FGRAMPH1_01G26257,FGRAMPH1_01G27519,	6.3	1.6	1.66	0.0499199	0.16169	1

## Sheet: KEGG
KEGG by FungiDB(https://fungidb.org/)												KEGG by DAVID(https://david.ncifcrf.gov/)
ID	Name	Bgd count	Result count	Result gene list	Pct of bgd	Fold enrichment	Odds ratio	P-value	Benjamini	Bonferroni		Category	Term	Count	%	PValue	Genes	List Total	Pop Hits	Pop Total	Fold Enrichment	Bonferroni	Benjamini	FDR
ec00410__PK__KEGG	beta-Alanine metabolism	104	21	FGRAMPH1_01G02461,FGRAMPH1_01G03831,FGRAMPH1_01G05203,FGRAMPH1_01G05481,FGRAMPH1_01G05765,FGRAMPH1_01G06339,FGRAMPH1_01G06927,FGRAMPH1_01G07679,FGRAMPH1_01G08679,FGRAMPH1_01G10341,FGRAMPH1_01G11757,FGRAMPH1_01G12487,FGRAMPH1_01G14705,FGRAMPH1_01G16951,FGRAMPH1_01G17197,FGRAMPH1_01G17757,FGRAMPH1_01G18195,FGRAMPH1_01G22385,FGRAMPH1_01G23085,FGRAMPH1_01G23087,FGRAMPH1_01G24433,	20.2	2.76	3.41	1.22783e-05	0.00178035	0.00178035		KEGG_PATHWAY	fgr01100:Metabolic pathways	192	52.459	4.39693e-21	FGSG_09934, FGSG_03795, FGSG_02063, FGSG_03311, FGSG_03278, FGSG_08601, FGSG_04126, FGSG_09896, FGSG_06784, FGSG_01131, FGSG_02461, FGSG_03955, FGSG_00049, FGSG_04407, FGSG_00443, FGSG_08609, FGSG_02467, FGSG_05615, FGSG_07911, FGSG_04922, FGSG_01018, FGSG_02502, FGSG_09539, FGSG_13111, FGSG_09266, FGSG_10003, FGSG_12669, FGSG_09141, FGSG_10007, FGSG_03288, FGSG_09547, FGSG_02751, FGSG_05066, FGS…	247	1204	2409	1.5553	4.26502e-19	4.26502e-19	3.42961e-19
ec00620__PK__KEGG	Pyruvate metabolism	190	29	FGRAMPH1_01G00867,FGRAMPH1_01G01651,FGRAMPH1_01G02461,FGRAMPH1_01G02555,FGRAMPH1_01G02575,FGRAMPH1_01G03723,FGRAMPH1_01G05203,FGRAMPH1_01G05905,FGRAMPH1_01G06927,FGRAMPH1_01G07527,FGRAMPH1_01G09513,FGRAMPH1_01G10341,FGRAMPH1_01G10353,FGRAMPH1_01G10605,FGRAMPH1_01G11241,FGRAMPH1_01G14705,FGRAMPH1_01G16647,FGRAMPH1_01G16815,FGRAMPH1_01G17405,FGRAMPH1_01G17639,FGRAMPH1_01G17757,FGRAMPH1_01G20639,FGR…	15.3	2.09	2.45	8.00614e-05	0.00549088	0.0116089		KEGG_PATHWAY	fgr01110:Biosynthesis of secondary metabolites	82	22.4044	3.33632e-07	FGSG_09934, FGSG_07315, FGSG_02783, FGSG_03278, FGSG_08601, FGSG_09896, FGSG_01177, FGSG_06784, FGSG_01572, FGSG_01131, FGSG_02461, FGSG_00049, FGSG_08609, FGSG_09739, FGSG_02502, FGSG_05658, FGSG_01018, FGSG_13111, FGSG_10200, FGSG_09266, FGSG_13675, FGSG_05140, FGSG_10003, FGSG_10007, FGSG_10339, FGSG_03288, FGSG_02271, FGSG_05066, FGSG_10739, FGSG_00330, FGSG_05023, FGSG_01988, FGSG_02632, FGS…	247	483	2409	1.6558	3.23618e-05	1.61812e-05	1.30117e-05
ec00460__PK__KEGG	Cyanoamino acid metabolism	78	16	FGRAMPH1_01G06317,FGRAMPH1_01G09731,FGRAMPH1_01G10377,FGRAMPH1_01G12939,FGRAMPH1_01G12973,FGRAMPH1_01G16623,FGRAMPH1_01G17405,FGRAMPH1_01G19959,FGRAMPH1_01G21001,FGRAMPH1_01G21537,FGRAMPH1_01G22385,FGRAMPH1_01G22687,FGRAMPH1_01G24399,FGRAMPH1_01G27789,FGRAMPH1_01G27831,FGRAMPH1_01G28059,	20.5	2.81	3.43	0.000113604	0.00549088	0.0164726		KEGG_PATHWAY	fgr00052:Galactose metabolism	14	3.82514	2.58572e-05	FGSG_07689, FGSG_03288, FGSG_06059, FGSG_03462, FGSG_00500, FGSG_03955, FGSG_02059, FGSG_00068, FGSG_03269, FGSG_02339, FGSG_09082, FGSG_09093, FGSG_01829, FGSG_11169	247	36	2409	3.79285	0.00250504	0.000813607	0.000654241
ec00260__PK__KEGG	Glycine, serine and threonine metabolism	199	29	FGRAMPH1_01G01651,FGRAMPH1_01G02461,FGRAMPH1_01G02925,FGRAMPH1_01G03723,FGRAMPH1_01G05203,FGRAMPH1_01G05481,FGRAMPH1_01G05765,FGRAMPH1_01G05781,FGRAMPH1_01G07333,FGRAMPH1_01G07527,FGRAMPH1_01G08679,FGRAMPH1_01G09731,FGRAMPH1_01G09733,FGRAMPH1_01G09735,FGRAMPH1_01G10341,FGRAMPH1_01G12487,FGRAMPH1_01G12827,FGRAMPH1_01G12973,FGRAMPH1_01G13349,FGRAMPH1_01G14705,FGRAMPH1_01G16647,FGRAMPH1_01G17757,FGR…	14.6	2	2.32	0.00018681	0.00677186	0.0270875		KEGG_PATHWAY	fgr00630:Glyoxylate and dicarboxylate metabolism	16	4.37158	3.35508e-05	FGSG_05048, FGSG_02881, FGSG_02063, FGSG_08700, FGSG_06127, FGSG_00330, FGSG_09896, FGSG_09521, FGSG_02461, FGSG_10264, FGSG_08352, FGSG_09321, FGSG_08350, FGSG_08351, FGSG_09042, FGSG_06290	247	47	2409	3.32018	0.00324919	0.000813607	0.000654241
ec00052__PK__KEGG	Galactose metabolism	198	28	FGRAMPH1_01G00217,FGRAMPH1_01G01281,FGRAMPH1_01G01651,FGRAMPH1_01G03057,FGRAMPH1_01G03723,FGRAMPH1_01G04425,FGRAMPH1_01G04967,FGRAMPH1_01G04977,FGRAMPH1_01G05623,FGRAMPH1_01G06977,FGRAMPH1_01G07863,FGRAMPH1_01G11061,FGRAMPH1_01G11241,FGRAMPH1_01G12467,FGRAMPH1_01G12507,FGRAMPH1_01G12939,FGRAMPH1_01G13999,FGRAMPH1_01G14117,FGRAMPH1_01G16647,FGRAMPH1_01G16963,FGRAMPH1_01G19063,FGRAMPH1_01G19389,FGR…	14.1	1.94	2.23	0.000405604	0.0104542	0.0588126		KEGG_PATHWAY	fgr00500:Starch and sucrose metabolism	19	5.19126	5.93196e-05	FGSG_03288, FGSG_03795, FGSG_09159, FGSG_06278, FGSG_00571, FGSG_03462, FGSG_00500, FGSG_04913, FGSG_03628, FGSG_08609, FGSG_03529, FGSG_02632, FGSG_03842, FGSG_06605, FGSG_02339, FGSG_09082, FGSG_08253, FGSG_07274, FGSG_11326	247	66	2409	2.80769	0.00573765	0.0011508	0.000925385
ec00630__PK__KEGG	Glyoxylate and dicarboxylate metabolism	123	20	FGRAMPH1_01G00867,FGRAMPH1_01G02575,FGRAMPH1_01G04977,FGRAMPH1_01G05905,FGRAMPH1_01G06785,FGRAMPH1_01G07679,FGRAMPH1_01G09731,FGRAMPH1_01G10605,FGRAMPH1_01G10989,FGRAMPH1_01G11527,FGRAMPH1_01G16815,FGRAMPH1_01G16963,FGRAMPH1_01G19545,FGRAMPH1_01G19959,FGRAMPH1_01G21249,FGRAMPH1_01G22635,FGRAMPH1_01G24433,FGRAMPH1_01G26889,FGRAMPH1_01G27377,FGRAMPH1_01G28059,	16.3	2.23	2.59	0.000467372	0.0104542	0.067769		KEGG_PATHWAY	fgr01200:Carbon metabolism	27	7.37705	0.000293173	FGSG_10746, FGSG_02881, FGSG_08700, FGSG_06127, FGSG_07017, FGSG_08601, FGSG_09896, FGSG_02461, FGSG_00500, FGSG_03638, FGSG_09739, FGSG_01018, FGSG_13111, FGSG_08352, FGSG_09321, FGSG_10200, FGSG_08350, FGSG_08351, FGSG_09042, FGSG_10347, FGSG_06290, FGSG_10119, FGSG_10339, FGSG_00330, FGSG_13240, FGSG_06681, FGSG_10776	247	127	2409	2.07348	0.0280412	0.00473962	0.00381124
ec00040__PK__KEGG	Pentose and glucuronate interconversions	171	25	FGRAMPH1_01G01651,FGRAMPH1_01G02461,FGRAMPH1_01G03723,FGRAMPH1_01G05203,FGRAMPH1_01G05781,FGRAMPH1_01G07101,FGRAMPH1_01G10341,FGRAMPH1_01G11241,FGRAMPH1_01G11243,FGRAMPH1_01G12573,FGRAMPH1_01G12809,FGRAMPH1_01G12865,FGRAMPH1_01G14007,FGRAMPH1_01G14705,FGRAMPH1_01G16403,FGRAMPH1_01G16647,FGRAMPH1_01G17405,FGRAMPH1_01G18091,FGRAMPH1_01G20639,FGRAMPH1_01G22501,FGRAMPH1_01G22745,FGRAMPH1_01G25683,FGR…	14.6	2	2.3	0.000504685	0.0104542	0.0731794		KEGG_PATHWAY	fgr00040:Pentose and glucuronate interconversions	14	3.82514	0.000444722	FGSG_08942, FGSG_09599, FGSG_07794, FGSG_05507, FGSG_01523, FGSG_03406, FGSG_06619, FGSG_00655, FGSG_04922, FGSG_03908, FGSG_09291, FGSG_12483, FGSG_05130, FGSG_13737	247	46	2409	2.96832	0.04223	0.00616258	0.00495547
ec00280__PK__KEGG	Valine, leucine and isoleucine degradation	123	19	FGRAMPH1_01G00157,FGRAMPH1_01G02461,FGRAMPH1_01G02555,FGRAMPH1_01G03805,FGRAMPH1_01G05203,FGRAMPH1_01G06927,FGRAMPH1_01G10341,FGRAMPH1_01G10897,FGRAMPH1_01G14705,FGRAMPH1_01G17197,FGRAMPH1_01G17757,FGRAMPH1_01G18195,FGRAMPH1_01G20789,FGRAMPH1_01G22635,FGRAMPH1_01G23087,FGRAMPH1_01G24433,FGRAMPH1_01G27377,FGRAMPH1_01G27519,FGRAMPH1_01G27589,	15.4	2.12	2.43	0.00123617	0.0224057	0.179245		KEGG_PATHWAY	fgr00250:Alanine, aspartate and glutamate metabolism	13	3.55191	0.000837534	FGSG_05554, FGSG_09934, FGSG_06752, FGSG_10746, FGSG_01572, FGSG_06751, FGSG_09739, FGSG_04117, FGSG_01217, FGSG_09638, FGSG_10264, FGSG_11396, FGSG_03073	247	43	2409	2.94859	0.0780598	0.0101551	0.00816596
ec00250__PK__KEGG	Alanine, aspartate and glutamate metabolism	117	18	FGRAMPH1_01G02575,FGRAMPH1_01G03009,FGRAMPH1_01G03831,FGRAMPH1_01G05593,FGRAMPH1_01G06867,FGRAMPH1_01G07679,FGRAMPH1_01G10341,FGRAMPH1_01G11989,FGRAMPH1_01G12649,FGRAMPH1_01G14529,FGRAMPH1_01G16815,FGRAMPH1_01G18195,FGRAMPH1_01G20357,FGRAMPH1_01G21961,FGRAMPH1_01G23085,FGRAMPH1_01G23087,FGRAMPH1_01G26395,FGRAMPH1_01G26617,	15.4	2.11	2.41	0.00173785	0.0271866	0.251989		KEGG_PATHWAY	fgr01212:Fatty acid metabolism	13	3.55191	0.00130297	FGSG_05784, FGSG_05322, FGSG_05321, FGSG_00036, FGSG_13111, FGSG_06580, FGSG_06184, FGSG_09321, FGSG_07890, FGSG_13675, FGSG_05140, FGSG_11656, FGSG_12648	247	45	2409	2.81754	0.1188	0.0140431	0.0112924
ec00670__PK__KEGG	One carbon pool by folate	40	9	FGRAMPH1_01G02461,FGRAMPH1_01G05203,FGRAMPH1_01G07687,FGRAMPH1_01G09731,FGRAMPH1_01G09733,FGRAMPH1_01G12827,FGRAMPH1_01G14705,FGRAMPH1_01G18335,FGRAMPH1_01G19959,	22.5	3.08	3.78	0.00187493	0.0271866	0.271866		KEGG_PATHWAY	fgr00410:beta-Alanine metabolism	11	3.00546	0.00187176	FGSG_05554, FGSG_03278, FGSG_00979, FGSG_02271, FGSG_01572, FGSG_06751, FGSG_13111, FGSG_04194, FGSG_10677, FGSG_02160, FGSG_12129	247	35	2409	3.06524	0.166174	0.018156	0.0145997
ec00910__PK__KEGG	Nitrogen metabolism	75	13	FGRAMPH1_01G02575,FGRAMPH1_01G03009,FGRAMPH1_01G05711,FGRAMPH1_01G07679,FGRAMPH1_01G10405,FGRAMPH1_01G11525,FGRAMPH1_01G14529,FGRAMPH1_01G16815,FGRAMPH1_01G17639,FGRAMPH1_01G22385,FGRAMPH1_01G24961,FGRAMPH1_01G26617,FGRAMPH1_01G28059,	17.3	2.37	2.75	0.00258792	0.0341135	0.375248		KEGG_PATHWAY	fgr00460:Cyanoamino acid metabolism	11	3.00546	0.00295382	FGSG_09159, FGSG_07274, FGSG_04913, FGSG_06480, FGSG_08350, FGSG_08609, FGSG_06290, FGSG_09042, FGSG_09141, FGSG_02632, FGSG_06605	247	37	2409	2.89955	0.249447	0.0260473	0.0209453
ec00770__PK__KEGG	Pantothenate and CoA biosynthesis	158	20	FGRAMPH1_01G00127,FGRAMPH1_01G00157,FGRAMPH1_01G02461,FGRAMPH1_01G05203,FGRAMPH1_01G05453,FGRAMPH1_01G06339,FGRAMPH1_01G06373,FGRAMPH1_01G06927,FGRAMPH1_01G10341,FGRAMPH1_01G10555,FGRAMPH1_01G11061,FGRAMPH1_01G11757,FGRAMPH1_01G12649,FGRAMPH1_01G14705,FGRAMPH1_01G16951,FGRAMPH1_01G17615,FGRAMPH1_01G17757,FGRAMPH1_01G19463,FGRAMPH1_01G22385,FGRAMPH1_01G23087,	12.7	1.73	1.91	0.00985649	0.112742	1		KEGG_PATHWAY	fgr00620:Pyruvate metabolism	15	4.09836	0.00350278	FGSG_08601, FGSG_08700, FGSG_00330, FGSG_08266, FGSG_02461, FGSG_06619, FGSG_05328, FGSG_04988, FGSG_00979, FGSG_06580, FGSG_09321, FGSG_10200, FGSG_04194, FGSG_02160, FGSG_10855	247	63	2409	2.32215	0.28849	0.0283141	0.0227681
ec00010__PK__KEGG	Glycolysis / Gluconeogenesis	212	25	FGRAMPH1_01G00867,FGRAMPH1_01G01281,FGRAMPH1_01G01651,FGRAMPH1_01G02461,FGRAMPH1_01G02555,FGRAMPH1_01G03723,FGRAMPH1_01G04425,FGRAMPH1_01G05203,FGRAMPH1_01G06927,FGRAMPH1_01G07527,FGRAMPH1_01G10341,FGRAMPH1_01G10353,FGRAMPH1_01G11061,FGRAMPH1_01G11241,FGRAMPH1_01G14705,FGRAMPH1_01G16647,FGRAMPH1_01G17757,FGRAMPH1_01G19389,FGRAMPH1_01G19463,FGRAMPH1_01G20639,FGRAMPH1_01G22745,FGRAMPH1_01G23087,FGR…	11.8	1.61	1.77	0.0101079	0.112742	1		KEGG_PATHWAY	fgr00640:Propanoate metabolism	9	2.45902	0.00416933	FGSG_13240, FGSG_05554, FGSG_08851, FGSG_00330, FGSG_06751, FGSG_13111, FGSG_06580, FGSG_11884, FGSG_09240	247	27	2409	3.25101	0.333203	0.0288875	0.0232291
ec00330__PK__KEGG	Arginine and proline metabolism	232	26	FGRAMPH1_01G00867,FGRAMPH1_01G02461,FGRAMPH1_01G02555,FGRAMPH1_01G04977,FGRAMPH1_01G05203,FGRAMPH1_01G05481,FGRAMPH1_01G05593,FGRAMPH1_01G05765,FGRAMPH1_01G06927,FGRAMPH1_01G08679,FGRAMPH1_01G10341,FGRAMPH1_01G11989,FGRAMPH1_01G11995,FGRAMPH1_01G12487,FGRAMPH1_01G12649,FGRAMPH1_01G12661,FGRAMPH1_01G12831,FGRAMPH1_01G14705,FGRAMPH1_01G16963,FGRAMPH1_01G17757,FGRAMPH1_01G19623,FGRAMPH1_01G20357,FGR…	11.2	1.53	1.67	0.0164888	0.170777	1		KEGG_PATHWAY	fgr00680:Methane metabolism	9	2.45902	0.00416933	FGSG_06127, FGSG_07017, FGSG_00330, FGSG_10200, FGSG_03638, FGSG_08350, FGSG_06681, FGSG_06290, FGSG_10776	247	27	2409	3.25101	0.333203	0.0288875	0.0232291
ec00561__PK__KEGG	Glycerolipid metabolism	157	19	FGRAMPH1_01G00217,FGRAMPH1_01G02461,FGRAMPH1_01G03723,FGRAMPH1_01G03917,FGRAMPH1_01G04967,FGRAMPH1_01G05203,FGRAMPH1_01G06927,FGRAMPH1_01G10341,FGRAMPH1_01G11241,FGRAMPH1_01G12417,FGRAMPH1_01G14705,FGRAMPH1_01G17757,FGRAMPH1_01G18091,FGRAMPH1_01G20639,FGRAMPH1_01G21387,FGRAMPH1_01G22745,FGRAMPH1_01G23087,FGRAMPH1_01G23751,FGRAMPH1_01G25955,	12.1	1.66	1.81	0.018454	0.178389	1		KEGG_PATHWAY	fgr00900:Terpenoid backbone biosynthesis	8	2.18579	0.00472124	FGSG_09722, FGSG_06784, FGSG_09321, FGSG_09266, FGSG_04591, FGSG_09197, FGSG_10424, FGSG_05912	247	22	2409	3.54656	0.368113	0.0305307	0.0245504
ec00430__PK__KEGG	Taurine and hypotaurine metabolism	23	5	FGRAMPH1_01G03831,FGRAMPH1_01G04045,FGRAMPH1_01G07679,FGRAMPH1_01G14529,FGRAMPH1_01G27831,	21.7	2.98	3.58	0.022596	0.204777	1		KEGG_PATHWAY	fgr00051:Fructose and mannose metabolism	10	2.73224	0.00679689	FGSG_03311, FGSG_07017, FGSG_08942, FGSG_09599, FGSG_11066, FGSG_09883, FGSG_00500, FGSG_10210, FGSG_04826, FGSG_10025	247	35	2409	2.78658	0.483949	0.0412061	0.0331348
ec00030__PK__KEGG	Pentose phosphate pathway	91	12	FGRAMPH1_01G02461,FGRAMPH1_01G02553,FGRAMPH1_01G04977,FGRAMPH1_01G05203,FGRAMPH1_01G06927,FGRAMPH1_01G10341,FGRAMPH1_01G12583,FGRAMPH1_01G14117,FGRAMPH1_01G14705,FGRAMPH1_01G16963,FGRAMPH1_01G20049,FGRAMPH1_01G22501,	13.2	1.81	1.97	0.0311634	0.265805	1		KEGG_PATHWAY	fgr00280:Valine, leucine and isoleucine degradation	12	3.27869	0.0135778	FGSG_05554, FGSG_00979, FGSG_06751, FGSG_13111, FGSG_09321, FGSG_09266, FGSG_00049, FGSG_04194, FGSG_11884, FGSG_05140, FGSG_02160, FGSG_09240	247	52	2409	2.2507	0.734482	0.0774735	0.0622983
												KEGG_PATHWAY	fgr00260:Glycine, serine and threonine metabolism	13	3.55191	0.015754	FGSG_10119, FGSG_03278, FGSG_02271, FGSG_01177, FGSG_05375, FGSG_03414, FGSG_08352, FGSG_08350, FGSG_08351, FGSG_11345, FGSG_10677, FGSG_06290, FGSG_12129	247	60	2409	2.11316	0.785683	0.0848964	0.0682672
												KEGG_PATHWAY	fgr00561:Glycerolipid metabolism	10	2.73224	0.0195755	FGSG_08941, FGSG_00979, FGSG_07017, FGSG_04194, FGSG_11169, FGSG_02059, FGSG_06619, FGSG_00068, FGSG_03247, FGSG_02160	247	41	2409	2.37879	0.853049	0.0999382	0.0803627
												KEGG_PATHWAY	fgr00010:Glycolysis / Gluconeogenesis	12	3.27869	0.023192	FGSG_06059, FGSG_09834, FGSG_00979, FGSG_08601, FGSG_00330, FGSG_01829, FGSG_00500, FGSG_10200, FGSG_04194, FGSG_06619, FGSG_02160, FGSG_10855	247	56	2409	2.08994	0.897318	0.106706	0.0858049
												KEGG_PATHWAY	fgr00999:Biosynthesis of various plant secondary metabolites	7	1.91257	0.0242014	FGSG_09159, FGSG_07274, FGSG_04913, FGSG_00421, FGSG_08609, FGSG_02632, FGSG_06605	247	23	2409	2.96832	0.907116	0.106706	0.0858049
												KEGG_PATHWAY	fgr00910:Nitrogen metabolism	7	1.91257	0.0242014	FGSG_10264, FGSG_10065, FGSG_06480, FGSG_02379, FGSG_00416, FGSG_09042, FGSG_04117	247	23	2409	2.96832	0.907116	0.106706	0.0858049
												KEGG_PATHWAY	fgr00360:Phenylalanine metabolism	9	2.45902	0.0253272	FGSG_07612, FGSG_10746, FGSG_03278, FGSG_02271, FGSG_03741, FGSG_03346, FGSG_10677, FGSG_09739, FGSG_12129	247	36	2409	2.43826	0.916956	0.106815	0.0858924
												KEGG_PATHWAY	fgr00650:Butanoate metabolism	7	1.91257	0.0502843	FGSG_05554, FGSG_06752, FGSG_01572, FGSG_06751, FGSG_13111, FGSG_09321, FGSG_09266	247	27	2409	2.52857	0.993292	0.199055	0.160065
												KEGG_PATHWAY	fgr00071:Fatty acid degradation	9	2.45902	0.0513029	FGSG_00979, FGSG_13111, FGSG_05551, FGSG_09321, FGSG_10200, FGSG_04194, FGSG_05140, FGSG_02160, FGSG_10855	247	41	2409	2.14091	0.993955	0.199055	0.160065
												KEGG_PATHWAY	fgr00061:Fatty acid biosynthesis	6	1.63934	0.0659989	FGSG_05322, FGSG_05321, FGSG_06580, FGSG_00036, FGSG_13675, FGSG_11656	247	22	2409	2.65992	0.99867	0.246227	0.197997
												KEGG_PATHWAY	fgr00330:Arginine and proline metabolism	11	3.00546	0.0719975	FGSG_05048, FGSG_07612, FGSG_10746, FGSG_02063, FGSG_00979, FGSG_09521, FGSG_04194, FGSG_03073, FGSG_03346, FGSG_02160, FGSG_09739	247	59	2409	1.81836	0.999288	0.258658	0.207993

## Sheet: Distribution
hydrolase activity	Biosynthesis of secondary metabolites	putative effector
FGSG_04350	FGSG_09240	FGSG_00979
FGSG_02025	FGSG_09197	FGSG_09870
FGSG_03462	FGSG_09830	FGSG_10746
FGSG_06841	FGSG_02502	FGSG_07457
FGSG_02339	FGSG_07315	FGSG_08700
FGSG_06480	FGSG_10200	FGSG_08601
FGSG_08266	FGSG_00421	FGSG_02461
FGSG_07274	FGSG_09321	FGSG_00330
FGSG_06605	FGSG_06580	FGSG_09896
FGSG_09159	FGSG_00330	FGSG_06246
FGSG_02632	FGSG_10855	FGSG_07401
FGSG_05336	FGSG_00979	FGSG_04181
FGSG_04913	FGSG_02160	FGSG_05615
FGSG_03628	FGSG_04194	FGSG_00421
FGSG_08609	FGSG_12934	FGSG_06681
FGSG_09042	FGSG_09934	FGSG_03180
FGSG_04181	FGSG_10746	FGSG_10855
FGSG_08253	FGSG_06605	FGSG_06290
FGSG_00571	FGSG_02881	FGSG_10267
FGSG_05615	FGSG_10739	FGSG_06566
FGSG_11169	FGSG_01177	FGSG_12851
FGSG_03288	FGSG_08760	FGSG_09547
FGSG_00068	FGSG_10424	FGSG_04826
FGSG_09722	FGSG_13111	FGSG_10776
FGSG_03529	FGSG_06784	FGSG_08677
FGSG_03795	FGSG_04591	FGSG_09291
FGSG_02059	FGSG_01572	FGSG_03406
FGSG_09082	FGSG_05023	FGSG_03813
FGSG_06681	FGSG_08351
FGSG_03406	FGSG_08352
FGSG_09141	FGSG_00500
FGSG_07689	FGSG_10949
FGSG_11656	FGSG_05658
FGSG_05322	FGSG_09266
FGSG_10913	FGSG_00049
FGSG_11396	FGSG_01018
FGSG_06463	FGSG_01829
FGSG_03269	FGSG_01988
FGSG_10267	FGSG_02271
FGSG_07542	FGSG_02339
FGSG_12851	FGSG_02632
FGSG_07612	FGSG_03278
FGSG_05933	FGSG_03288
FGSG_11326	FGSG_03462
FGSG_03842	FGSG_03842
FGSG_06278	FGSG_04913
FGSG_03813	FGSG_05066
FGSG_02069	FGSG_05140
FGSG_03904	FGSG_05912
FGSG_05443	FGSG_06059
FGSG_13881	FGSG_06619
FGSG_06895	FGSG_07274
FGSG_07491	FGSG_08609
FGSG_09475	FGSG_09159
FGSG_01603	FGSG_09162
FGSG_01235	FGSG_09739
FGSG_09598	FGSG_09960
FGSG_04410	FGSG_10003
FGSG_07692	FGSG_10007
FGSG_12669	FGSG_10119
FGSG_10113	FGSG_10339
FGSG_07911	FGSG_10347
FGSG_07080	FGSG_10677
FGSG_06744	FGSG_11396
FGSG_05904	FGSG_11884
FGSG_08312	FGSG_12648
FGSG_04580	FGSG_13240
FGSG_11048	FGSG_13675
FGSG_11066	FGSG_09896
FGSG_02823	FGSG_09722
FGSG_05908	FGSG_02461
FGSG_02324	FGSG_08700
FGSG_01544	FGSG_12129
FGSG_00852	FGSG_08601
FGSG_00801	FGSG_09834
	FGSG_01131
	FGSG_06290
	FGSG_08350
	FGSG_02783
	FGSG_08875
	FGSG_11345
	FGSG_01561

## Sheet: PPI
#node1	node2	node1_string_id	node2_string_id	neighborhood_on_chromosome	gene_fusion	phylogenetic_cooccurrence	homology	coexpression	experimentally_determined_interaction	database_annotated	automated_textmining	combined_score
FGSG_00036	FGSG_05321	229533.I1R9A6	229533.I1RMW8	0	0	0.448	0.833	0	0	0.8	0	0.814
FGSG_00036	FGSG_05322	229533.I1R9A6	229533.I1RMW9	0	0	0.441	0	0.349	0.485	0.9	0.264	0.984
FGSG_00036	FGSG_06580	229533.I1R9A6	229533.I1RR68	0.063	0	0	0	0.574	0.407	0.9	0.484	0.986
FGSG_00036	FGSG_11656	229533.I1R9A6	229533.I1S489	0	0	0.447	0	0.349	0.485	0.9	0.264	0.984
FGSG_00036	FGSG_13675	229533.I1R9A6	229533.I1S9Z4	0	0	0	0	0	0	0.9	0	0.9
FGSG_00036	FGSG_13737	229533.I1R9A6	229533.I1SA56	0	0	0	0	0	0	0.897	0	0.897
FGSG_00049	FGSG_01177	229533.I1R9B6	229533.I1RC74	0	0	0	0	0	0	0.9	0	0.9
FGSG_00049	FGSG_09240	229533.I1R9B6	229533.I1RY12	0.058	0	0	0	0	0	0.894	0	0.896
FGSG_00068	FGSG_07689	229533.I1R9D3	229533.I0LNZ1	0	0	0.265	0	0	0	0.701	0.065	0.777
FGSG_00068	FGSG_09082	229533.I1R9D3	229533.V6RUG6	0.049	0	0	0	0	0	0.879	0.089	0.886
FGSG_00068	FGSG_01829	229533.I1R9D3	229533.I1RDW1	0.061	0	0	0	0	0	0.879	0.101	0.889
FGSG_00068	FGSG_02059	229533.I1R9D3	229533.I1REH0	0	0	0	0	0	0	0.941	0	0.941
FGSG_00068	FGSG_03288	229533.I1R9D3	229533.I1RHM8	0.056	0	0	0	0	0	0.879	0.133	0.892
FGSG_00068	FGSG_03462	229533.I1R9D3	229533.I1RI39	0.044	0	0	0	0	0	0.9	0.073	0.904
FGSG_00068	FGSG_06059	229533.I1R9D3	229533.I1RPT0	0.061	0	0	0	0	0	0.879	0.101	0.889
FGSG_00068	FGSG_09093	229533.I1R9D3	229533.I1RXM0	0	0	0	0	0	0	0.886	0	0.886
FGSG_00068	FGSG_11169	229533.I1R9D3	229533.I1S308	0	0	0	0	0	0	0.959	0.263	0.968
FGSG_00168	FGSG_10077	229533.I1R9M0	229533.A0A1C3YJI6	0.112	0	0	0	0.424	0.904	0	0.52	0.973
FGSG_00168	FGSG_00495	229533.I1R9M0	229533.I1RAG7	0	0	0	0	0.341	0.699	0	0	0.793
FGSG_00168	FGSG_00649	229533.I1R9M0	229533.I1RAW0	0.075	0	0	0	0.525	0.912	0.87	0.138	0.995
FGSG_00168	FGSG_05932	229533.I1R9M0	229533.I1RPG3	0.075	0	0	0	0.12	0.699	0	0.154	0.765
FGSG_00168	FGSG_07414	229533.I1R9M0	229533.I1RTB3	0	0	0	0	0.236	0.904	0.69	0	0.975
FGSG_00288	FGSG_07299	229533.I1R9X4	229533.I1RT09	0	0	0	0	0	0	0	0.837	0.837
FGSG_00301	FGSG_01188	229533.A0A1C3YI45	229533.A0A1C3YI80	0	0	0	0	0.386	0.433	0	0.703	0.888
FGSG_00330	FGSG_11884	229533.I1RA13	229533.A0A1C3YHU3	0	0	0	0	0	0	0.799	0.173	0.827
FGSG_00330	FGSG_08601	229533.I1RA13	229533.A0A1C3YM86	0.051	0	0	0	0.343	0	0.784	0.416	0.911
FGSG_00330	FGSG_06580	229533.I1RA13	229533.I1RR68	0.063	0	0	0	0.14	0.229	0.9	0.448	0.959
FGSG_00330	FGSG_06751	229533.I1RA13	229533.I1RRM1	0	0	0	0	0	0	0.955	0.097	0.958
FGSG_00330	FGSG_08266	229533.I1RA13	229533.I1RVI8	0.052	0	0	0	0.136	0.226	0.9	0.412	0.956
FGSG_00330	FGSG_13240	229533.I1RA13	229533.I1S8R2	0	0	0	0	0	0	0.893	0	0.893
FGSG_00330	FGSG_05554	229533.I1RA13	229533.I1RNH4	0	0	0	0	0	0	0.955	0.097	0.958
FGSG_00330	FGSG_08700	229533.I1RA13	229533.I1RWM4	0	0	0	0	0.347	0.224	0.979	0.398	0.993
FGSG_00330	FGSG_09321	229533.I1RA13	229533.I1RY81	0	0	0	0	0.211	0	0.979	0.4	0.989
FGSG_00330	FGSG_02160	229533.I1RA13	229533.V6R0W1	0	0	0	0	0	0	0.911	0	0.911
FGSG_00330	FGSG_09960	229533.I1RA13	229533.I1RZV5	0	0	0	0	0.189	0	0.718	0.349	0.838
FGSG_00330	FGSG_00979	229533.I1RA13	229533.V6R2Z2	0	0	0	0	0.2	0	0.91	0.399	0.953
FGSG_00330	FGSG_04194	229533.I1RA13	229533.V6RAM6	0	0	0	0	0	0	0.913	0.175	0.925
FGSG_00330	FGSG_05328	229533.I1RA13	229533.V6RH92	0	0	0	0	0	0	0.656	0.232	0.725
FGSG_00416	FGSG_02379	229533.A0A1C3YHI3	229533.I1RFB0	0	0	0	0	0	0	0.988	0.093	0.989
FGSG_00416	FGSG_10065	229533.A0A1C3YHI3	229533.I1S049	0.063	0	0	0	0	0	0.9	0	0.902
FGSG_00421	FGSG_05615	229533.I1RA94	229533.A0A0E0SID1	0.461	0	0	0	0.865	0.593	0	0.444	0.981
FGSG_00421	FGSG_05066	229533.I1RA94	229533.A0A0E0SIE3	0	0	0	0	0.235	0.495	0	0.444	0.766
FGSG_00421	FGSG_12934	229533.I1RA94	229533.A0A1C3YKY4	0.09	0	0	0	0	0.613	0	0.445	0.787
FGSG_00421	FGSG_01177	229533.I1RA94	229533.I1RC74	0.046	0	0	0	0.135	0.235	0.384	0.6	0.816
FGSG_00421	FGSG_01870	229533.I1RA94	229533.I1RE00	0	0	0	0	0.489	0	0	0.511	0.739
FGSG_00421	FGSG_10267	229533.I1RA94	229533.I1S0N3	0.061	0	0	0	0.219	0.313	0	0.561	0.749
FGSG_00421	FGSG_06154	229533.I1RA94	229533.I1RQ21	0	0	0	0	0.109	0.571	0	0.374	0.74
FGSG_00421	FGSG_09266	229533.I1RA94	229533.I1RY35	0	0	0	0	0.441	0.533	0	0.235	0.783
FGSG_00443	FGSG_09141	229533.I1RAB6	229533.A0A098DS79	0.057	0	0	0	0	0	0.974	0.168	0.978
FGSG_00443	FGSG_10746	229533.I1RAB6	229533.A0A1C3YK58	0	0	0	0	0	0	0.859	0	0.859
FGSG_00495	FGSG_10077	229533.I1RAG7	229533.A0A1C3YJI6	0	0	0	0	0.451	0.699	0	0	0.828
FGSG_00495	FGSG_00649	229533.I1RAG7	229533.I1RAW0	0	0	0	0.373	0.516	0.699	0	0	0.848
FGSG_00495	FGSG_05932	229533.I1RAG7	229533.I1RPG3	0	0	0	0	0.485	0.74	0	0.448	0.92
FGSG_00495	FGSG_07414	229533.I1RAG7	229533.I1RTB3	0	0	0	0	0.268	0.699	0	0	0.77
FGSG_00500	FGSG_04922	229533.A0A1C3YHP2	229533.A0A098DY52	0	0	0	0	0	0	0.718	0.414	0.828
FGSG_00500	FGSG_04543	229533.A0A1C3YHP2	229533.I1RKX2	0	0	0	0	0	0	0.977	0	0.977
FGSG_00500	FGSG_01829	229533.A0A1C3YHP2	229533.I1RDW1	0	0	0	0	0	0	0.946	0.095	0.949
FGSG_00500	FGSG_02339	229533.A0A1C3YHP2	229533.I1RF73	0	0	0	0	0.192	0	0.891	0.174	0.921
FGSG_00500	FGSG_07689	229533.A0A1C3YHP2	229533.I0LNZ1	0	0	0	0	0	0	0.811	0	0.811
FGSG_00500	FGSG_06059	229533.A0A1C3YHP2	229533.I1RPT0	0	0	0	0	0	0	0.946	0.095	0.949
FGSG_00500	FGSG_06328	229533.A0A1C3YHP2	229533.I1RQI4	0	0	0	0	0	0	0.92	0.137	0.928
FGSG_00500	FGSG_07017	229533.A0A1C3YHP2	229533.I1RSA3	0	0	0	0	0.231	0	0.691	0.16	0.783
FGSG_00500	FGSG_03269	229533.A0A1C3YHP2	229533.I1RHL0	0	0	0	0	0	0	0.934	0	0.934
FGSG_00500	FGSG_03288	229533.A0A1C3YHP2	229533.I1RHM8	0	0	0	0	0	0	0.973	0	0.973
FGSG_00500	FGSG_03311	229533.A0A1C3YHP2	229533.I1RHQ0	0	0	0	0	0	0	0.979	0.159	0.982
FGSG_00500	FGSG_03462	229533.A0A1C3YHP2	229533.I1RI39	0	0	0	0	0	0	0.979	0.126	0.981
FGSG_00500	FGSG_00655	229533.A0A1C3YHP2	229533.V6QU63	0	0	0	0	0	0	0.973	0.173	0.977
FGSG_00500	FGSG_07692	229533.A0A1C3YHP2	229533.I1RU18	0	0	0	0	0	0	0.932	0.096	0.936
FGSG_00500	FGSG_03247	229533.A0A1C3YHP2	229533.V6RDP1	0	0	0	0	0	0	0.691	0.152	0.727
FGSG_00500	FGSG_08942	229533.A0A1C3YHP2	229533.V6RK40	0	0	0	0	0	0	0.893	0	0.893
FGSG_00529	FGSG_03111	229533.V6QVL9	229533.I1RH67	0.062	0	0	0	0.186	0.431	0	0.651	0.828
FGSG_00529	FGSG_10264	229533.V6QVL9	229533.V6RY56	0.044	0	0	0	0.348	0	0	0.785	0.854
FGSG_00571	FGSG_02632	229533.I1RAN9	229533.I1RFY7	0	0	0	0	0	0	0.911	0	0.911
FGSG_00571	FGSG_08253	229533.I1RAN9	229533.I1RVH7	0	0	0	0.711	0.355	0	0.912	0.264	0.945
FGSG_00571	FGSG_08609	229533.I1RAN9	229533.I1RWE3	0	0	0	0	0	0	0.982	0.337	0.988
FGSG_00571	FGSG_09159	229533.I1RAN9	229533.I1RXT4	0	0	0	0	0	0	0.912	0	0.912
FGSG_00571	FGSG_03628	229533.I1RAN9	229533.I1RIJ1	0	0	0	0.191	0.553	0	0.955	0.112	0.98
FGSG_00571	FGSG_03795	229533.I1RAN9	229533.I1RIZ7	0	0	0	0.197	0.521	0	0.982	0.273	0.993
FGSG_00571	FGSG_04913	229533.I1RAN9	229533.I1RLU4	0	0	0	0	0	0	0.911	0	0.911
FGSG_00571	FGSG_06605	229533.I1RAN9	229533.I1RR89	0	0	0	0	0	0	0.912	0.414	0.946
FGSG_00571	FGSG_07274	229533.I1RAN9	229533.I1RSY7	0	0	0	0	0.199	0	0.982	0.414	0.991
FGSG_00590	FGSG_13028	229533.I1RAQ5	229533.A0A1C3YL59	0	0	0	0	0.202	0.507	0	0.427	0.755
FGSG_00590	FGSG_04181	229533.I1RAQ5	229533.I1RJZ7	0	0	0	0	0.219	0.659	0	0.259	0.785
FGSG_00590	FGSG_09934	229533.I1RAQ5	229533.I1RZT0	0.076	0	0	0	0.135	0.559	0	0.335	0.734
FGSG_00623	FGSG_04410	229533.I1RAT7	229533.I1RKK0	0	0	0	0	0.39	0.296	0	0.408	0.724
FGSG_00623	FGSG_08768	229533.I1RAT7	229533.I1RWT6	0	0	0	0	0.143	0	0.626	0.142	0.701
FGSG_00623	FGSG_09598	229533.I1RAT7	229533.I1RYY5	0	0	0	0	0.304	0.958	0.92	0.776	0.999
FGSG_00649	FGSG_10077	229533.I1RAW0	229533.A0A1C3YJI6	0.112	0	0	0	0.922	0.904	0	0.785	0.998
FGSG_00649	FGSG_05932	229533.I1RAW0	229533.I1RPG3	0.075	0	0	0	0.52	0.699	0	0.138	0.869
FGSG_00649	FGSG_06154	229533.I1RAW0	229533.I1RQ21	0	0	0	0	0.6	0	0	0.477	0.782
FGSG_00649	FGSG_06246	229533.I1RAW0	229533.I1RQA5	0	0	0	0	0.519	0.2	0	0.608	0.836
FGSG_00649	FGSG_05422	229533.I1RAW0	229533.I1RN58	0	0	0	0	0.353	0.586	0	0	0.721
FGSG_00649	FGSG_07414	229533.I1RAW0	229533.I1RTB3	0	0	0	0	0.557	0.957	0	0.448	0.989
FGSG_00655	FGSG_04922	229533.V6QU63	229533.A0A098DY52	0	0	0	0.687	0	0	0.705	0.261	0.726
FGSG_00655	FGSG_01523	229533.V6QU63	229533.I1RD35	0	0	0	0	0.193	0	0.978	0.26	0.986
FGSG_00655	FGSG_03311	229533.V6QU63	229533.I1RHQ0	0	0	0	0	0	0	0.979	0	0.979
FGSG_00655	FGSG_04826	229533.V6QU63	229533.I1RLM0	0	0	0	0	0	0	0.952	0.259	0.963
FGSG_00655	FGSG_08942	229533.V6QU63	229533.V6RK40	0	0	0	0.689	0	0	0.724	0.239	0.742
FGSG_00655	FGSG_09599	229533.V6QU63	229533.V6RW66	0	0	0	0.659	0	0	0.968	0	0.968
FGSG_00695	FGSG_10156	229533.I1RAZ8	229533.A0A098DAR0	0	0	0	0	0.728	0.51	0	0	0.861
FGSG_00695	FGSG_07262	229533.I1RAZ8	229533.A0A098DVS9	0	0	0	0	0.828	0.221	0.988	0	0.998
FGSG_00695	FGSG_11878	229533.I1RAZ8	229533.A0A0E0RP78	0	0	0	0	0.887	0	0	0	0.887
FGSG_00695	FGSG_08376	229533.I1RAZ8	229533.A0A0E0RZN1	0	0	0	0	0.676	0	0.87	0	0.956
FGSG_00695	FGSG_04392	229533.I1RAZ8	229533.A0A0E0S7B3	0	0	0	0	0.565	0.888	0.82	0.729	0.997
FGSG_00695	FGSG_02025	229533.I1RAZ8	229533.A0A1C3YIK9	0	0	0	0	0.522	0	0.82	0	0.91
FGSG_00695	FGSG_02542	229533.I1RAZ8	229533.A0A1C3YIP5	0	0	0	0	0.628	0.676	0.816	0.257	0.981
FGSG_00695	FGSG_05502	229533.I1RAZ8	229533.A0A1C3YK72	0	0	0	0	0.89	0	0.944	0	0.994
FGSG_00695	FGSG_13056	229533.I1RAZ8	229533.A0A1C3YKW9	0	0	0	0	0.847	0	0	0.114	0.859
FGSG_00695	FGSG_02700	229533.I1RAZ8	229533.I1RG51	0	0	0	0	0.91	0.512	0	0.388	0.971
FGSG_00695	FGSG_04149	229533.I1RAZ8	229533.I1RJW6	0	0	0	0	0.384	0.675	0.804	0.126	0.961
FGSG_00695	FGSG_05777	229533.I1RAZ8	229533.I1RP27	0	0	0	0	0.871	0	0	0	0.871
FGSG_00695	FGSG_05081	229533.I1RAZ8	229533.I1RM96	0	0	0	0	0.904	0	0.944	0.539	0.997
FGSG_00695	FGSG_06165	229533.I1RAZ8	229533.I1RQ31	0	0	0	0	0.907	0.601	0.866	0.656	0.998
FGSG_00695	FGSG_01553	229533.I1RAZ8	229533.I1RD64	0	0	0	0	0.355	0.275	0.82	0.566	0.959
FGSG_00695	FGSG_05422	229533.I1RAZ8	229533.I1RN58	0	0	0	0	0.748	0	0	0	0.748
FGSG_00695	FGSG_01870	229533.I1RAZ8	229533.I1RE00	0	0	0	0	0.399	0.572	0.82	0.282	0.962
FGSG_00695	FGSG_08439	229533.I1RAZ8	229533.I1RVZ0	0	0	0	0	0.912	0	0.87	0	0.988
FGSG_00695	FGSG_08644	229533.I1RAZ8	229533.I1RWH4	0	0	0	0	0.759	0	0	0	0.759
FGSG_00695	FGSG_06841	229533.I1RAZ8	229533.I1RRU9	0	0	0	0	0.597	0.506	0	0.101	0.805
FGSG_00695	FGSG_09795	229533.I1RAZ8	229533.I1RZF6	0	0	0	0	0.76	0	0.598	0.137	0.909
FGSG_00695	FGSG_10908	229533.I1RAZ8	229533.I1S2C0	0	0	0	0	0.565	0.64	0.82	0.377	0.98
FGSG_00695	FGSG_10940	229533.I1RAZ8	229533.I1S2E8	0	0	0	0	0.48	0.601	0.82	0.412	0.975
FGSG_00695	FGSG_10001	229533.I1RAZ8	229533.I1RZZ1	0	0	0	0	0.771	0.276	0	0	0.827
FGSG_00695	FGSG_07379	229533.I1RAZ8	229533.I1RT80	0	0	0	0	0.826	0	0.887	0.343	0.986
FGSG_00695	FGSG_07457	229533.I1RAZ8	229533.I1RTF4	0	0	0	0	0.9	0.561	0.6	0.151	0.983
FGSG_00695	FGSG_07467	229533.I1RAZ8	229533.I1RTG3	0	0	0	0	0.416	0.56	0	0.211	0.78
FGSG_00695	FGSG_08335	229533.I1RAZ8	229533.I1RVQ0	0	0	0	0	0.245	0.675	0	0	0.744
FGSG_00695	FGSG_05336	229533.I1RAZ8	229533.Q4IBS2	0	0	0	0	0.932	0.818	0	0	0.987
FGSG_00695	FGSG_04350	229533.I1RAZ8	229533.Q4IEK8	0	0	0	0	0.955	0.952	0.928	0.392	0.999
FGSG_00695	FGSG_01059	229533.I1RAZ8	229533.Q4INZ9	0	0	0	0	0.785	0.442	0	0.168	0.891
FGSG_00741	FGSG_06089	229533.I1RB36	229533.A0A1C3YK01	0	0	0	0	0	0.864	0.908	0.734	0.996
FGSG_00741	FGSG_06047	229533.I1RB36	229533.I1RPR8	0	0	0	0	0	0	0.82	0.346	0.877
FGSG_00742	FGSG_10007	229533.A0A098D1C1	229533.A0A1C3YJJ7	0	0	0	0	0	0	0.9	0	0.9
FGSG_00801	FGSG_08768	229533.I1RB91	229533.I1RWT6	0	0	0	0	0	0	0.751	0	0.751
FGSG_00840	FGSG_05140	229533.V6QVV9	229533.I1RMF1	0	0	0	0	0.545	0.524	0.85	0.173	0.97
FGSG_00840	FGSG_08700	229533.V6QVV9	229533.I1RWM4	0	0	0	0	0.506	0	0	0.482	0.733
FGSG_00840	FGSG_09896	229533.V6QVV9	229533.Q4HYR2	0	0	0	0	0.561	0	0	0.505	0.773
FGSG_00852	FGSG_01891	229533.I1RBD6	229533.I1RE19	0	0	0.212	0	0	0	0	0.78	0.819
FGSG_00947	FGSG_02589	229533.I1RBL9	229533.I1RFU9	0	0	0	0	0.2	0	0	0.85	0.875
FGSG_00947	FGSG_07832	229533.I1RBL9	229533.I1RUE2	0.049	0	0	0	0	0.495	0	0.451	0.713
FGSG_00979	FGSG_03073	229533.V6R2Z2	229533.A0A098DH82	0	0	0	0.375	0	0	0.741	0	0.741
FGSG_00979	FGSG_02271	229533.V6R2Z2	229533.A0A0E0RTH0	0	0	0	0	0	0	0.754	0	0.754
FGSG_00979	FGSG_12129	229533.V6R2Z2	229533.A0A0E0RTW2	0	0	0	0	0	0	0.913	0	0.913
FGSG_00979	FGSG_11884	229533.V6R2Z2	229533.A0A1C3YHU3	0	0	0	0	0	0	0.744	0.25	0.8
FGSG_00979	FGSG_10677	229533.V6R2Z2	229533.A0A1C3YJM7	0	0	0	0	0	0	0.686	0.172	0.729
FGSG_00979	FGSG_01523	229533.V6R2Z2	229533.I1RD35	0	0	0	0	0.354	0	0.692	0.399	0.87
FGSG_00979	FGSG_01572	229533.V6R2Z2	229533.I1RD80	0	0	0	0	0.354	0	0.707	0.24	0.844
FGSG_00979	FGSG_02461	229533.V6R2Z2	229533.I1RFI4	0	0	0	0	0.276	0.507	0	0.405	0.769
FGSG_00979	FGSG_03278	229533.V6R2Z2	229533.I1RHL9	0	0	0	0	0	0	0.751	0.114	0.77
FGSG_00979	FGSG_03346	229533.V6R2Z2	229533.I1RHT3	0	0	0	0	0	0	0.909	0	0.909
FGSG_00979	FGSG_04117	229533.V6R2Z2	229533.I1RJT5	0	0	0	0	0.239	0	0.984	0.27	0.99
FGSG_00979	FGSG_04130	229533.V6R2Z2	229533.I1RJU8	0	0	0	0	0.303	0	0.79	0.262	0.883
FGSG_00979	FGSG_05554	229533.V6R2Z2	229533.I1RNH4	0	0	0	0	0.193	0.191	0.751	0.317	0.874
FGSG_00979	FGSG_06480	229533.V6R2Z2	229533.I1RQX9	0	0	0	0	0	0	0.91	0	0.91
FGSG_00979	FGSG_06751	229533.V6R2Z2	229533.I1RRM1	0	0	0	0	0.193	0.191	0.979	0.317	0.989
FGSG_00979	FGSG_07612	229533.V6R2Z2	229533.I1RTU5	0	0	0	0	0	0	0.729	0	0.729
FGSG_00979	FGSG_08266	229533.V6R2Z2	229533.I1RVI8	0	0	0	0	0.268	0	0.754	0.563	0.914
FGSG_00979	FGSG_09960	229533.V6R2Z2	229533.I1RZV5	0	0	0	0.349	0.342	0	0.974	0.115	0.983
FGSG_00979	FGSG_10200	229533.V6R2Z2	229533.I1S0H2	0	0	0	0	0.114	0	0.754	0.449	0.869
FGSG_00979	FGSG_10855	229533.V6R2Z2	229533.I1S269	0	0	0	0	0	0.132	0.751	0.489	0.88
FGSG_00979	FGSG_04194	229533.V6R2Z2	229533.V6RAM6	0	0	0	0.886	0.186	0.223	0.667	0.262	0.777
FGSG_00979	FGSG_06619	229533.V6R2Z2	229533.V6REA4	0	0	0	0	0	0	0.91	0.235	0.928
FGSG_00979	FGSG_05328	229533.V6R2Z2	229533.V6RH92	0	0	0	0	0.358	0	0.909	0.346	0.958
FGSG_00979	FGSG_09834	229533.V6R2Z2	229533.V6RPS5	0	0	0	0	0	0.221	0.932	0.569	0.975
FGSG_00979	FGSG_10264	229533.V6R2Z2	229533.V6RY56	0	0	0	0	0	0	0.923	0.241	0.939
FGSG_01018	FGSG_10339	229533.A0A1C3YHV8	229533.A0A0E0RWW0	0.053	0	0	0	0	0	0.796	0.331	0.859
FGSG_01018	FGSG_05507	229533.A0A1C3YHV8	229533.I1RND4	0.042	0	0	0	0	0	0.524	0.503	0.754
FGSG_01027	FGSG_05328	229533.I1RBT7	229533.V6RH92	0	0	0	0.761	0.217	0	0.698	0	0.753
FGSG_01059	FGSG_08376	229533.Q4INZ9	229533.A0A0E0RZN1	0	0	0	0	0.617	0.526	0	0	0.811
FGSG_01059	FGSG_04392	229533.Q4INZ9	229533.A0A0E0S7B3	0	0	0	0	0.519	0.772	0	0.175	0.902
FGSG_01059	FGSG_05502	229533.Q4INZ9	229533.A0A1C3YK72	0	0	0	0	0.763	0	0	0	0.763
FGSG_01059	FGSG_01870	229533.Q4INZ9	229533.I1RE00	0	0	0	0	0.762	0.424	0	0.126	0.87
FGSG_01059	FGSG_02785	229533.Q4INZ9	229533.I1RGC6	0	0	0	0	0.662	0	0	0.233	0.73
FGSG_01059	FGSG_05081	229533.Q4INZ9	229533.I1RM96	0	0	0	0	0.567	0.442	0	0	0.748
FGSG_01059	FGSG_06165	229533.Q4INZ9	229533.I1RQ31	0	0	0	0	0.765	0.586	0	0	0.899
FGSG_01059	FGSG_06359	229533.Q4INZ9	229533.I1RQL4	0	0	0	0	0	0	0.744	0	0.744
FGSG_01059	FGSG_07457	229533.Q4INZ9	229533.I1RTF4	0	0	0	0	0.592	0.508	0	0.175	0.82
FGSG_01059	FGSG_08439	229533.Q4INZ9	229533.I1RVZ0	0	0	0	0	0.52	0.442	0	0	0.721
FGSG_01059	FGSG_08644	229533.Q4INZ9	229533.I1RWH4	0	0	0	0	0.581	0	0	0.365	0.723
FGSG_01059	FGSG_09795	229533.Q4INZ9	229533.I1RZF6	0	0	0	0	0.521	0.517	0	0	0.759
FGSG_01059	FGSG_10001	229533.Q4INZ9	229533.I1RZZ1	0	0	0	0	0.832	0.442	0	0	0.902
FGSG_01059	FGSG_10908	229533.Q4INZ9	229533.I1S2C0	0	0	0	0	0.664	0.442	0	0.346	0.867
FGSG_01059	FGSG_10940	229533.Q4INZ9	229533.I1S2E8	0	0	0	0	0.761	0.442	0	0	0.861
FGSG_01059	FGSG_04350	229533.Q4INZ9	229533.Q4IEK8	0	0	0	0	0.52	0.442	0	0.099	0.738
FGSG_01131	FGSG_05443	229533.A0A1C3YI72	229533.I1RN77	0	0	0	0	0	0	0.9	0	0.9
FGSG_01131	FGSG_02883	229533.A0A1C3YI72	229533.I1RGL2	0	0	0	0	0	0	0.912	0	0.912
FGSG_01177	FGSG_05615	229533.I1RC74	229533.A0A0E0SID1	0	0	0	0	0.314	0	0.784	0.531	0.924
FGSG_01177	FGSG_10746	229533.I1RC74	229533.A0A1C3YK58	0	0	0	0	0	0	0.979	0.422	0.987
FGSG_01177	FGSG_10119	229533.I1RC74	229533.V6RXR0	0	0	0	0	0	0	0.937	0.088	0.94
FGSG_01177	FGSG_09240	229533.I1RC74	229533.I1RY12	0	0	0	0	0.501	0	0.955	0.089	0.978
FGSG_01177	FGSG_09739	229533.I1RC74	229533.I1RZA7	0	0	0	0	0.14	0	0.979	0.64	0.993
FGSG_01177	FGSG_12519	229533.I1RC74	229533.I1S6P6	0	0	0	0	0	0	0.82	0	0.82
FGSG_01208	FGSG_05247	229533.I1RCA5	229533.Q4IC11	0	0	0	0	0.667	0	0	0.263	0.744
FGSG_01208	FGSG_10940	229533.I1RCA5	229533.I1S2E8	0	0	0.203	0	0.144	0.213	0	0.623	0.77
FGSG_01217	FGSG_05223	229533.I1RCB4	229533.A0A0E0SPH8	0.042	0	0	0	0	0.505	0	0.528	0.757
FGSG_01217	FGSG_09638	229533.I1RCB4	229533.I1RZ20	0	0	0.442	0.893	0.548	0.558	0.9	0.647	0.981
FGSG_01217	FGSG_10267	229533.I1RCB4	229533.I1S0N3	0.061	0	0	0	0.347	0	0.347	0.412	0.733
FGSG_01217	FGSG_10264	229533.I1RCB4	229533.V6RY56	0.049	0	0	0	0.206	0	0.9	0.469	0.955
FGSG_01235	FGSG_02145	229533.V6R3R0	229533.I1REQ0	0	0	0	0	0	0.19	0.635	0.097	0.71
FGSG_01235	FGSG_03462	229533.V6R3R0	229533.I1RI39	0	0	0	0	0	0	0.659	0.244	0.731
FGSG_01263	FGSG_09418	229533.I1RCF0	229533.A0A1C3YLL9	0	0	0	0	0.182	0.613	0.601	0.606	0.944
FGSG_01263	FGSG_09870	229533.I1RCF0	229533.I1RZM1	0	0	0	0	0	0.66	0	0.368	0.776
FGSG_01330	FGSG_02880	229533.I1RCL1	229533.I1RGK9	0	0	0	0	0	0	0.804	0	0.804
FGSG_01330	FGSG_07500	229533.I1RCL1	229533.I1RTJ2	0	0	0	0	0	0	0.821	0	0.821
FGSG_01330	FGSG_08875	229533.I1RCL1	229533.Q4I1N3	0	0	0	0	0	0	0.821	0	0.821
FGSG_01523	FGSG_08941	229533.I1RD35	229533.A0A098DEL8	0	0	0	0.497	0.343	0.53	0.697	0.56	0.926
FGSG_01523	FGSG_04922	229533.I1RD35	229533.A0A098DY52	0	0	0	0	0.525	0	0.979	0.825	0.998
FGSG_01523	FGSG_12483	229533.I1RD35	229533.A0A0E0S3A4	0	0	0.44	0.51	0	0	0.697	0	0.759
FGSG_01523	FGSG_05023	229533.I1RD35	229533.A0A1C3YJZ0	0	0	0	0	0.523	0.495	0	0.277	0.811
FGSG_01523	FGSG_02751	229533.I1RD35	229533.I1RG95	0	0	0	0	0	0	0.87	0.117	0.88
FGSG_01523	FGSG_09960	229533.I1RD35	229533.I1RZV5	0	0	0	0	0.483	0.178	0.889	0.301	0.963
FGSG_01523	FGSG_06463	229533.I1RD35	229533.I1RQW2	0	0	0	0	0	0	0.711	0	0.711
FGSG_01523	FGSG_10200	229533.I1RD35	229533.I1S0H2	0	0	0	0	0.114	0	0.808	0.293	0.869
FGSG_01523	FGSG_04194	229533.I1RD35	229533.V6RAM6	0	0	0	0	0.234	0	0.692	0.293	0.819
FGSG_01523	FGSG_03247	229533.I1RD35	229533.V6RDP1	0	0	0	0	0	0	0.713	0.248	0.775
FGSG_01523	FGSG_08942	229533.I1RD35	229533.V6RK40	0	0	0	0	0	0	0.9	0	0.9
FGSG_01523	FGSG_09834	229533.I1RD35	229533.V6RPS5	0	0	0	0	0	0.168	0.926	0.411	0.961
FGSG_01523	FGSG_09599	229533.I1RD35	229533.V6RW66	0	0	0	0	0	0	0.9	0	0.9
FGSG_01544	FGSG_08422	229533.A0A1C3YII1	229533.A0A098DCT9	0	0	0	0	0	0	0.718	0	0.718
FGSG_01553	FGSG_07262	229533.I1RD64	229533.A0A098DVS9	0	0	0	0	0.857	0.188	0.82	0.4	0.986
FGSG_01553	FGSG_08376	229533.I1RD64	229533.A0A0E0RZN1	0	0	0	0	0.559	0	0.82	0	0.917
FGSG_01553	FGSG_04392	229533.I1RD64	229533.A0A0E0S7B3	0	0	0	0	0.565	0.808	0	0.506	0.955
FGSG_01553	FGSG_02025	229533.I1RD64	229533.A0A1C3YIK9	0	0	0	0	0.517	0	0	0.445	0.72
FGSG_01553	FGSG_05502	229533.I1RD64	229533.A0A1C3YK72	0	0	0	0	0.775	0.23	0.82	0.206	0.972
FGSG_01553	FGSG_06165	229533.I1RD64	229533.I1RQ31	0	0	0	0	0.901	0.449	0	0.652	0.979
FGSG_01553	FGSG_07379	229533.I1RD64	229533.I1RT80	0	0	0	0	0.702	0.645	0.82	0.194	0.983
FGSG_01553	FGSG_01870	229533.I1RD64	229533.I1RE00	0	0	0	0	0.438	0.2	0.82	0.098	0.917
FGSG_01553	FGSG_02233	229533.I1RD64	229533.I1REX4	0	0	0	0	0.659	0	0	0.175	0.707
FGSG_01553	FGSG_02700	229533.I1RD64	229533.I1RG51	0	0	0	0	0.918	0	0	0.502	0.957
FGSG_01553	FGSG_05081	229533.I1RD64	229533.I1RM96	0	0	0	0	0.895	0	0.82	0.116	0.982
FGSG_01553	FGSG_09795	229533.I1RD64	229533.I1RZF6	0	0	0	0	0.717	0.53	0.82	0.238	0.979
FGSG_01553	FGSG_10001	229533.I1RD64	229533.I1RZZ1	0	0	0	0	0.657	0	0	0.405	0.787
FGSG_01553	FGSG_10908	229533.I1RD64	229533.I1S2C0	0	0	0	0	0.882	0.836	0.82	0.512	0.998
FGSG_01553	FGSG_07457	229533.I1RD64	229533.I1RTF4	0	0	0	0	0.726	0.54	0	0	0.869
FGSG_01553	FGSG_08439	229533.I1RD64	229533.I1RVZ0	0	0	0	0	0.69	0	0.82	0.716	0.983
FGSG_01553	FGSG_08644	229533.I1RD64	229533.I1RWH4	0	0	0	0	0.659	0.159	0	0	0.701
FGSG_01553	FGSG_10940	229533.I1RD64	229533.I1S2E8	0	0	0	0	0.42	0.537	0.82	0.246	0.959
FGSG_01553	FGSG_04350	229533.I1RD64	229533.Q4IEK8	0	0	0	0	0.397	0.395	0.82	0.646	0.974
FGSG_01557	FGSG_05750	229533.I1RD68	229533.A0A1C3YJU7	0	0	0	0	0	0	0.82	0	0.82
FGSG_01557	FGSG_09547	229533.I1RD68	229533.I1RYT8	0	0	0	0	0	0	0.82	0	0.82
FGSG_01561	FGSG_11884	229533.A0A1C3YI88	229533.A0A1C3YHU3	0	0	0	0	0.105	0	0.869	0	0.878
FGSG_01561	FGSG_04126	229533.A0A1C3YI88	229533.I1RJU4	0.167	0	0	0	0.28	0	0.9	0.362	0.957
FGSG_01561	FGSG_09960	229533.A0A1C3YI88	229533.I1RZV5	0	0	0	0	0	0	0.869	0.651	0.952
FGSG_01561	FGSG_10200	229533.A0A1C3YI88	229533.I1S0H2	0	0	0	0	0	0	0.869	0.344	0.91
FGSG_01561	FGSG_12851	229533.A0A1C3YI88	229533.I1S7M8	0.063	0	0	0	0	0	0	0.874	0.877
FGSG_01572	FGSG_03073	229533.I1RD80	229533.A0A098DH82	0	0	0	0	0	0	0.784	0.174	0.814
FGSG_01572	FGSG_09141	229533.I1RD80	229533.A0A098DS79	0	0	0	0	0	0	0.843	0	0.843
FGSG_01572	FGSG_10746	229533.I1RD80	229533.A0A1C3YK58	0	0	0	0	0	0	0.796	0.081	0.805
FGSG_01572	FGSG_04117	229533.I1RD80	229533.I1RJT5	0	0	0	0	0	0	0.9	0.399	0.937
FGSG_01572	FGSG_01661	229533.I1RD80	229533.I1RDG5	0	0	0	0	0	0	0.702	0	0.702
FGSG_01572	FGSG_05554	229533.I1RD80	229533.I1RNH4	0	0	0	0	0.333	0.221	0.9	0.262	0.957
FGSG_01572	FGSG_09638	229533.I1RD80	229533.I1RZ20	0	0	0	0	0	0	0.8	0.098	0.812
FGSG_01572	FGSG_09739	229533.I1RD80	229533.I1RZA7	0	0	0	0	0	0	0.853	0.258	0.886
FGSG_01572	FGSG_09934	229533.I1RD80	229533.I1RZT0	0	0	0	0	0.075	0	0.8	0	0.807
FGSG_01572	FGSG_06480	229533.I1RD80	229533.I1RQX9	0	0	0	0	0	0	0.867	0	0.867
FGSG_01572	FGSG_09960	229533.I1RD80	229533.I1RZV5	0	0	0	0	0.354	0	0.718	0	0.81
FGSG_01572	FGSG_06751	229533.I1RD80	229533.I1RRM1	0	0	0	0	0.333	0.221	0.9	0.262	0.957
FGSG_01572	FGSG_10264	229533.I1RD80	229533.V6RY56	0	0	0	0	0	0	0.9	0.232	0.92
FGSG_01572	FGSG_11396	229533.I1RD80	229533.I1S3K8	0	0	0	0	0.075	0	0.975	0	0.976
FGSG_01572	FGSG_12519	229533.I1RD80	229533.I1S6P6	0	0	0	0	0	0	0.734	0.23	0.786
FGSG_01572	FGSG_04194	229533.I1RD80	229533.V6RAM6	0	0	0	0	0.204	0	0.65	0	0.709
FGSG_01603	FGSG_09539	229533.I1RDA9	229533.A0A0E0SAK0	0	0	0	0	0	0	0.96	0	0.96
FGSG_01603	FGSG_07491	229533.I1RDA9	229533.I1RTI3	0	0	0	0	0	0	0.822	0	0.822
FGSG_01661	FGSG_09141	229533.I1RDG5	229533.A0A098DS79	0	0	0	0	0	0	0.708	0	0.708
FGSG_01661	FGSG_08463	229533.I1RDG5	229533.I1RW11	0	0	0	0	0	0	0.82	0.361	0.88
FGSG_01819	FGSG_03416	229533.A0A098D4Y6	229533.I1RHZ7	0	0	0	0	0	0	0.708	0	0.708
FGSG_01829	FGSG_07689	229533.I1RDW1	229533.I0LNZ1	0	0	0	0	0	0	0.765	0.09	0.777
FGSG_01829	FGSG_02059	229533.I1RDW1	229533.I1REH0	0	0	0	0	0	0	0.979	0.137	0.981
FGSG_01829	FGSG_03269	229533.I1RDW1	229533.I1RHL0	0	0	0	0	0	0	0.978	0.09	0.979
FGSG_01829	FGSG_06059	229533.I1RDW1	229533.I1RPT0	0	0	0.443	0.368	0	0	0.955	0	0.967
FGSG_01829	FGSG_11169	229533.I1RDW1	229533.I1S308	0	0	0	0	0	0	0.935	0	0.935
FGSG_01870	FGSG_10156	229533.I1RE00	229533.A0A098DAR0	0	0	0	0	0.518	0	0	0.43	0.714
FGSG_01870	FGSG_07262	229533.I1RE00	229533.A0A098DVS9	0	0	0	0	0.518	0.822	0.939	0.646	0.998
FGSG_01870	FGSG_11878	229533.I1RE00	229533.A0A0E0RP78	0	0	0	0	0.745	0.998	0.729	0.758	0.999
FGSG_01870	FGSG_08376	229533.I1RE00	229533.A0A0E0RZN1	0	0	0	0	0.238	0.509	0.82	0	0.927
FGSG_01870	FGSG_04392	229533.I1RE00	229533.A0A0E0S7B3	0	0	0	0	0.355	0.97	0	0.57	0.991
FGSG_01870	FGSG_02025	229533.I1RE00	229533.A0A1C3YIK9	0	0	0	0	0.525	0	0	0.407	0.706
FGSG_01870	FGSG_02542	229533.I1RE00	229533.A0A1C3YIP5	0	0	0	0	0.355	0.415	0.715	0.24	0.907
FGSG_01870	FGSG_05502	229533.I1RE00	229533.A0A1C3YK72	0	0	0	0	0.619	0.521	0.82	0	0.964
FGSG_01870	FGSG_04477	229533.I1RE00	229533.A0A1C3YN84	0	0	0	0	0.124	0.699	0	0	0.725
FGSG_01870	FGSG_04149	229533.I1RE00	229533.I1RJW6	0	0	0	0	0.666	0	0	0.387	0.787
FGSG_01870	FGSG_05081	229533.I1RE00	229533.I1RM96	0	0	0	0	0.519	0.861	0.87	0.627	0.996
FGSG_01870	FGSG_02233	229533.I1RE00	229533.I1REX4	0	0	0	0	0.831	0	0	0.4	0.894
FGSG_01870	FGSG_02700	229533.I1RE00	229533.I1RG51	0	0	0	0	0.749	0	0	0.268	0.808
FGSG_01870	FGSG_05422	229533.I1RE00	229533.I1RN58	0	0	0	0	0.268	0.702	0	0.135	0.795
FGSG_01870	FGSG_09795	229533.I1RE00	229533.I1RZF6	0	0	0	0	0.557	0.767	0.6	0.34	0.969
FGSG_01870	FGSG_06925	229533.I1RE00	229533.I1RS19	0	0	0	0	0.638	0	0	0.321	0.744
FGSG_01870	FGSG_07186	229533.I1RE00	229533.I1RSQ7	0	0	0	0	0.523	0.417	0	0.311	0.792
FGSG_01870	FGSG_07379	229533.I1RE00	229533.I1RT80	0	0	0	0	0.448	0.699	0.729	0.748	0.987
FGSG_01870	FGSG_07457	229533.I1RE00	229533.I1RTF4	0	0	0	0	0.863	0.584	0	0.202	0.951
FGSG_01870	FGSG_08439	229533.I1RE00	229533.I1RVZ0	0	0	0	0	0.581	0.767	0.599	0.565	0.981
FGSG_01870	FGSG_08644	229533.I1RE00	229533.I1RWH4	0	0	0	0	0.662	0.154	0	0	0.702
FGSG_01870	FGSG_09870	229533.I1RE00	229533.I1RZM1	0	0	0	0	0.663	0.503	0	0.339	0.88
FGSG_01870	FGSG_10001	229533.I1RE00	229533.I1RZZ1	0	0	0.207	0	0.872	0.994	0.983	0.958	0.999
FGSG_01870	FGSG_10304	229533.I1RE00	229533.I1S0R7	0	0	0	0	0.809	0.674	0.599	0.747	0.993
FGSG_01870	FGSG_10908	229533.I1RE00	229533.I1S2C0	0	0	0.201	0	0.885	0.994	0.983	0.633	0.999
FGSG_01870	FGSG_10940	229533.I1RE00	229533.I1S2E8	0	0	0.211	0	0.283	0.994	0.955	0.968	0.999
FGSG_01870	FGSG_05336	229533.I1RE00	229533.Q4IBS2	0	0	0	0	0.654	0.279	0	0.428	0.845
FGSG_01870	FGSG_04350	229533.I1RE00	229533.Q4IEK8	0	0	0	0	0.459	0.79	0.82	0.425	0.987
FGSG_01891	FGSG_07251	229533.I1RE19	229533.I1RSW5	0	0	0	0	0	0	0.557	0.532	0.784
FGSG_01988	FGSG_10746	229533.I1REA5	229533.A0A1C3YK58	0	0	0	0	0	0	0.912	0	0.912
FGSG_01988	FGSG_12519	229533.I1REA5	229533.I1S6P6	0	0	0	0	0	0	0.756	0	0.756
FGSG_02025	FGSG_04392	229533.A0A1C3YIK9	229533.A0A0E0S7B3	0	0	0	0	0.422	0	0.82	0.321	0.923
FGSG_02025	FGSG_05615	229533.A0A1C3YIK9	229533.A0A0E0SID1	0	0	0	0	0.436	0.421	0	0.332	0.763
FGSG_02025	FGSG_02542	229533.A0A1C3YIK9	229533.A0A1C3YIP5	0	0	0	0	0.349	0.252	0.804	0.129	0.906
FGSG_02025	FGSG_06165	229533.A0A1C3YIK9	229533.I1RQ31	0	0	0	0	0.345	0	0.82	0	0.877
FGSG_02025	FGSG_02785	229533.A0A1C3YIK9	229533.I1RGC6	0	0	0	0	0.42	0.512	0	0	0.705
FGSG_02025	FGSG_04149	229533.A0A1C3YIK9	229533.I1RJW6	0	0	0	0	0.353	0.675	0.804	0	0.955
FGSG_02025	FGSG_04181	229533.A0A1C3YIK9	229533.I1RJZ7	0	0	0	0.374	0.356	0.507	0	0.397	0.746
FGSG_02025	FGSG_04350	229533.A0A1C3YIK9	229533.Q4IEK8	0	0	0	0	0.572	0.276	0.82	0.173	0.948
FGSG_02025	FGSG_06841	229533.A0A1C3YIK9	229533.I1RRU9	0	0	0	0	0.515	0.525	0	0.24	0.81
FGSG_02025	FGSG_07186	229533.A0A1C3YIK9	229533.I1RSQ7	0	0	0	0	0.356	0.675	0	0	0.782
FGSG_02025	FGSG_07237	229533.A0A1C3YIK9	229533.I1RSV2	0	0	0	0	0.24	0.631	0	0.262	0.775
FGSG_02025	FGSG_07379	229533.A0A1C3YIK9	229533.I1RT80	0	0	0	0	0.646	0.558	0	0	0.837
FGSG_02025	FGSG_07401	229533.A0A1C3YIK9	229533.I1RTA0	0	0	0	0	0.234	0.664	0	0.653	0.903
FGSG_02025	FGSG_07457	229533.A0A1C3YIK9	229533.I1RTF4	0	0	0	0	0.236	0	0.82	0	0.857
FGSG_02025	FGSG_08335	229533.A0A1C3YIK9	229533.I1RVQ0	0	0	0	0	0.235	0.675	0	0	0.741
FGSG_02025	FGSG_10908	229533.A0A1C3YIK9	229533.I1S2C0	0	0	0	0	0.519	0.512	0	0.261	0.811
FGSG_02025	FGSG_10940	229533.A0A1C3YIK9	229533.I1S2E8	0	0	0	0	0.491	0.631	0	0.261	0.849
FGSG_02059	FGSG_07689	229533.I1REH0	229533.I0LNZ1	0	0	0	0	0	0	0.913	0.114	0.92
FGSG_02059	FGSG_11169	229533.I1REH0	229533.I1S308	0	0	0.438	0.52	0	0	0.8	0	0.84
FGSG_02059	FGSG_03462	229533.I1REH0	229533.I1RI39	0	0	0	0	0	0	0.9	0.355	0.933
FGSG_02059	FGSG_03904	229533.I1REH0	229533.I1RJ96	0	0	0	0	0.145	0	0.869	0.434	0.931
FGSG_02059	FGSG_09082	229533.I1REH0	229533.V6RUG6	0	0	0	0	0	0	0.89	0	0.89
FGSG_02059	FGSG_07908	229533.I1REH0	229533.I1RUL0	0	0	0	0	0	0	0.869	0	0.869
FGSG_02063	FGSG_10746	229533.A0A1C3YJ22	229533.A0A1C3YK58	0	0	0	0	0	0	0.951	0.118	0.955
FGSG_02063	FGSG_02407	229533.A0A1C3YJ22	229533.I1RFD4	0	0	0	0	0	0	0.742	0	0.742
FGSG_02063	FGSG_08700	229533.A0A1C3YJ22	229533.I1RWM4	0	0	0	0	0.107	0	0.787	0.166	0.828
FGSG_02063	FGSG_09521	229533.A0A1C3YJ22	229533.I1RYR3	0	0	0	0.753	0	0	0.794	0	0.794
FGSG_02063	FGSG_09739	229533.A0A1C3YJ22	229533.I1RZA7	0	0	0	0	0	0	0.951	0.123	0.955
FGSG_02063	FGSG_09883	229533.A0A1C3YJ22	229533.I1RZN3	0	0	0	0	0	0	0.993	0	0.993
FGSG_02063	FGSG_10210	229533.A0A1C3YJ22	229533.I1S0I2	0	0	0	0.514	0	0	0.883	0	0.883
FGSG_02063	FGSG_12519	229533.A0A1C3YJ22	229533.I1S6P6	0	0	0	0	0	0	0.756	0	0.756
FGSG_02063	FGSG_09896	229533.A0A1C3YJ22	229533.Q4HYR2	0	0	0	0	0	0	0.76	0	0.76
FGSG_02069	FGSG_09476	229533.I1REI0	229533.A0A0E0SH88	0.074	0	0	0	0	0	0.963	0.169	0.969
FGSG_02069	FGSG_13064	229533.I1REI0	229533.A0A1C3YLC1	0	0	0	0	0.115	0	0.989	0.121	0.991
FGSG_02069	FGSG_09162	229533.I1REI0	229533.V6RUT5	0	0	0	0	0	0	0.989	0.243	0.991
FGSG_02069	FGSG_04155	229533.I1REI0	229533.I1RJX2	0.046	0	0	0	0	0	0.993	0	0.993
FGSG_02075	FGSG_10739	229533.I1REI6	229533.V6RVJ3	0	0	0	0	0.202	0.683	0	0	0.736
FGSG_02145	FGSG_09082	229533.I1REQ0	229533.V6RUG6	0	0	0	0	0	0.19	0.635	0.097	0.71
FGSG_02160	FGSG_03073	229533.V6R0W1	229533.A0A098DH82	0	0	0	0.373	0	0	0.742	0	0.742
FGSG_02160	FGSG_02271	229533.V6R0W1	229533.A0A0E0RTH0	0	0	0	0	0	0	0.756	0	0.756
FGSG_02160	FGSG_12129	229533.V6R0W1	229533.A0A0E0RTW2	0	0	0	0	0	0	0.911	0	0.911
FGSG_02160	FGSG_11884	229533.V6R0W1	229533.A0A1C3YHU3	0	0	0	0	0	0	0.923	0	0.923
FGSG_02160	FGSG_10677	229533.V6R0W1	229533.A0A1C3YJM7	0	0	0	0	0	0	0.911	0	0.911
FGSG_02160	FGSG_03278	229533.V6R0W1	229533.I1RHL9	0	0	0	0	0	0	0.753	0	0.753
FGSG_02160	FGSG_03346	229533.V6R0W1	229533.I1RHT3	0	0	0	0	0	0	0.909	0	0.909
FGSG_02160	FGSG_04117	229533.V6R0W1	229533.I1RJT5	0	0	0	0	0	0	0.709	0	0.709
FGSG_02160	FGSG_05554	229533.V6R0W1	229533.I1RNH4	0	0	0	0	0	0.191	0.784	0	0.818
FGSG_02160	FGSG_06480	229533.V6R0W1	229533.I1RQX9	0	0	0	0	0	0	0.756	0	0.756
FGSG_02160	FGSG_06751	229533.V6R0W1	229533.I1RRM1	0	0	0	0	0	0.191	0.911	0	0.925
FGSG_02160	FGSG_07612	229533.V6R0W1	229533.I1RTU5	0	0	0	0	0	0	0.729	0	0.729
FGSG_02160	FGSG_08266	229533.V6R0W1	229533.I1RVI8	0	0	0	0	0.115	0	0.919	0	0.925
FGSG_02160	FGSG_10200	229533.V6R0W1	229533.I1S0H2	0	0	0	0	0.114	0	0.756	0.105	0.79
FGSG_02160	FGSG_10855	229533.V6R0W1	229533.I1S269	0	0	0	0	0	0	0.91	0	0.91
FGSG_02160	FGSG_09834	229533.V6R0W1	229533.V6RPS5	0	0	0	0	0	0	0.91	0	0.91
FGSG_02160	FGSG_10264	229533.V6R0W1	229533.V6RY56	0	0	0	0	0	0	0.877	0	0.877
FGSG_02233	FGSG_07262	229533.I1REX4	229533.A0A098DVS9	0	0	0	0	0.902	0.503	0	0	0.949
FGSG_02233	FGSG_07379	229533.I1REX4	229533.I1RT80	0	0	0	0	0.7	0	0	0.244	0.764
FGSG_02233	FGSG_04181	229533.I1REX4	229533.I1RJZ7	0	0	0	0	0.633	0.195	0	0.339	0.788
FGSG_02233	FGSG_05777	229533.I1REX4	229533.I1RP27	0	0	0	0	0.775	0	0	0	0.775
FGSG_02233	FGSG_06165	229533.I1REX4	229533.I1RQ31	0	0	0	0	0.833	0	0	0	0.833
FGSG_02233	FGSG_05422	229533.I1REX4	229533.I1RN58	0	0	0	0	0.385	0.663	0	0.173	0.814
FGSG_02233	FGSG_07401	229533.I1REX4	229533.I1RTA0	0	0	0	0	0.554	0.639	0	0.244	0.868
FGSG_02233	FGSG_08439	229533.I1REX4	229533.I1RVZ0	0	0	0	0	0.744	0	0	0	0.744
FGSG_02233	FGSG_06841	229533.I1REX4	229533.I1RRU9	0	0	0	0	0.724	0.517	0	0.262	0.893
FGSG_02233	FGSG_08644	229533.I1REX4	229533.I1RWH4	0	0	0	0	0.729	0	0	0	0.729
FGSG_02233	FGSG_04350	229533.I1REX4	229533.Q4IEK8	0	0	0	0	0.782	0	0	0	0.782
FGSG_02233	FGSG_09870	229533.I1REX4	229533.I1RZM1	0	0	0	0	0.437	0.521	0	0.173	0.757
FGSG_02271	FGSG_10677	229533.A0A0E0RTH0	229533.A0A1C3YJM7	0	0	0	0.25	0.183	0	0.866	0.097	0.891
FGSG_02271	FGSG_04194	229533.A0A0E0RTH0	229533.V6RAM6	0	0	0	0	0	0	0.76	0	0.76
FGSG_02324	FGSG_06580	229533.I1RF58	229533.I1RR68	0	0	0	0	0	0	0.914	0	0.914
FGSG_02339	FGSG_02632	229533.I1RF73	229533.I1RFY7	0	0	0	0	0	0	0.96	0	0.96
FGSG_02339	FGSG_03288	229533.I1RF73	229533.I1RHM8	0	0	0.217	0.196	0	0	0.941	0	0.95
FGSG_02339	FGSG_03462	229533.I1RF73	229533.I1RI39	0	0	0	0	0.324	0	0.972	0.585	0.991
FGSG_02339	FGSG_06605	229533.I1RF73	229533.I1RR89	0	0	0	0	0	0	0.979	0.175	0.982
FGSG_02339	FGSG_04913	229533.I1RF73	229533.I1RLU4	0	0	0	0	0	0	0.96	0	0.96
FGSG_02339	FGSG_06895	229533.I1RF73	229533.I1RRZ1	0	0	0	0	0	0	0	0.746	0.746
FGSG_02339	FGSG_07274	229533.I1RF73	229533.I1RSY7	0	0	0	0	0	0	0.891	0.12	0.9
FGSG_02339	FGSG_02641	229533.I1RF73	229533.V6R0R5	0	0	0	0	0.268	0	0	0.625	0.714
FGSG_02339	FGSG_08609	229533.I1RF73	229533.I1RWE3	0	0	0	0	0	0	0.891	0.133	0.901
FGSG_02339	FGSG_09159	229533.I1RF73	229533.I1RXT4	0	0	0	0	0	0	0.978	0	0.978
FGSG_02339	FGSG_03529	229533.I1RF73	229533.V6R5G9	0	0	0	0	0	0	0.978	0.519	0.989
FGSG_02339	FGSG_08942	229533.I1RF73	229533.V6RK40	0	0	0	0	0	0	0.709	0	0.709
FGSG_02339	FGSG_09082	229533.I1RF73	229533.V6RUG6	0	0	0	0	0	0	0.979	0.302	0.985
FGSG_02339	FGSG_09599	229533.I1RF73	229533.V6RW66	0	0	0	0	0	0	0.709	0	0.709
FGSG_02339	FGSG_11169	229533.I1RF73	229533.I1S308	0	0	0	0	0	0	0.891	0.078	0.895
FGSG_02379	FGSG_10065	229533.I1RFB0	229533.I1S049	0	0	0	0	0	0	0.8	0	0.8
FGSG_02407	FGSG_08700	229533.I1RFD4	229533.I1RWM4	0	0	0	0	0	0	0.9	0.101	0.906
FGSG_02407	FGSG_09896	229533.I1RFD4	229533.Q4HYR2	0	0	0	0	0	0	0.9	0	0.9
FGSG_02461	FGSG_12858	229533.I1RFI4	229533.A0A098E0Z2	0.05	0	0	0	0.112	0	0.779	0.266	0.845
FGSG_02461	FGSG_10746	229533.I1RFI4	229533.A0A1C3YK58	0	0	0	0	0.27	0.683	0.821	0.534	0.978
FGSG_02461	FGSG_08601	229533.I1RFI4	229533.A0A1C3YM86	0.061	0	0	0	0	0	0.799	0.157	0.827
FGSG_02461	FGSG_06127	229533.I1RFI4	229533.I1RPZ5	0	0	0	0	0	0	0.955	0.423	0.973
FGSG_02461	FGSG_05154	229533.I1RFI4	229533.I1RMG4	0.059	0	0	0	0.319	0	0	0.721	0.806
FGSG_02461	FGSG_04117	229533.I1RFI4	229533.I1RJT5	0.058	0	0	0	0	0	0.8	0.241	0.845
FGSG_02461	FGSG_06154	229533.I1RFI4	229533.I1RQ21	0	0	0	0	0.42	0.524	0	0.264	0.779
FGSG_02461	FGSG_05387	229533.I1RFI4	229533.I1RN26	0	0	0	0	0.294	0.512	0	0.21	0.704
FGSG_02461	FGSG_06246	229533.I1RFI4	229533.I1RQA5	0	0	0	0	0.444	0.512	0	0.264	0.783
FGSG_02461	FGSG_09739	229533.I1RFI4	229533.I1RZA7	0	0	0	0	0.142	0.217	0.899	0.215	0.94
FGSG_02461	FGSG_08700	229533.I1RFI4	229533.I1RWM4	0.049	0	0	0	0.193	0.406	0.9	0.097	0.951
FGSG_02461	FGSG_09042	229533.I1RFI4	229533.I1RXH3	0	0	0	0	0	0	0.8	0.157	0.824
FGSG_02461	FGSG_11113	229533.I1RFI4	229533.I1S2V9	0.051	0	0	0	0	0	0.794	0	0.796
FGSG_02461	FGSG_12519	229533.I1RFI4	229533.I1S6P6	0.052	0	0	0	0	0	0.756	0.091	0.771
FGSG_02461	FGSG_06752	229533.I1RFI4	229533.V6RF62	0	0	0	0	0.202	0	0.8	0.098	0.843
FGSG_02467	FGSG_12773	229533.I1RFI9	229533.A0A1C3YK73	0	0	0	0	0	0	0.796	0.331	0.858
FGSG_02502	FGSG_06184	229533.I1RFM2	229533.I1RQ48	0	0	0	0	0.207	0.504	0	0.655	0.852
FGSG_02502	FGSG_02783	229533.I1RFM2	229533.I1RGC4	0	0	0	0	0.353	0.998	0	0.937	0.999
FGSG_02502	FGSG_07315	229533.I1RFM2	229533.I1RT23	0	0	0	0	0.489	0.601	0.9	0.957	0.999
FGSG_02502	FGSG_10003	229533.I1RFM2	229533.I1RZZ3	0	0	0	0	0.352	0.172	0	0.929	0.959
FGSG_02502	FGSG_05164	229533.I1RFM2	229533.I1RMH4	0	0	0	0	0.216	0.504	0	0.446	0.766
FGSG_02502	FGSG_09266	229533.I1RFM2	229533.I1RY35	0	0	0	0	0.338	0.193	0	0.804	0.886
FGSG_02502	FGSG_06784	229533.I1RFM2	229533.V6RG22	0	0	0	0	0.143	0.22	0	0.701	0.783
FGSG_02502	FGSG_09830	229533.I1RFM2	229533.V6RR38	0	0	0.222	0.283	0.838	0.998	0.374	0.951	0.999
FGSG_02542	FGSG_11878	229533.A0A1C3YIP5	229533.A0A0E0RP78	0	0	0	0	0.268	0	0.755	0.333	0.87
FGSG_02542	FGSG_04392	229533.A0A1C3YIP5	229533.A0A0E0S7B3	0	0	0	0	0.448	0.899	0.804	0.261	0.991
FGSG_02542	FGSG_10077	229533.A0A1C3YIP5	229533.A0A1C3YJI6	0.461	0	0	0	0.395	0.899	0.606	0.419	0.991
FGSG_02542	FGSG_13056	229533.A0A1C3YIP5	229533.A0A1C3YKW9	0	0	0	0	0.486	0.607	0	0.085	0.799
FGSG_02542	FGSG_05777	229533.A0A1C3YIP5	229533.I1RP27	0	0	0	0	0.659	0	0	0.324	0.76
FGSG_02542	FGSG_04149	229533.A0A1C3YIP5	229533.I1RJW6	0.461	0	0.338	0	0.952	0.983	0.913	0.515	0.999
FGSG_02542	FGSG_02700	229533.A0A1C3YIP5	229533.I1RG51	0	0	0	0	0.505	0.275	0	0.256	0.71
FGSG_02542	FGSG_06165	229533.A0A1C3YIP5	229533.I1RQ31	0	0	0	0	0.168	0.653	0.804	0.261	0.953
FGSG_02542	FGSG_08335	229533.A0A1C3YIP5	229533.I1RVQ0	0	0	0	0	0.948	0.983	0.926	0.731	0.999
FGSG_02542	FGSG_06246	229533.A0A1C3YIP5	229533.I1RQA5	0	0	0	0	0.346	0	0.581	0.134	0.742
FGSG_02542	FGSG_09870	229533.A0A1C3YIP5	229533.I1RZM1	0	0	0	0	0.763	0.838	0.535	0.214	0.984
FGSG_02542	FGSG_08738	229533.A0A1C3YIP5	229533.I1RWQ8	0	0	0	0	0	0.709	0	0.128	0.735
FGSG_02542	FGSG_07186	229533.A0A1C3YIP5	229533.I1RSQ7	0.081	0	0	0	0.942	0.976	0.911	0.892	0.999
FGSG_02542	FGSG_10001	229533.A0A1C3YIP5	229533.I1RZZ1	0.063	0	0	0	0.706	0.259	0.715	0.247	0.948
FGSG_02542	FGSG_07379	229533.A0A1C3YIP5	229533.I1RT80	0	0	0	0	0	0	0.755	0	0.755
FGSG_02542	FGSG_07457	229533.A0A1C3YIP5	229533.I1RTF4	0	0	0	0	0.335	0.533	0.823	0.172	0.948
FGSG_02542	FGSG_10908	229533.A0A1C3YIP5	229533.I1S2C0	0.079	0	0.328	0	0.655	0.299	0.715	0.116	0.954
FGSG_02542	FGSG_10940	229533.A0A1C3YIP5	229533.I1S2E8	0.079	0	0.294	0	0.348	0.289	0.755	0.272	0.934
FGSG_02542	FGSG_04350	229533.A0A1C3YIP5	229533.Q4IEK8	0	0	0	0	0.284	0.801	0.804	0.264	0.977
FGSG_02596	FGSG_05908	229533.I1RFV5	229533.I1RPE1	0	0	0	0	0	0	0.794	0	0.794
FGSG_02632	FGSG_03288	229533.I1RFY7	229533.I1RHM8	0	0	0	0	0	0	0.967	0	0.967
FGSG_02632	FGSG_03462	229533.I1RFY7	229533.I1RI39	0	0	0	0	0	0	0.871	0	0.871
FGSG_02632	FGSG_03628	229533.I1RFY7	229533.I1RIJ1	0	0	0	0	0	0	0.967	0.235	0.974
FGSG_02632	FGSG_03795	229533.I1RFY7	229533.I1RIZ7	0	0	0	0	0	0	0.967	0.168	0.971
FGSG_02632	FGSG_04913	229533.I1RFY7	229533.I1RLU4	0	0	0.447	0.788	0	0	0.911	0	0.919
FGSG_02632	FGSG_06605	229533.I1RFY7	229533.I1RR89	0	0	0.444	0.3	0	0	0.912	0.15	0.943
FGSG_02632	FGSG_07274	229533.I1RFY7	229533.I1RSY7	0	0	0	0	0	0	0.871	0.232	0.897
FGSG_02632	FGSG_08253	229533.I1RFY7	229533.I1RVH7	0	0	0	0	0	0	0.871	0	0.871
FGSG_02632	FGSG_08609	229533.I1RFY7	229533.I1RWE3	0	0	0.428	0.305	0	0	0.871	0	0.907
FGSG_02632	FGSG_09159	229533.I1RFY7	229533.I1RXT4	0	0	0.257	0.149	0	0	0.912	0	0.929
FGSG_02632	FGSG_03529	229533.I1RFY7	229533.V6R5G9	0	0	0	0	0	0	0.867	0.136	0.88
FGSG_02641	FGSG_02978	229533.V6R0R5	229533.V6R7A6	0	0	0	0.667	0	0.229	0.916	0.265	0.938
FGSG_02641	FGSG_05042	229533.V6R0R5	229533.V6R9L0	0	0	0	0.659	0.344	0.229	0.668	0.265	0.832
FGSG_02657	FGSG_11345	229533.I1RG09	229533.I1S3G4	0	0	0	0	0	0	0.948	0	0.948
FGSG_02692	FGSG_04126	229533.A0A0E0RUV3	229533.I1RJU4	0	0	0	0	0.77	0	0	0.872	0.969
FGSG_02700	FGSG_07262	229533.I1RG51	229533.A0A098DVS9	0	0	0	0	0.731	0	0	0.606	0.889
FGSG_02700	FGSG_11878	229533.I1RG51	229533.A0A0E0RP78	0	0	0	0	0.807	0	0	0.524	0.904
FGSG_02700	FGSG_04392	229533.I1RG51	229533.A0A0E0S7B3	0	0	0	0	0.526	0	0	0.65	0.827
FGSG_02700	FGSG_05502	229533.I1RG51	229533.A0A1C3YK72	0	0	0	0	0.783	0	0	0.235	0.827
FGSG_02700	FGSG_05081	229533.I1RG51	229533.I1RM96	0	0	0	0	0.522	0.783	0	0.25	0.915
FGSG_02700	FGSG_07379	229533.I1RG51	229533.I1RT80	0	0	0	0.149	0.709	0	0	0.168	0.742
FGSG_02700	FGSG_07457	229533.I1RG51	229533.I1RTF4	0	0	0	0	0.831	0	0	0.202	0.859
FGSG_02700	FGSG_08439	229533.I1RG51	229533.I1RVZ0	0	0	0	0.15	0.386	0.551	0	0.392	0.802
FGSG_02700	FGSG_06165	229533.I1RG51	229533.I1RQ31	0	0	0	0	0.356	0.553	0	0.425	0.82
FGSG_02700	FGSG_08644	229533.I1RG51	229533.I1RWH4	0	0	0	0	0.756	0	0	0	0.756
FGSG_02700	FGSG_09795	229533.I1RG51	229533.I1RZF6	0	0	0	0	0.728	0.275	0	0.117	0.811
FGSG_02700	FGSG_09870	229533.I1RG51	229533.I1RZM1	0	0	0	0	0.558	0.275	0	0.511	0.83
FGSG_02700	FGSG_10001	229533.I1RG51	229533.I1RZZ1	0	0	0	0	0.834	0	0	0.173	0.857
FGSG_02700	FGSG_10304	229533.I1RG51	229533.I1S0R7	0	0	0	0	0.778	0	0	0.134	0.8
FGSG_02700	FGSG_10908	229533.I1RG51	229533.I1S2C0	0	0	0	0	0.769	0	0	0.32	0.836
FGSG_02700	FGSG_10940	229533.I1RG51	229533.I1S2E8	0	0	0	0	0.613	0.16	0	0.259	0.738
FGSG_02700	FGSG_04350	229533.I1RG51	229533.Q4IEK8	0	0	0	0	0.412	0.581	0	0.135	0.768
FGSG_02751	FGSG_05154	229533.I1RG95	229533.I1RMG4	0	0	0	0	0.185	0	0.9	0.204	0.929
FGSG_02751	FGSG_05912	229533.I1RG95	229533.I1RPE5	0	0	0	0	0	0	0.816	0.68	0.939
FGSG_02751	FGSG_06619	229533.I1RG95	229533.V6REA4	0	0	0	0	0	0	0.8	0	0.8
FGSG_02783	FGSG_05066	229533.I1RGC4	229533.A0A0E0SIE3	0	0	0	0	0	0.505	0	0.433	0.707
FGSG_02783	FGSG_07315	229533.I1RGC4	229533.I1RT23	0	0	0	0	0.383	0.998	0.9	0.949	0.999
FGSG_02783	FGSG_05154	229533.I1RGC4	229533.I1RMG4	0	0	0	0	0.235	0.227	0	0.736	0.83
FGSG_02783	FGSG_05912	229533.I1RGC4	229533.I1RPE5	0	0	0	0	0.198	0	0	0.68	0.732
FGSG_02783	FGSG_09197	229533.I1RGC4	229533.I1RXX1	0	0	0	0	0	0.495	0	0.693	0.838
FGSG_02783	FGSG_10003	229533.I1RGC4	229533.I1RZZ3	0	0	0	0	0.456	0.998	0	0.953	0.999
FGSG_02783	FGSG_09266	229533.I1RGC4	229533.I1RY35	0	0	0	0	0.355	0.42	0	0.833	0.932
FGSG_02783	FGSG_10424	229533.I1RGC4	229533.I1S130	0	0	0	0	0.349	0.222	0	0.673	0.82
FGSG_02783	FGSG_09830	229533.I1RGC4	229533.V6RR38	0	0	0	0	0.321	0.845	0.253	0.945	0.995
FGSG_02783	FGSG_09321	229533.I1RGC4	229533.I1RY81	0	0	0	0	0.345	0.16	0	0.78	0.868
FGSG_02783	FGSG_06784	229533.I1RGC4	229533.V6RG22	0	0	0	0	0.352	0	0	0.792	0.859
FGSG_02785	FGSG_12858	229533.I1RGC6	229533.A0A098E0Z2	0	0	0	0	0	0	0.786	0	0.786
FGSG_02785	FGSG_04181	229533.I1RGC6	229533.I1RJZ7	0	0	0	0	0.327	0.52	0	0.249	0.736
FGSG_02785	FGSG_05422	229533.I1RGC6	229533.I1RN58	0	0	0	0	0.258	0.569	0	0.264	0.744
FGSG_02785	FGSG_06154	229533.I1RGC6	229533.I1RQ21	0	0	0	0	0.411	0	0.961	0.141	0.979
FGSG_02785	FGSG_09266	229533.I1RGC6	229533.I1RY35	0	0	0	0	0	0	0.811	0	0.811
FGSG_02785	FGSG_08335	229533.I1RGC6	229533.I1RVQ0	0	0	0	0	0.754	0	0	0	0.754
FGSG_02785	FGSG_08644	229533.I1RGC6	229533.I1RWH4	0	0	0	0	0.775	0.991	0	0.976	0.999
FGSG_02785	FGSG_09321	229533.I1RGC6	229533.I1RY81	0	0	0	0	0	0	0.709	0	0.709
FGSG_02785	FGSG_09870	229533.I1RGC6	229533.I1RZM1	0	0	0	0	0.493	0.672	0	0.403	0.892
FGSG_02785	FGSG_10908	229533.I1RGC6	229533.I1S2C0	0	0	0	0	0.811	0	0	0	0.811
FGSG_02785	FGSG_10949	229533.I1RGC6	229533.Q4HVQ9	0	0	0	0	0.526	0.531	0	0	0.768
FGSG_02785	FGSG_10001	229533.I1RGC6	229533.I1RZZ1	0	0	0	0	0.616	0	0	0.259	0.703
FGSG_02823	FGSG_07491	229533.A0A098DGB7	229533.I1RTI3	0	0	0	0	0	0	0.906	0	0.906
FGSG_02880	FGSG_07500	229533.I1RGK9	229533.I1RTJ2	0	0	0.289	0.386	0	0	0.955	0	0.962
FGSG_02880	FGSG_08463	229533.I1RGK9	229533.I1RW11	0	0	0	0	0	0	0.979	0	0.979
FGSG_02880	FGSG_08875	229533.I1RGK9	229533.Q4I1N3	0	0	0	0	0	0	0.979	0.053	0.979
FGSG_02881	FGSG_10347	229533.A0A1C3YMN0	229533.I1S0V7	0	0	0	0	0.115	0.2	0.8	0.216	0.874
FGSG_02881	FGSG_05328	229533.A0A1C3YMN0	229533.V6RH92	0	0	0	0	0	0	0.685	0.097	0.703
FGSG_02883	FGSG_05750	229533.I1RGL2	229533.A0A1C3YJU7	0	0	0	0	0	0	0.708	0	0.708
FGSG_02883	FGSG_09547	229533.I1RGL2	229533.I1RYT8	0	0	0	0	0	0	0.708	0	0.708
FGSG_02978	FGSG_05042	229533.V6R7A6	229533.V6R9L0	0	0	0	0.78	0	0	0.871	0	0.871
FGSG_03073	FGSG_09141	229533.A0A098DH82	229533.A0A098DS79	0	0	0	0	0	0	0.772	0	0.772
FGSG_03073	FGSG_10746	229533.A0A098DH82	229533.A0A1C3YK58	0	0	0	0	0	0	0.919	0	0.919
FGSG_03073	FGSG_04117	229533.A0A098DH82	229533.I1RJT5	0	0	0	0	0	0	0.794	0	0.794
FGSG_03073	FGSG_06480	229533.A0A098DH82	229533.I1RQX9	0	0	0	0	0	0	0.754	0	0.754
FGSG_03073	FGSG_08352	229533.A0A098DH82	229533.I1RVR2	0	0	0	0	0	0	0.904	0	0.904
FGSG_03073	FGSG_09739	229533.A0A098DH82	229533.I1RZA7	0	0	0	0	0	0	0.756	0	0.756
FGSG_03073	FGSG_12519	229533.A0A098DH82	229533.I1S6P6	0	0	0	0	0	0	0.951	0.128	0.955
FGSG_03073	FGSG_04194	229533.A0A098DH82	229533.V6RAM6	0	0	0	0.327	0	0	0.909	0	0.909
FGSG_03073	FGSG_08351	229533.A0A098DH82	229533.V6RM02	0	0	0	0	0	0	0.746	0	0.746
FGSG_03073	FGSG_10264	229533.A0A098DH82	229533.V6RY56	0	0	0	0	0	0	0.762	0	0.762
FGSG_03111	FGSG_12851	229533.I1RH67	229533.I1S7M8	0	0	0	0	0.24	0	0	0.647	0.72
FGSG_03111	FGSG_05277	229533.I1RH67	229533.I1RMT0	0.075	0	0	0	0.199	0	0	0.778	0.821
FGSG_03148	FGSG_07477	229533.I1RHA2	229533.A0A1C3YL56	0	0	0.445	0	0.557	0	0	0.397	0.839
FGSG_03180	FGSG_10296	229533.A0A098DJ03	229533.A0A098DB54	0.089	0	0	0.29	0.51	0.566	0	0.895	0.923
FGSG_03180	FGSG_06154	229533.A0A098DJ03	229533.I1RQ21	0	0	0	0	0.136	0.576	0	0.317	0.728
FGSG_03180	FGSG_06246	229533.A0A098DJ03	229533.I1RQA5	0	0	0	0	0.285	0.347	0	0.533	0.763
FGSG_03180	FGSG_06359	229533.A0A098DJ03	229533.I1RQL4	0	0	0	0	0	0.581	0	0.662	0.852
FGSG_03180	FGSG_07832	229533.A0A098DJ03	229533.I1RUE2	0.06	0	0	0	0.095	0.5	0	0.457	0.738
FGSG_03180	FGSG_08677	229533.A0A098DJ03	229533.V6RKY8	0	0	0	0	0.355	0.535	0	0.647	0.885
FGSG_03180	FGSG_13616	229533.A0A098DJ03	229533.I1S9T5	0	0	0	0	0.136	0.604	0.829	0.379	0.959
FGSG_03247	FGSG_08941	229533.V6RDP1	229533.A0A098DEL8	0	0	0	0	0	0	0.765	0.361	0.843
FGSG_03247	FGSG_05023	229533.V6RDP1	229533.A0A1C3YJZ0	0.059	0	0	0	0	0.249	0.714	0.366	0.855
FGSG_03247	FGSG_06619	229533.V6RDP1	229533.V6REA4	0	0	0	0	0	0	0.9	0	0.9
FGSG_03248	FGSG_06784	229533.I1RHJ1	229533.V6RG22	0	0	0	0	0	0	0	0.872	0.872
FGSG_03269	FGSG_07689	229533.I1RHL0	229533.I0LNZ1	0	0	0.465	0.902	0	0	0.765	0	0.775
FGSG_03269	FGSG_06059	229533.I1RHL0	229533.I1RPT0	0	0	0	0	0	0	0.9	0.09	0.905
FGSG_03269	FGSG_09093	229533.I1RHL0	229533.I1RXM0	0	0	0	0	0	0	0.89	0	0.89
FGSG_03269	FGSG_11169	229533.I1RHL0	229533.I1S308	0	0	0	0	0	0	0.912	0	0.912
FGSG_03278	FGSG_04194	229533.I1RHL9	229533.V6RAM6	0	0	0	0	0	0	0.912	0	0.912
FGSG_03288	FGSG_03462	229533.I1RHM8	229533.I1RI39	0	0	0	0	0	0	0.9	0	0.9
FGSG_03288	FGSG_04913	229533.I1RHM8	229533.I1RLU4	0	0	0	0	0	0	0.911	0	0.911
FGSG_03288	FGSG_06605	229533.I1RHM8	229533.I1RR89	0	0	0	0	0	0	0.912	0	0.912
FGSG_03288	FGSG_09159	229533.I1RHM8	229533.I1RXT4	0	0	0	0	0	0	0.912	0	0.912
FGSG_03288	FGSG_11169	229533.I1RHM8	229533.I1S308	0	0	0	0	0	0	0.912	0.078	0.915
FGSG_03311	FGSG_04922	229533.I1RHQ0	229533.A0A098DY52	0	0	0	0	0	0	0.796	0	0.796
FGSG_03311	FGSG_08942	229533.I1RHQ0	229533.V6RK40	0	0	0	0	0	0	0.9	0	0.9
FGSG_03311	FGSG_09599	229533.I1RHQ0	229533.V6RW66	0	0	0	0	0	0	0.9	0	0.9
FGSG_03314	FGSG_08942	229533.A0A0E0S3L9	229533.V6RK40	0	0	0	0	0	0	0.756	0	0.756
FGSG_03314	FGSG_09599	229533.A0A0E0S3L9	229533.V6RW66	0	0	0	0	0	0	0.926	0	0.926
FGSG_03340	FGSG_12858	229533.I1RHS7	229533.A0A098E0Z2	0	0	0	0	0.139	0	0.805	0.115	0.838
FGSG_03346	FGSG_04194	229533.I1RHT3	229533.V6RAM6	0	0	0	0	0.188	0	0.65	0	0.704
FGSG_03406	FGSG_06463	229533.I1RHY7	229533.I1RQW2	0	0	0.229	0	0	0	0.833	0.238	0.893
FGSG_03406	FGSG_03813	229533.I1RHY7	229533.I1RJ14	0	0	0	0	0	0	0.781	0	0.781
FGSG_03406	FGSG_05130	229533.I1RHY7	229533.I1RME1	0	0	0	0	0	0	0.804	0	0.804
FGSG_03406	FGSG_07542	229533.I1RHY7	229533.I1RTN1	0	0	0	0	0	0	0.781	0.259	0.831
FGSG_03406	FGSG_13881	229533.I1RHY7	229533.I1SAK0	0.042	0	0	0	0	0	0.83	0	0.83
FGSG_03406	FGSG_07794	229533.I1RHY7	229533.V6RI46	0.045	0	0	0	0	0	0.981	0.406	0.988
FGSG_03406	FGSG_09291	229533.I1RHY7	229533.V6RMM8	0.045	0	0	0	0	0	0.981	0.516	0.99
FGSG_03414	FGSG_08352	229533.I1RHZ5	229533.I1RVR2	0.081	0	0	0	0.357	0.211	0.869	0.374	0.955
FGSG_03416	FGSG_08352	229533.I1RHZ7	229533.I1RVR2	0	0	0	0	0	0	0.993	0	0.993
FGSG_03430	FGSG_04922	229533.V6RD34	229533.A0A098DY52	0	0	0	0	0	0	0.699	0.257	0.767
FGSG_03430	FGSG_08942	229533.V6RD34	229533.V6RK40	0	0	0	0	0	0	0.708	0	0.708
FGSG_03462	FGSG_06278	229533.I1RI39	229533.A0A1C3YK33	0	0	0	0	0.194	0	0.796	0.36	0.886
FGSG_03462	FGSG_03842	229533.I1RI39	229533.I1RJ42	0	0	0	0	0.234	0	0.9	0.555	0.963
FGSG_03462	FGSG_04913	229533.I1RI39	229533.I1RLU4	0	0	0	0	0	0	0.911	0	0.911
FGSG_03462	FGSG_07274	229533.I1RI39	229533.I1RSY7	0	0	0	0	0	0	0.931	0.134	0.938
FGSG_03462	FGSG_05443	229533.I1RI39	229533.I1RN77	0	0	0	0	0	0	0.708	0	0.708
FGSG_03462	FGSG_06605	229533.I1RI39	229533.I1RR89	0	0	0	0	0	0	0.912	0	0.912
FGSG_03462	FGSG_11169	229533.I1RI39	229533.I1S308	0	0	0	0	0	0	0.979	0	0.979
FGSG_03462	FGSG_08609	229533.I1RI39	229533.I1RWE3	0	0	0	0	0	0	0.982	0.142	0.984
FGSG_03462	FGSG_09159	229533.I1RI39	229533.I1RXT4	0	0	0	0	0	0	0.912	0	0.912
FGSG_03462	FGSG_03529	229533.I1RI39	229533.V6R5G9	0	0	0	0	0	0	0.9	0.326	0.93
FGSG_03462	FGSG_09082	229533.I1RI39	229533.V6RUG6	0	0	0	0	0	0	0.9	0.244	0.921
FGSG_03462	FGSG_11326	229533.I1RI39	229533.V6RUY9	0	0	0	0	0.194	0	0.975	0.432	0.988
FGSG_03475	FGSG_05066	229533.I1RI50	229533.A0A0E0SIE3	0	0	0	0	0	0	0.828	0	0.828
FGSG_03475	FGSG_10007	229533.I1RI50	229533.A0A1C3YJJ7	0	0	0	0	0	0	0.798	0	0.798
FGSG_03475	FGSG_11008	229533.I1RI50	229533.I1S2L1	0	0	0.436	0.17	0	0	0.698	0	0.801
FGSG_03475	FGSG_05375	229533.I1RI50	229533.V6R9L8	0	0	0	0	0	0	0.717	0	0.717
FGSG_03529	FGSG_06605	229533.V6R5G9	229533.I1RR89	0	0	0	0	0	0	0.913	0.345	0.941
FGSG_03529	FGSG_07274	229533.V6R5G9	229533.I1RSY7	0	0	0	0	0	0	0.76	0.418	0.854
FGSG_03529	FGSG_08609	229533.V6R5G9	229533.I1RWE3	0	0	0	0	0	0	0.913	0	0.913
FGSG_03529	FGSG_09159	229533.V6R5G9	229533.I1RXT4	0	0	0	0	0	0	0.913	0	0.913
FGSG_03529	FGSG_09980	229533.V6R5G9	229533.I1RZX4	0	0	0	0	0	0	0	0.768	0.768
FGSG_03537	FGSG_04591	229533.Q00909	229533.I1RL14	0	0	0	0	0	0	0.931	0	0.931
FGSG_03537	FGSG_06784	229533.Q00909	229533.V6RG22	0	0	0	0	0	0	0.8	0	0.8
FGSG_03628	FGSG_03795	229533.I1RIJ1	229533.I1RIZ7	0.054	0	0.256	0.284	0.344	0.179	0.929	0.482	0.977
FGSG_03628	FGSG_04913	229533.I1RIJ1	229533.I1RLU4	0	0	0	0	0	0	0.65	0.235	0.721
FGSG_03628	FGSG_11066	229533.I1RIJ1	229533.I1S2R5	0.084	0	0.2	0.155	0.199	0	0.523	0.27	0.739
FGSG_03628	FGSG_06605	229533.I1RIJ1	229533.I1RR89	0	0	0	0	0	0	0.65	0.232	0.72
FGSG_03628	FGSG_07274	229533.I1RIJ1	229533.I1RSY7	0.077	0	0	0	0.199	0	0.929	0.481	0.969
FGSG_03628	FGSG_08253	229533.I1RIJ1	229533.I1RVH7	0	0	0	0	0.286	0	0.929	0.407	0.967
FGSG_03628	FGSG_08609	229533.I1RIJ1	229533.I1RWE3	0	0	0	0	0	0	0.929	0.245	0.944
FGSG_03628	FGSG_09159	229533.I1RIJ1	229533.I1RXT4	0	0	0	0	0	0	0.913	0	0.913
FGSG_03628	FGSG_09475	229533.I1RIJ1	229533.I1RYL8	0.088	0	0	0	0.321	0	0.612	0	0.739
FGSG_03638	FGSG_10776	229533.I1RIK1	229533.A0A0E0SML0	0	0	0	0	0	0	0.794	0	0.794
FGSG_03741	FGSG_07612	229533.A0A1C3YMW3	229533.I1RTU5	0	0	0	0	0	0	0.769	0	0.769
FGSG_03795	FGSG_04913	229533.I1RIZ7	229533.I1RLU4	0	0	0	0	0	0	0.912	0.168	0.924
FGSG_03795	FGSG_06605	229533.I1RIZ7	229533.I1RR89	0	0	0	0	0	0	0.913	0.136	0.922
FGSG_03795	FGSG_07274	229533.I1RIZ7	229533.I1RSY7	0	0	0	0	0.202	0	0.65	0.463	0.837
FGSG_03795	FGSG_08253	229533.I1RIZ7	229533.I1RVH7	0	0	0	0	0.486	0	0.8	0.259	0.917
FGSG_03795	FGSG_09159	229533.I1RIZ7	229533.I1RXT4	0	0	0	0	0	0	0.913	0	0.913
FGSG_03813	FGSG_05130	229533.I1RJ14	229533.I1RME1	0	0	0	0	0	0	0.8	0	0.8
FGSG_03813	FGSG_06463	229533.I1RJ14	229533.I1RQW2	0	0	0	0	0	0	0.8	0.425	0.88
FGSG_03813	FGSG_07542	229533.I1RJ14	229533.I1RTN1	0	0	0	0	0	0	0.8	0.396	0.874
FGSG_03842	FGSG_06278	229533.I1RJ42	229533.A0A1C3YK33	0.042	0	0	0	0	0	0.799	0.259	0.845
FGSG_03842	FGSG_09082	229533.I1RJ42	229533.V6RUG6	0	0	0.236	0.224	0	0	0.9	0	0.916
FGSG_03842	FGSG_11326	229533.I1RJ42	229533.V6RUY9	0.042	0	0	0	0	0	0.975	0.199	0.979
FGSG_03904	FGSG_06895	229533.I1RJ96	229533.I1RRZ1	0	0	0	0	0.144	0.431	0.582	0.354	0.851
FGSG_03904	FGSG_11048	229533.I1RJ96	229533.I1S2P8	0.081	0	0	0	0	0	0.447	0.488	0.717
FGSG_03904	FGSG_07908	229533.I1RJ96	229533.I1RUL0	0	0	0	0	0	0	0.869	0	0.869
FGSG_03908	FGSG_07794	229533.V6R454	229533.V6RI46	0	0	0	0.602	0	0	0.806	0	0.806
FGSG_03908	FGSG_09291	229533.V6R454	229533.V6RMM8	0	0	0	0.905	0	0	0.806	0.173	0.809
FGSG_03955	FGSG_09093	229533.A0A098DLP1	229533.I1RXM0	0	0	0	0	0	0	0.729	0	0.729
FGSG_04117	FGSG_09141	229533.I1RJT5	229533.A0A098DS79	0	0	0	0	0	0	0.784	0	0.784
FGSG_04117	FGSG_12858	229533.I1RJT5	229533.A0A098E0Z2	0.054	0	0	0	0	0	0.766	0.417	0.86
FGSG_04117	FGSG_10746	229533.I1RJT5	229533.A0A1C3YK58	0	0	0	0	0.213	0	0.799	0.331	0.885
FGSG_04117	FGSG_08601	229533.I1RJT5	229533.A0A1C3YM86	0.08	0	0	0	0.518	0	0.784	0.091	0.901
FGSG_04117	FGSG_06480	229533.I1RJT5	229533.I1RQX9	0	0	0	0	0	0	0.9	0	0.9
FGSG_04117	FGSG_08352	229533.I1RJT5	229533.I1RVR2	0	0	0	0	0.202	0.211	0.8	0.258	0.894
FGSG_04117	FGSG_09739	229533.I1RJT5	229533.I1RZA7	0	0	0	0	0.354	0.508	0.9	0.395	0.978
FGSG_04117	FGSG_09042	229533.I1RJT5	229533.I1RXH3	0.082	0	0	0	0	0	0.9	0.116	0.912
FGSG_04117	FGSG_09240	229533.I1RJT5	229533.I1RY12	0.112	0	0	0	0.346	0	0.524	0.309	0.783
FGSG_04117	FGSG_05154	229533.I1RJT5	229533.I1RMG4	0.063	0	0	0	0	0	0	0.699	0.706
FGSG_04117	FGSG_09960	229533.I1RJT5	229533.I1RZV5	0	0	0	0	0.206	0	0.993	0.415	0.996
FGSG_04117	FGSG_10347	229533.I1RJT5	229533.I1S0V7	0.055	0	0	0	0.353	0	0.955	0.256	0.977
FGSG_04117	FGSG_08351	229533.I1RJT5	229533.V6RM02	0	0	0	0	0	0	0.8	0.092	0.811
FGSG_04117	FGSG_10264	229533.I1RJT5	229533.V6RY56	0.054	0	0	0	0.199	0	0.9	0.873	0.989
FGSG_04126	FGSG_07274	229533.I1RJU4	229533.I1RSY7	0	0	0	0	0	0	0.687	0.194	0.737
FGSG_04126	FGSG_07495	229533.I1RJU4	229533.I1RTI7	0.461	0	0	0	0.571	0	0	0.264	0.815
FGSG_04130	FGSG_09960	229533.I1RJU8	229533.I1RZV5	0	0	0	0	0.237	0	0.804	0.261	0.88
FGSG_04135	FGSG_05422	229533.I1RJV2	229533.I1RN58	0	0	0	0	0.157	0.266	0.618	0	0.743
FGSG_04149	FGSG_04392	229533.I1RJW6	229533.A0A0E0S7B3	0	0	0	0	0.264	0.675	0.804	0.258	0.961
FGSG_04149	FGSG_06165	229533.I1RJW6	229533.I1RQ31	0	0	0	0	0.246	0.866	0.804	0.339	0.985
FGSG_04149	FGSG_07186	229533.I1RJW6	229533.I1RSQ7	0.06	0	0	0	0.932	0.983	0.6	0.602	0.999
FGSG_04149	FGSG_09870	229533.I1RJW6	229533.I1RZM1	0	0	0	0	0.948	0.976	0.519	0.346	0.999
FGSG_04149	FGSG_06246	229533.I1RJW6	229533.I1RQA5	0	0	0	0	0.375	0	0.563	0.097	0.732
FGSG_04149	FGSG_07457	229533.I1RJW6	229533.I1RTF4	0	0	0	0	0.388	0.772	0.804	0.448	0.983
FGSG_04149	FGSG_08335	229533.I1RJW6	229533.I1RVQ0	0	0	0	0	0.962	0.983	0.6	0.557	0.999
FGSG_04149	FGSG_08738	229533.I1RJW6	229533.I1RWQ8	0	0	0	0	0.112	0.798	0	0	0.813
FGSG_04149	FGSG_04350	229533.I1RJW6	229533.Q4IEK8	0	0	0	0	0.285	0.675	0.804	0.366	0.967
FGSG_04155	FGSG_07477	229533.I1RJX2	229533.A0A1C3YL56	0.046	0	0	0	0.571	0	0	0.721	0.876
FGSG_04155	FGSG_13064	229533.I1RJX2	229533.A0A1C3YLC1	0	0	0	0	0	0	0.977	0.277	0.983
FGSG_04155	FGSG_05933	229533.I1RJX2	229533.I1RPG4	0	0	0	0	0	0	0.991	0	0.991
FGSG_04181	FGSG_07262	229533.I1RJZ7	229533.A0A098DVS9	0	0	0	0	0.459	0.494	0	0	0.715
FGSG_04181	FGSG_05422	229533.I1RJZ7	229533.I1RN58	0	0	0	0	0.638	0.588	0	0.275	0.882
FGSG_04181	FGSG_06841	229533.I1RJZ7	229533.I1RRU9	0	0	0	0	0.354	0.493	0	0.647	0.874
FGSG_04181	FGSG_10908	229533.I1RJZ7	229533.I1S2C0	0	0	0	0	0.751	0.172	0	0	0.785
FGSG_04181	FGSG_07401	229533.I1RJZ7	229533.I1RTA0	0	0	0	0	0.354	0.521	0	0.444	0.813
FGSG_04181	FGSG_08644	229533.I1RJZ7	229533.I1RWH4	0	0	0	0	0.356	0.507	0	0.263	0.746
FGSG_04194	FGSG_11884	229533.V6RAM6	229533.A0A1C3YHU3	0	0	0	0	0	0	0.75	0	0.75
FGSG_04194	FGSG_10677	229533.V6RAM6	229533.A0A1C3YJM7	0	0	0	0	0	0	0.913	0	0.913
FGSG_04194	FGSG_05554	229533.V6RAM6	229533.I1RNH4	0	0	0	0	0	0.191	0.912	0	0.926
FGSG_04194	FGSG_06480	229533.V6RAM6	229533.I1RQX9	0	0	0	0	0	0	0.76	0	0.76
FGSG_04194	FGSG_06751	229533.V6RAM6	229533.I1RRM1	0	0	0	0	0	0.191	0.913	0	0.927
FGSG_04194	FGSG_07612	229533.V6RAM6	229533.I1RTU5	0	0	0	0	0	0	0.733	0	0.733
FGSG_04194	FGSG_08266	229533.V6RAM6	229533.I1RVI8	0	0	0	0	0.115	0	0.76	0.257	0.828
FGSG_04194	FGSG_09960	229533.V6RAM6	229533.I1RZV5	0	0	0	0.349	0	0	0.664	0.309	0.725
FGSG_04194	FGSG_10200	229533.V6RAM6	229533.I1S0H2	0	0	0	0	0.114	0	0.76	0.105	0.793
FGSG_04194	FGSG_10855	229533.V6RAM6	229533.I1S269	0	0	0	0	0	0	0.912	0.174	0.924
FGSG_04194	FGSG_09834	229533.V6RAM6	229533.V6RPS5	0	0	0	0	0	0	0.911	0.259	0.931
FGSG_04204	FGSG_08601	229533.I1RK17	229533.A0A1C3YM86	0	0	0	0	0.518	0	0	0.525	0.761
FGSG_04204	FGSG_09374	229533.I1RK17	229533.I1RYC9	0	0	0	0	0.354	0.479	0	0.393	0.778
FGSG_04204	FGSG_09896	229533.I1RK17	229533.Q4HYR2	0	0	0	0	0.515	0	0	0.651	0.823
FGSG_04204	FGSG_06566	229533.I1RK17	229533.V6RE46	0	0	0	0	0.518	0	0	0.611	0.804
FGSG_04288	FGSG_07251	229533.A0A1C3YN48	229533.I1RSW5	0	0	0	0	0.566	0.314	0	0.173	0.732
FGSG_04350	FGSG_10156	229533.Q4IEK8	229533.A0A098DAR0	0	0	0	0	0.71	0.512	0	0	0.852
FGSG_04350	FGSG_07262	229533.Q4IEK8	229533.A0A098DVS9	0	0	0	0	0.866	0.518	0.82	0.264	0.99
FGSG_04350	FGSG_08376	229533.Q4IEK8	229533.A0A0E0RZN1	0	0	0	0	0.341	0.508	0.82	0.348	0.957
FGSG_04350	FGSG_04392	229533.Q4IEK8	229533.A0A0E0S7B3	0	0	0	0	0.522	0.942	0.82	0.703	0.998
FGSG_04350	FGSG_05502	229533.Q4IEK8	229533.A0A1C3YK72	0	0	0	0	0.574	0.518	0.82	0	0.96
FGSG_04350	FGSG_13056	229533.Q4IEK8	229533.A0A1C3YKW9	0	0	0	0	0.701	0	0	0	0.701
FGSG_04350	FGSG_05081	229533.Q4IEK8	229533.I1RM96	0	0	0	0	0.848	0.655	0.82	0.249	0.992
FGSG_04350	FGSG_05108	229533.Q4IEK8	229533.I1RMC0	0	0	0.446	0.388	0.595	0	0	0.436	0.775
FGSG_04350	FGSG_05422	229533.Q4IEK8	229533.I1RN58	0	0	0	0	0.522	0	0	0.666	0.834
FGSG_04350	FGSG_06165	229533.Q4IEK8	229533.I1RQ31	0	0	0	0	0.557	0.935	0.866	0.546	0.998
FGSG_04350	FGSG_07186	229533.Q4IEK8	229533.I1RSQ7	0	0	0	0	0.206	0.699	0	0.25	0.805
FGSG_04350	FGSG_07379	229533.Q4IEK8	229533.I1RT80	0	0	0	0	0.922	0.814	0.82	0.402	0.998
FGSG_04350	FGSG_07457	229533.Q4IEK8	229533.I1RTF4	0	0	0	0	0.851	0.901	0.82	0.669	0.999
FGSG_04350	FGSG_08335	229533.Q4IEK8	229533.I1RVQ0	0	0	0	0	0.456	0.675	0	0.175	0.841
FGSG_04350	FGSG_08439	229533.Q4IEK8	229533.I1RVZ0	0	0	0	0	0.858	0.276	0.82	0.705	0.994
FGSG_04350	FGSG_09795	229533.Q4IEK8	229533.I1RZF6	0	0	0	0	0.883	0.551	0.82	0.756	0.997
FGSG_04350	FGSG_10001	229533.Q4IEK8	229533.I1RZZ1	0	0	0	0	0.795	0.601	0	0.226	0.931
FGSG_04350	FGSG_10304	229533.Q4IEK8	229533.I1S0R7	0	0	0	0	0.532	0.583	0	0.112	0.812
FGSG_04350	FGSG_10908	229533.Q4IEK8	229533.I1S2C0	0	0	0	0	0.646	0.682	0.82	0.405	0.986
FGSG_04350	FGSG_10940	229533.Q4IEK8	229533.I1S2E8	0	0	0	0	0.526	0.617	0.82	0.347	0.976
FGSG_04350	FGSG_05336	229533.Q4IEK8	229533.Q4IBS2	0	0	0.446	0.388	0.496	0.675	0	0.459	0.907
FGSG_04392	FGSG_10156	229533.A0A0E0S7B3	229533.A0A098DAR0	0	0	0	0.194	0.738	0.67	0	0.264	0.927
FGSG_04392	FGSG_07262	229533.A0A0E0S7B3	229533.A0A098DVS9	0	0	0	0	0.515	0.638	0	0	0.817
FGSG_04392	FGSG_11878	229533.A0A0E0S7B3	229533.A0A0E0RP78	0	0	0	0.189	0.611	0.626	0	0	0.848
FGSG_04392	FGSG_08376	229533.A0A0E0S7B3	229533.A0A0E0RZN1	0	0	0	0	0.706	0	0	0	0.706
FGSG_04392	FGSG_13056	229533.A0A0E0S7B3	229533.A0A1C3YKW9	0	0	0	0	0.779	0	0	0.163	0.807
FGSG_04392	FGSG_05081	229533.A0A0E0S7B3	229533.I1RM96	0	0	0	0	0.564	0.519	0	0.278	0.835
FGSG_04392	FGSG_07186	229533.A0A0E0S7B3	229533.I1RSQ7	0	0	0	0	0.25	0.875	0	0.498	0.949
FGSG_04392	FGSG_06165	229533.A0A0E0S7B3	229533.I1RQ31	0	0	0	0	0.562	0.935	0.82	0.669	0.998
FGSG_04392	FGSG_07379	229533.A0A0E0S7B3	229533.I1RT80	0	0	0	0	0.526	0	0	0.404	0.705
FGSG_04392	FGSG_07457	229533.A0A0E0S7B3	229533.I1RTF4	0	0	0	0	0.562	0.935	0.82	0.846	0.999
FGSG_04392	FGSG_06841	229533.A0A0E0S7B3	229533.I1RRU9	0	0	0	0	0.353	0.513	0	0.495	0.827
FGSG_04392	FGSG_08335	229533.A0A0E0S7B3	229533.I1RVQ0	0	0	0	0	0.314	0.767	0	0.232	0.867
FGSG_04392	FGSG_10001	229533.A0A0E0S7B3	229533.I1RZZ1	0	0	0	0	0.896	0.908	0	0.24	0.992
FGSG_04392	FGSG_10908	229533.A0A0E0S7B3	229533.I1S2C0	0	0	0	0	0.56	0.843	0	0.53	0.965
FGSG_04392	FGSG_10940	229533.A0A0E0S7B3	229533.I1S2E8	0	0	0	0	0.564	0.821	0	0.345	0.944
FGSG_04392	FGSG_13112	229533.A0A0E0S7B3	229533.Q4I665	0	0	0	0	0.144	0	0	0.677	0.712
FGSG_04392	FGSG_05336	229533.A0A0E0S7B3	229533.Q4IBS2	0	0	0	0	0.761	0.856	0	0.711	0.989
FGSG_04407	FGSG_09476	229533.I1RKJ7	229533.A0A0E0SH88	0.062	0	0	0	0	0	0.741	0.645	0.906
FGSG_04410	FGSG_08768	229533.I1RKK0	229533.I1RWT6	0	0	0	0	0.115	0.87	0.869	0.109	0.985
FGSG_04470	FGSG_07379	229533.I1RKQ5	229533.I1RT80	0	0	0	0	0.711	0	0	0	0.711
FGSG_04477	FGSG_07262	229533.A0A1C3YN84	229533.A0A098DVS9	0	0	0	0	0.38	0.699	0	0	0.805
FGSG_04477	FGSG_07379	229533.A0A1C3YN84	229533.I1RT80	0	0	0	0	0.298	0.699	0	0	0.78
FGSG_04477	FGSG_10001	229533.A0A1C3YN84	229533.I1RZZ1	0	0	0	0	0.124	0.699	0	0	0.725
FGSG_04477	FGSG_10908	229533.A0A1C3YN84	229533.I1S2C0	0	0	0	0	0.128	0.699	0	0	0.726
FGSG_04477	FGSG_10940	229533.A0A1C3YN84	229533.I1S2E8	0	0	0	0	0.179	0.699	0	0	0.742
FGSG_04477	FGSG_08439	229533.A0A1C3YN84	229533.I1RVZ0	0	0	0	0	0.234	0.699	0	0	0.76
FGSG_04477	FGSG_05081	229533.A0A1C3YN84	229533.I1RM96	0	0	0	0	0.171	0.699	0	0	0.74
FGSG_04477	FGSG_09795	229533.A0A1C3YN84	229533.I1RZF6	0	0	0	0	0.125	0.699	0	0	0.725
FGSG_04543	FGSG_07692	229533.I1RKX2	229533.I1RU18	0	0	0	0	0.104	0	0.9	0.135	0.916
FGSG_04571	FGSG_09539	229533.I1RKZ8	229533.A0A0E0SAK0	0.056	0	0	0	0.137	0	0.895	0.53	0.954
FGSG_04580	FGSG_08312	229533.I1RL06	229533.I1RVN0	0	0	0	0.928	0	0	0.899	0	0.899
FGSG_04591	FGSG_09722	229533.I1RL14	229533.I1RZ92	0.061	0	0	0	0	0	0.9	0.302	0.929
FGSG_04591	FGSG_10424	229533.I1RL14	229533.I1S130	0.059	0	0	0	0.097	0	0.9	0.267	0.929
FGSG_04591	FGSG_06784	229533.I1RL14	229533.V6RG22	0	0	0	0.18	0	0.251	0.9	0.299	0.939
FGSG_04826	FGSG_04922	229533.I1RLM0	229533.A0A098DY52	0	0	0	0	0	0	0.681	0.324	0.775
FGSG_04826	FGSG_08942	229533.I1RLM0	229533.V6RK40	0	0	0	0	0	0	0.98	0	0.98
FGSG_04826	FGSG_10025	229533.I1RLM0	229533.V6RRR4	0	0	0	0.835	0	0	0.908	0	0.908
FGSG_04826	FGSG_09599	229533.I1RLM0	229533.V6RW66	0	0	0	0	0	0	0.975	0	0.975
FGSG_04911	FGSG_09362	229533.I1RLU2	229533.I1RYB8	0	0	0	0	0.207	0	0.8	0.655	0.941
FGSG_04913	FGSG_06605	229533.I1RLU4	229533.I1RR89	0	0	0.443	0.312	0	0	0.65	0.15	0.77
FGSG_04913	FGSG_07274	229533.I1RLU4	229533.I1RSY7	0	0	0	0	0	0	0.871	0.232	0.897
FGSG_04913	FGSG_08253	229533.I1RLU4	229533.I1RVH7	0	0	0	0	0	0	0.871	0	0.871
FGSG_04913	FGSG_08609	229533.I1RLU4	229533.I1RWE3	0	0	0.428	0.321	0	0	0.871	0	0.906
FGSG_04913	FGSG_09159	229533.I1RLU4	229533.I1RXT4	0	0	0.266	0.193	0	0	0.912	0	0.929
FGSG_04922	FGSG_05507	229533.A0A098DY52	229533.I1RND4	0	0	0	0	0.547	0	0.9	0.97	0.999
FGSG_04922	FGSG_08942	229533.A0A098DY52	229533.V6RK40	0	0	0	0.671	0.198	0	0.781	0	0.817
FGSG_04922	FGSG_10025	229533.A0A098DY52	229533.V6RRR4	0	0	0	0	0	0	0.681	0.174	0.725
FGSG_04988	FGSG_05328	229533.A0A1C3YJH4	229533.V6RH92	0	0	0	0.763	0	0	0.929	0	0.929
FGSG_05023	FGSG_05507	229533.A0A1C3YJZ0	229533.I1RND4	0.132	0	0	0	0.336	0	0.612	0.247	0.809
FGSG_05023	FGSG_07017	229533.A0A1C3YJZ0	229533.I1RSA3	0.048	0	0	0	0.187	0	0.8	0.49	0.91
FGSG_05048	FGSG_10746	229533.I1RM66	229533.A0A1C3YK58	0	0	0	0	0	0	0.982	0.118	0.983
FGSG_05048	FGSG_08700	229533.I1RM66	229533.I1RWM4	0	0	0	0	0.107	0	0.978	0.166	0.982
FGSG_05048	FGSG_09521	229533.I1RM66	229533.I1RYR3	0	0	0	0.859	0	0	0.865	0	0.865
FGSG_05048	FGSG_09739	229533.I1RM66	229533.I1RZA7	0	0	0	0	0	0	0.982	0.123	0.984
FGSG_05048	FGSG_12519	229533.I1RM66	229533.I1S6P6	0	0	0	0	0	0	0.756	0	0.756
FGSG_05048	FGSG_09896	229533.I1RM66	229533.Q4HYR2	0	0	0	0	0	0	0.982	0	0.982
FGSG_05066	FGSG_09539	229533.A0A0E0SIE3	229533.A0A0E0SAK0	0	0	0	0	0.199	0.533	0	0.458	0.78
FGSG_05066	FGSG_05615	229533.A0A0E0SIE3	229533.A0A0E0SID1	0	0	0	0	0	0.505	0	0.613	0.8
FGSG_05066	FGSG_11008	229533.A0A0E0SIE3	229533.I1S2L1	0	0	0	0	0	0	0.754	0	0.754
FGSG_05066	FGSG_10007	229533.A0A0E0SIE3	229533.A0A1C3YJJ7	0	0	0	0	0	0	0.77	0.77	0.945
FGSG_05066	FGSG_11228	229533.A0A0E0SIE3	229533.I1S360	0	0	0	0	0	0	0.76	0	0.76
FGSG_05081	FGSG_07262	229533.I1RM96	229533.A0A098DVS9	0	0	0	0	0.739	0.917	0.87	0.837	0.999
FGSG_05081	FGSG_11878	229533.I1RM96	229533.A0A0E0RP78	0	0	0	0	0.761	0.671	0	0	0.918
FGSG_05081	FGSG_08376	229533.I1RM96	229533.A0A0E0RZN1	0	0	0	0	0.486	0	0.866	0	0.928
FGSG_05081	FGSG_05502	229533.I1RM96	229533.A0A1C3YK72	0	0	0	0	0.773	0.671	0.866	0.232	0.991
FGSG_05081	FGSG_06925	229533.I1RM96	229533.I1RS19	0	0	0	0	0.784	0.509	0	0.116	0.898
FGSG_05081	FGSG_07379	229533.I1RM96	229533.I1RT80	0	0	0	0.145	0.709	0.699	0.891	0.531	0.994
FGSG_05081	FGSG_09795	229533.I1RM96	229533.I1RZF6	0	0	0	0	0.656	0.699	0.6	0.421	0.973
FGSG_05081	FGSG_10001	229533.I1RM96	229533.I1RZZ1	0	0	0	0	0.761	0.956	0.946	0.489	0.999
FGSG_05081	FGSG_10304	229533.I1RM96	229533.I1S0R7	0	0	0	0	0.523	0.504	0	0.297	0.819
FGSG_05081	FGSG_06165	229533.I1RM96	229533.I1RQ31	0	0	0	0	0.6	0.485	0	0.262	0.835
FGSG_05081	FGSG_07457	229533.I1RM96	229533.I1RTF4	0	0	0	0	0.74	0	0	0.26	0.799
FGSG_05081	FGSG_10908	229533.I1RM96	229533.I1S2C0	0	0	0	0	0.877	0.979	0.946	0.56	0.999
FGSG_05081	FGSG_08439	229533.I1RM96	229533.I1RVZ0	0	0	0	0.116	0.711	0.841	0.598	0.631	0.991
FGSG_05081	FGSG_10940	229533.I1RM96	229533.I1S2E8	0	0	0	0	0.643	0.538	0.6	0.173	0.938
FGSG_05130	FGSG_06463	229533.I1RME1	229533.I1RQW2	0	0	0	0	0	0	0.8	0	0.8
FGSG_05130	FGSG_07542	229533.I1RME1	229533.I1RTN1	0	0	0	0	0	0	0.8	0	0.8
FGSG_05130	FGSG_13881	229533.I1RME1	229533.I1SAK0	0	0	0	0	0	0	0.8	0	0.8
FGSG_05140	FGSG_11884	229533.I1RMF1	229533.A0A1C3YHU3	0	0	0	0	0.108	0	0.979	0	0.98
FGSG_05140	FGSG_09321	229533.I1RMF1	229533.I1RY81	0.045	0	0	0	0	0	0.978	0.234	0.983
FGSG_05140	FGSG_13111	229533.I1RMF1	229533.I1S8D3	0	0	0	0	0.285	0	0.978	0.138	0.985
FGSG_05140	FGSG_05551	229533.I1RMF1	229533.V6RHX2	0	0	0	0	0.285	0.283	0.462	0.37	0.803
FGSG_05154	FGSG_10007	229533.I1RMG4	229533.A0A1C3YJJ7	0.046	0	0	0	0	0	0.299	0.664	0.756
FGSG_05154	FGSG_08596	229533.I1RMG4	229533.I1RWD2	0	0	0	0	0.239	0.227	0	0.711	0.815
FGSG_05269	FGSG_05904	229533.I1RMS2	229533.A0A0E0SMT9	0	0	0	0	0.238	0	0.868	0	0.895
FGSG_05277	FGSG_12851	229533.I1RMT0	229533.I1S7M8	0.045	0	0	0	0.344	0	0	0.593	0.723
FGSG_05321	FGSG_11656	229533.I1RMW8	229533.I1S489	0	0	0.443	0	0.349	0.485	0.9	0.264	0.984
FGSG_05321	FGSG_05322	229533.I1RMW8	229533.I1RMW9	0	0	0.443	0	0.349	0.485	0.9	0.264	0.984
FGSG_05321	FGSG_06580	229533.I1RMW8	229533.I1RR68	0.063	0	0	0	0.574	0.407	0.9	0.484	0.986
FGSG_05321	FGSG_13675	229533.I1RMW8	229533.I1S9Z4	0	0	0	0	0	0	0.9	0	0.9
FGSG_05321	FGSG_13737	229533.I1RMW8	229533.I1SA56	0	0	0	0	0	0	0.897	0	0.897
FGSG_05322	FGSG_12858	229533.I1RMW9	229533.A0A098E0Z2	0	0	0	0	0.226	0	0.692	0.173	0.786
FGSG_05322	FGSG_11656	229533.I1RMW9	229533.I1S489	0	0	0.447	0.774	0	0	0.8	0	0.819
FGSG_05322	FGSG_06580	229533.I1RMW9	229533.I1RR68	0.063	0	0	0	0.229	0.366	0.9	0.482	0.972
FGSG_05322	FGSG_13675	229533.I1RMW9	229533.I1S9Z4	0	0	0	0	0	0	0.979	0	0.979
FGSG_05322	FGSG_13737	229533.I1RMW9	229533.I1SA56	0	0	0	0	0	0	0.897	0	0.897
FGSG_05328	FGSG_06246	229533.V6RH92	229533.I1RQA5	0	0	0	0	0	0	0.708	0.317	0.792
FGSG_05328	FGSG_08266	229533.V6RH92	229533.I1RVI8	0	0	0	0	0.234	0	0.702	0.263	0.817
FGSG_05328	FGSG_08700	229533.V6RH92	229533.I1RWM4	0	0	0	0	0.186	0	0.709	0.264	0.81
FGSG_05328	FGSG_09521	229533.V6RH92	229533.I1RYR3	0	0	0	0	0.202	0	0.709	0	0.758
FGSG_05328	FGSG_09896	229533.V6RH92	229533.Q4HYR2	0	0	0	0	0.181	0	0.709	0.269	0.811
FGSG_05336	FGSG_10156	229533.Q4IBS2	229533.A0A098DAR0	0	0	0	0	0.701	0.512	0	0	0.848
FGSG_05336	FGSG_07262	229533.Q4IBS2	229533.A0A098DVS9	0	0	0	0	0.871	0.518	0	0	0.935
FGSG_05336	FGSG_05502	229533.Q4IBS2	229533.A0A1C3YK72	0	0	0	0	0.354	0	0	0.717	0.809
FGSG_05336	FGSG_13056	229533.Q4IBS2	229533.A0A1C3YKW9	0	0	0	0	0.874	0	0	0	0.874
FGSG_05336	FGSG_06165	229533.Q4IBS2	229533.I1RQ31	0	0	0	0	0.548	0.843	0	0.264	0.943
FGSG_05336	FGSG_07186	229533.Q4IBS2	229533.I1RSQ7	0	0	0	0	0.189	0.624	0	0.33	0.778
FGSG_05336	FGSG_07457	229533.Q4IBS2	229533.I1RTF4	0	0	0	0	0.212	0.829	0	0.775	0.967
FGSG_05336	FGSG_10940	229533.Q4IBS2	229533.I1S2E8	0	0	0	0	0.86	0.533	0	0	0.932
FGSG_05375	FGSG_11008	229533.V6R9L8	229533.I1S2L1	0	0	0	0	0	0	0.762	0	0.762
FGSG_05375	FGSG_11228	229533.V6R9L8	229533.I1S360	0	0	0	0	0	0	0.975	0	0.975
FGSG_05387	FGSG_05777	229533.I1RN26	229533.I1RP27	0	0	0	0	0.526	0.442	0.774	0.677	0.978
FGSG_05387	FGSG_07237	229533.I1RN26	229533.I1RSV2	0	0	0	0	0.587	0.504	0.774	0.652	0.982
FGSG_05387	FGSG_08644	229533.I1RN26	229533.I1RWH4	0	0	0	0	0.568	0	0	0.362	0.713
FGSG_05409	FGSG_13064	229533.I1RN46	229533.A0A1C3YLC1	0	0	0	0	0	0	0.969	0.127	0.972
FGSG_05409	FGSG_13616	229533.I1RN46	229533.I1S9T5	0	0	0	0	0	0	0.788	0.281	0.841
FGSG_05409	FGSG_09162	229533.I1RN46	229533.V6RUT5	0	0	0	0	0	0	0.9	0.115	0.908
FGSG_05422	FGSG_08474	229533.I1RN58	229533.A0A098DCZ4	0	0	0	0	0.353	0	0.601	0.67	0.907
FGSG_05422	FGSG_13028	229533.I1RN58	229533.A0A1C3YL59	0	0	0	0	0.257	0.622	0	0.246	0.77
FGSG_05422	FGSG_05523	229533.I1RN58	229533.I1RNE7	0	0	0	0	0.267	0	0	0.748	0.807
FGSG_05422	FGSG_07237	229533.I1RN58	229533.I1RSV2	0	0	0	0	0.787	0.808	0.888	0.786	0.999
FGSG_05422	FGSG_06315	229533.I1RN58	229533.I1RQH3	0	0	0	0	0.114	0.582	0	0.53	0.811
FGSG_05422	FGSG_05777	229533.I1RN58	229533.I1RP27	0	0	0	0	0.628	0.828	0.88	0.868	0.999
FGSG_05422	FGSG_06841	229533.I1RN58	229533.I1RRU9	0	0	0	0	0.273	0.908	0.8	0.932	0.999
FGSG_05422	FGSG_07401	229533.I1RN58	229533.I1RTA0	0	0	0	0	0.458	0.492	0	0.57	0.871
FGSG_05422	FGSG_10908	229533.I1RN58	229533.I1S2C0	0	0	0	0	0.744	0	0	0.229	0.794
FGSG_05422	FGSG_09795	229533.I1RN58	229533.I1RZF6	0	0	0	0	0.753	0	0	0	0.753
FGSG_05422	FGSG_09870	229533.I1RN58	229533.I1RZM1	0	0	0	0	0.432	0.533	0	0.343	0.811
FGSG_05443	FGSG_05750	229533.I1RN77	229533.A0A1C3YJU7	0	0	0	0	0	0	0.82	0	0.82
FGSG_05443	FGSG_09547	229533.I1RN77	229533.I1RYT8	0	0	0	0	0	0	0.82	0.135	0.838
FGSG_05444	FGSG_13028	229533.I1RN78	229533.A0A1C3YL59	0	0	0	0.142	0.185	0.507	0	0.671	0.817
FGSG_05444	FGSG_09870	229533.I1RN78	229533.I1RZM1	0	0	0	0	0	0.68	0	0.587	0.862
FGSG_05502	FGSG_07262	229533.A0A1C3YK72	229533.A0A098DVS9	0	0	0	0	0.494	0.221	0.944	0	0.976
FGSG_05502	FGSG_11878	229533.A0A1C3YK72	229533.A0A0E0RP78	0	0	0	0	0.748	0	0	0	0.748
FGSG_05502	FGSG_08376	229533.A0A1C3YK72	229533.A0A0E0RZN1	0	0	0	0	0.913	0	0.866	0	0.988
FGSG_05502	FGSG_13056	229533.A0A1C3YK72	229533.A0A1C3YKW9	0	0	0	0	0.734	0	0	0.431	0.842
FGSG_05502	FGSG_09795	229533.A0A1C3YK72	229533.I1RZF6	0	0	0	0	0.565	0.227	0.598	0.331	0.897
FGSG_05502	FGSG_09870	229533.A0A1C3YK72	229533.I1RZM1	0	0	0	0	0.29	0.505	0	0.384	0.765
FGSG_05502	FGSG_10908	229533.A0A1C3YK72	229533.I1S2C0	0	0	0	0	0.86	0.64	0.82	0.173	0.991
FGSG_05502	FGSG_07379	229533.A0A1C3YK72	229533.I1RT80	0	0	0	0	0.806	0	0.944	0.406	0.993
FGSG_05502	FGSG_08439	229533.A0A1C3YK72	229533.I1RVZ0	0	0	0	0	0.89	0.504	0.866	0.129	0.993
FGSG_05502	FGSG_10940	229533.A0A1C3YK72	229533.I1S2E8	0	0	0	0	0.673	0.632	0.82	0.173	0.98
FGSG_05507	FGSG_08601	229533.I1RND4	229533.A0A1C3YM86	0.081	0	0	0	0	0	0	0.799	0.807
FGSG_05507	FGSG_06328	229533.I1RND4	229533.I1RQI4	0.082	0	0	0	0	0	0.519	0.491	0.756
FGSG_05507	FGSG_09240	229533.I1RND4	229533.I1RY12	0.126	0	0	0	0	0	0.816	0.165	0.854
FGSG_05523	FGSG_08474	229533.I1RNE7	229533.A0A098DCZ4	0	0	0	0	0.142	0	0	0.857	0.872
FGSG_05551	FGSG_10347	229533.V6RHX2	229533.I1S0V7	0	0	0	0	0.265	0	0.503	0.325	0.732
FGSG_05554	FGSG_11884	229533.I1RNH4	229533.A0A1C3YHU3	0	0	0	0	0	0	0.782	0	0.782
FGSG_05554	FGSG_06751	229533.I1RNH4	229533.I1RRM1	0	0	0.448	0.914	0	0	0.955	0	0.957
FGSG_05554	FGSG_09960	229533.I1RNH4	229533.I1RZV5	0	0	0	0	0.232	0	0.718	0.259	0.826
FGSG_05554	FGSG_06752	229533.I1RNH4	229533.V6RF62	0	0	0	0	0.33	0.182	0.9	0.263	0.954
FGSG_05615	FGSG_10119	229533.A0A0E0SID1	229533.V6RXR0	0.059	0	0	0	0	0	0.697	0	0.703
FGSG_05615	FGSG_07186	229533.A0A0E0SID1	229533.I1RSQ7	0	0	0	0	0.675	0	0	0.134	0.707
FGSG_05615	FGSG_08875	229533.A0A0E0SID1	229533.Q4I1N3	0	0	0	0	0.532	0	0	0.437	0.725
FGSG_05615	FGSG_10200	229533.A0A0E0SID1	229533.I1S0H2	0	0	0	0	0.235	0.664	0	0.242	0.788
FGSG_05615	FGSG_10267	229533.A0A0E0SID1	229533.I1S0N3	0.055	0	0	0	0.318	0.482	0	0.428	0.783
FGSG_05658	FGSG_06290	229533.A0A1C3YJU0	229533.I1RQE8	0	0	0	0	0.207	0	0.782	0.145	0.839
FGSG_05658	FGSG_08875	229533.A0A1C3YJU0	229533.Q4I1N3	0	0	0	0	0.568	0	0	0.874	0.943
FGSG_05658	FGSG_08463	229533.A0A1C3YJU0	229533.I1RW11	0	0	0	0	0.569	0	0	0.761	0.893
FGSG_05658	FGSG_08350	229533.A0A1C3YJU0	229533.V6RK96	0	0	0	0	0	0	0.782	0.145	0.806
FGSG_05658	FGSG_10119	229533.A0A1C3YJU0	229533.V6RXR0	0	0	0	0	0.226	0	0.693	0	0.752
FGSG_05658	FGSG_09934	229533.A0A1C3YJU0	229533.I1RZT0	0	0	0	0	0.354	0	0.278	0.445	0.719
FGSG_05658	FGSG_11345	229533.A0A1C3YJU0	229533.I1S3G4	0	0	0	0	0	0	0.749	0	0.749
FGSG_05750	FGSG_08397	229533.A0A1C3YJU7	229533.I1RVV2	0	0	0	0	0	0	0.82	0	0.82
FGSG_05777	FGSG_09870	229533.I1RP27	229533.I1RZM1	0	0	0	0	0.672	0.824	0	0.377	0.961
FGSG_05777	FGSG_07186	229533.I1RP27	229533.I1RSQ7	0	0	0	0	0.73	0	0	0.265	0.793
FGSG_05777	FGSG_07237	229533.I1RP27	229533.I1RSV2	0	0	0	0	0.8	0.986	0.955	0.974	0.999
FGSG_05777	FGSG_07401	229533.I1RP27	229533.I1RTA0	0	0	0	0	0.73	0	0	0.268	0.794
FGSG_05777	FGSG_08335	229533.I1RP27	229533.I1RVQ0	0	0	0	0	0.78	0	0	0.243	0.826
FGSG_05777	FGSG_06315	229533.I1RP27	229533.I1RQH3	0	0	0	0	0.543	0.958	0.956	0.78	0.999
FGSG_05777	FGSG_06841	229533.I1RP27	229533.I1RRU9	0	0	0	0	0.665	0.683	0.567	0.681	0.983
FGSG_05777	FGSG_08644	229533.I1RP27	229533.I1RWH4	0	0	0	0	0.73	0.154	0	0.259	0.816
FGSG_05777	FGSG_10001	229533.I1RP27	229533.I1RZZ1	0	0	0	0	0.727	0.228	0	0	0.78
FGSG_05777	FGSG_10908	229533.I1RP27	229533.I1S2C0	0	0	0	0	0.868	0	0	0.345	0.91
FGSG_05784	FGSG_12648	229533.I1RP33	229533.A0A098E428	0	0	0	0	0	0	0.948	0.117	0.952
FGSG_05784	FGSG_07890	229533.I1RP33	229533.I1RUJ5	0	0	0.444	0.835	0	0	0.952	0.399	0.958
FGSG_05784	FGSG_06184	229533.I1RP33	229533.I1RQ48	0.06	0	0	0	0.145	0	0.948	0.525	0.977
FGSG_05791	FGSG_10369	229533.A0A1C3YJV7	229533.I1S0X7	0	0	0	0	0	0	0.958	0	0.958
FGSG_05912	FGSG_09197	229533.I1RPE5	229533.I1RXX1	0.461	0	0.282	0	0.142	0.518	0.979	0.786	0.999
FGSG_05912	FGSG_09266	229533.I1RPE5	229533.I1RY35	0.461	0	0.364	0	0.543	0	0.608	0.142	0.938
FGSG_05912	FGSG_09321	229533.I1RPE5	229533.I1RY81	0.054	0	0	0	0.288	0	0.369	0.951	0.976
FGSG_05912	FGSG_09722	229533.I1RPE5	229533.I1RZ92	0.461	0	0	0	0.391	0	0.608	0.855	0.979
FGSG_05912	FGSG_10003	229533.I1RPE5	229533.I1RZZ3	0	0	0	0	0.219	0	0	0.789	0.828
FGSG_05912	FGSG_10424	229533.I1RPE5	229533.I1S130	0.461	0	0.355	0	0.713	0	0.816	0.446	0.988
FGSG_05912	FGSG_07315	229533.I1RPE5	229533.I1RT23	0	0	0	0	0.416	0	0	0.631	0.775
FGSG_05912	FGSG_06784	229533.I1RPE5	229533.V6RG22	0.061	0	0	0	0.182	0	0.347	0.926	0.958
FGSG_05912	FGSG_09830	229533.I1RPE5	229533.V6RR38	0	0	0	0	0.401	0	0	0.776	0.86
FGSG_05932	FGSG_10077	229533.I1RPG3	229533.A0A1C3YJI6	0.112	0	0.273	0	0.832	0.869	0	0.405	0.99
FGSG_05932	FGSG_07414	229533.I1RPG3	229533.I1RTB3	0	0	0	0	0.519	0.699	0	0	0.849
FGSG_05933	FGSG_09476	229533.I1RPG4	229533.A0A0E0SH88	0	0	0	0	0	0	0.812	0	0.812
FGSG_05933	FGSG_13064	229533.I1RPG4	229533.A0A1C3YLC1	0	0	0	0	0	0	0.812	0	0.812
FGSG_05933	FGSG_09162	229533.I1RPG4	229533.V6RUT5	0	0	0	0	0	0	0.812	0	0.812
FGSG_06047	FGSG_06089	229533.I1RPR8	229533.A0A1C3YK01	0	0	0	0	0	0	0.82	0.173	0.845
FGSG_06059	FGSG_07689	229533.I1RPT0	229533.I0LNZ1	0	0	0	0	0	0	0.765	0.09	0.777
FGSG_06059	FGSG_11169	229533.I1RPT0	229533.I1S308	0	0	0	0	0	0	0.935	0	0.935
FGSG_06089	FGSG_08474	229533.A0A1C3YK01	229533.A0A098DCZ4	0	0	0	0	0.589	0	0	0.353	0.723
FGSG_06089	FGSG_08768	229533.A0A1C3YK01	229533.I1RWT6	0	0	0	0	0	0.72	0.626	0.101	0.898
FGSG_06127	FGSG_08601	229533.I1RPZ5	229533.A0A1C3YM86	0	0	0	0	0	0	0.783	0.248	0.83
FGSG_06127	FGSG_06681	229533.I1RPZ5	229533.I1RRG1	0.042	0	0	0	0.201	0	0.9	0.77	0.98
FGSG_06127	FGSG_08700	229533.I1RPZ5	229533.I1RWM4	0	0	0	0	0.235	0	0.8	0.263	0.877
FGSG_06127	FGSG_09042	229533.I1RPZ5	229533.I1RXH3	0.042	0	0	0	0	0	0.9	0	0.9
FGSG_06127	FGSG_11113	229533.I1RPZ5	229533.I1S2V9	0	0	0	0	0	0	0.82	0	0.82
FGSG_06154	FGSG_06246	229533.I1RQ21	229533.I1RQA5	0	0	0.219	0	0.756	0.507	0.574	0.665	0.984
FGSG_06154	FGSG_08644	229533.I1RQ21	229533.I1RWH4	0	0	0.423	0.379	0.438	0.154	0	0.742	0.796
FGSG_06154	FGSG_06841	229533.I1RQ21	229533.I1RRU9	0	0	0	0	0.311	0.492	0	0.603	0.849
FGSG_06154	FGSG_09870	229533.I1RQ21	229533.I1RZM1	0	0	0	0	0.584	0.552	0	0.116	0.821
FGSG_06154	FGSG_10424	229533.I1RQ21	229533.I1S130	0	0	0	0	0	0.404	0.521	0.129	0.73
FGSG_06165	FGSG_10156	229533.I1RQ31	229533.A0A098DAR0	0	0	0	0	0.558	0.533	0	0.257	0.833
FGSG_06165	FGSG_07262	229533.I1RQ31	229533.A0A098DVS9	0	0	0	0	0.94	0.518	0	0.362	0.98
FGSG_06165	FGSG_11878	229533.I1RQ31	229533.A0A0E0RP78	0	0	0	0	0.517	0.512	0	0.221	0.8
FGSG_06165	FGSG_13056	229533.I1RQ31	229533.A0A1C3YKW9	0	0	0	0	0.68	0.21	0	0	0.736
FGSG_06165	FGSG_07186	229533.I1RQ31	229533.I1RSQ7	0	0	0.207	0	0.222	0.699	0	0.458	0.886
FGSG_06165	FGSG_09795	229533.I1RQ31	229533.I1RZF6	0	0	0	0.113	0.721	0	0	0.781	0.912
FGSG_06165	FGSG_07237	229533.I1RQ31	229533.I1RSV2	0	0	0	0	0.694	0	0	0.136	0.724
FGSG_06165	FGSG_10001	229533.I1RQ31	229533.I1RZZ1	0	0	0	0	0.745	0	0	0.312	0.817
FGSG_06165	FGSG_07379	229533.I1RQ31	229533.I1RT80	0	0	0	0	0.928	0.557	0	0.4	0.979
FGSG_06165	FGSG_07457	229533.I1RQ31	229533.I1RTF4	0	0	0	0	0.922	0.917	0.82	0.645	0.999
FGSG_06165	FGSG_08335	229533.I1RQ31	229533.I1RVQ0	0	0	0	0	0.392	0.875	0	0.174	0.932
FGSG_06165	FGSG_08439	229533.I1RQ31	229533.I1RVZ0	0	0	0	0	0.939	0	0	0.12	0.944
FGSG_06165	FGSG_10908	229533.I1RQ31	229533.I1S2C0	0	0	0.3	0	0.802	0.522	0	0.345	0.951
FGSG_06165	FGSG_10940	229533.I1RQ31	229533.I1S2E8	0	0	0.321	0	0.632	0.514	0	0.249	0.897
FGSG_06184	FGSG_12648	229533.I1RQ48	229533.A0A098E428	0	0	0	0	0.244	0.15	0.8	0.263	0.893
FGSG_06184	FGSG_06580	229533.I1RQ48	229533.I1RR68	0	0	0	0	0.559	0	0	0.825	0.92
FGSG_06184	FGSG_07890	229533.I1RQ48	229533.I1RUJ5	0.06	0	0	0	0	0	0.8	0.53	0.904
FGSG_06184	FGSG_08620	229533.I1RQ48	229533.I1RWF4	0	0	0	0.373	0	0.469	0	0.883	0.761
FGSG_06184	FGSG_09830	229533.I1RQ48	229533.V6RR38	0	0	0	0	0.144	0	0	0.718	0.748
FGSG_06184	FGSG_10739	229533.I1RQ48	229533.V6RVJ3	0.116	0	0	0	0.192	0.212	0	0.724	0.824
FGSG_06246	FGSG_08335	229533.I1RQA5	229533.I1RVQ0	0	0	0	0	0.435	0	0.563	0.098	0.758
FGSG_06246	FGSG_09870	229533.I1RQA5	229533.I1RZM1	0	0	0	0	0.497	0	0.563	0.261	0.823
FGSG_06246	FGSG_07186	229533.I1RQA5	229533.I1RSQ7	0	0	0	0	0.442	0	0.581	0.165	0.788
FGSG_06246	FGSG_10264	229533.I1RQA5	229533.V6RY56	0	0	0	0	0	0.275	0.39	0.481	0.75
FGSG_06278	FGSG_09082	229533.A0A1C3YK33	229533.V6RUG6	0.042	0	0	0	0	0	0.9	0.07	0.903
FGSG_06278	FGSG_11326	229533.A0A1C3YK33	229533.V6RUY9	0	0	0.444	0.89	0	0	0.948	0	0.95
FGSG_06290	FGSG_08352	229533.I1RQE8	229533.I1RVR2	0.081	0	0	0	0.088	0	0.9	0.388	0.942
FGSG_06290	FGSG_10267	229533.I1RQE8	229533.I1S0N3	0.061	0	0	0	0.31	0.418	0.9	0.372	0.972
FGSG_06290	FGSG_08350	229533.I1RQE8	229533.V6RK96	0	0	0.448	0.918	0	0	0.8	0.266	0.811
FGSG_06290	FGSG_08351	229533.I1RQE8	229533.V6RM02	0.061	0	0	0	0.2	0	0.893	0.305	0.937
FGSG_06290	FGSG_11345	229533.I1RQE8	229533.I1S3G4	0.045	0	0	0	0	0	0.975	0.147	0.978
FGSG_06313	FGSG_07186	229533.I1RQH1	229533.I1RSQ7	0	0	0.242	0	0.618	0	0	0.139	0.729
FGSG_06313	FGSG_10940	229533.I1RQH1	229533.I1S2E8	0	0	0.348	0	0.202	0	0.567	0.211	0.798
FGSG_06315	FGSG_09870	229533.I1RQH3	229533.I1RZM1	0	0	0	0	0.612	0.652	0	0.105	0.869
FGSG_06315	FGSG_06841	229533.I1RQH3	229533.I1RRU9	0	0	0	0	0.216	0.582	0.567	0.335	0.893
FGSG_06315	FGSG_07237	229533.I1RQH3	229533.I1RSV2	0	0	0	0	0.209	0.958	0.91	0.777	0.999
FGSG_06328	FGSG_10855	229533.I1RQI4	229533.I1S269	0	0	0	0	0	0	0.657	0.234	0.726
FGSG_06328	FGSG_09834	229533.I1RQI4	229533.V6RPS5	0.042	0	0	0	0	0	0.8	0	0.8
FGSG_06463	FGSG_07542	229533.I1RQW2	229533.I1RTN1	0	0	0	0.243	0	0	0.8	0.407	0.858
FGSG_06463	FGSG_06619	229533.I1RQW2	229533.V6REA4	0	0	0	0	0	0	0.921	0	0.921
FGSG_06480	FGSG_10746	229533.I1RQX9	229533.A0A1C3YK58	0	0	0	0	0	0	0.965	0	0.965
FGSG_06480	FGSG_07612	229533.I1RQX9	229533.I1RTU5	0	0	0	0	0	0	0.973	0	0.973
FGSG_06480	FGSG_09042	229533.I1RQX9	229533.I1RXH3	0.053	0	0	0	0	0	0.979	0.089	0.98
FGSG_06480	FGSG_09638	229533.I1RQX9	229533.I1RZ20	0	0	0	0	0	0	0.955	0	0.955
FGSG_06480	FGSG_09739	229533.I1RQX9	229533.I1RZA7	0	0	0	0	0	0	0.968	0	0.968
FGSG_06480	FGSG_09934	229533.I1RQX9	229533.I1RZT0	0	0	0	0	0	0	0.955	0	0.955
FGSG_06480	FGSG_10264	229533.I1RQX9	229533.V6RY56	0	0	0	0	0	0	0.993	0	0.993
FGSG_06480	FGSG_11396	229533.I1RQX9	229533.I1S3K8	0	0	0	0	0	0	0.931	0	0.931
FGSG_06480	FGSG_12519	229533.I1RQX9	229533.I1S6P6	0	0	0	0	0	0	0.744	0	0.744
FGSG_06566	FGSG_08601	229533.V6RE46	229533.A0A1C3YM86	0	0	0	0	0.767	0	0	0.542	0.889
FGSG_06566	FGSG_08700	229533.V6RE46	229533.I1RWM4	0	0	0	0	0.525	0	0	0.458	0.732
FGSG_06566	FGSG_10347	229533.V6RE46	229533.I1S0V7	0	0	0	0	0.52	0	0	0.458	0.729
FGSG_06566	FGSG_09896	229533.V6RE46	229533.Q4HYR2	0	0	0	0	0.757	0	0	0.653	0.912
FGSG_06580	FGSG_12858	229533.I1RR68	229533.A0A098E0Z2	0.052	0	0	0	0.526	0	0.766	0.665	0.96
FGSG_06580	FGSG_08601	229533.I1RR68	229533.A0A1C3YM86	0	0	0	0	0.085	0	0.816	0.497	0.908
FGSG_06580	FGSG_09638	229533.I1RR68	229533.I1RZ20	0.08	0	0	0.061	0.236	0.508	0.449	0.597	0.902
FGSG_06580	FGSG_08266	229533.I1RR68	229533.I1RVI8	0.126	0	0	0	0.086	0	0.9	0.325	0.939
FGSG_06580	FGSG_08700	229533.I1RR68	229533.I1RWM4	0	0	0	0	0.136	0	0.979	0.269	0.986
FGSG_06580	FGSG_09042	229533.I1RR68	229533.I1RXH3	0.083	0	0	0	0	0	0.816	0	0.824
FGSG_06580	FGSG_09197	229533.I1RR68	229533.I1RXX1	0.126	0	0	0	0.112	0	0	0.748	0.787
FGSG_06580	FGSG_10913	229533.I1RR68	229533.I1S2C4	0.112	0	0	0.197	0	0.173	0.715	0.538	0.867
FGSG_06580	FGSG_10347	229533.I1RR68	229533.I1S0V7	0.127	0	0	0	0.114	0	0.816	0.172	0.866
FGSG_06580	FGSG_11656	229533.I1RR68	229533.I1S489	0.063	0	0	0	0.474	0.366	0.969	0.482	0.994
FGSG_06580	FGSG_09240	229533.I1RR68	229533.I1RY12	0.083	0	0	0	0.108	0	0.816	0.42	0.901
FGSG_06580	FGSG_09321	229533.I1RR68	229533.I1RY81	0.059	0	0	0	0.198	0	0.979	0.391	0.989
FGSG_06580	FGSG_13240	229533.I1RR68	229533.I1S8R2	0.052	0	0	0	0.075	0	0.931	0	0.934
FGSG_06580	FGSG_13675	229533.I1RR68	229533.I1S9Z4	0.063	0	0	0	0.113	0	0.975	0.133	0.98
FGSG_06605	FGSG_07274	229533.I1RR89	229533.I1RSY7	0	0	0	0	0.198	0	0.929	0.258	0.954
FGSG_06605	FGSG_08253	229533.I1RR89	229533.I1RVH7	0	0	0	0	0	0	0.929	0.36	0.953
FGSG_06605	FGSG_08609	229533.I1RR89	229533.I1RWE3	0	0	0.416	0.262	0	0	0.929	0	0.949
FGSG_06605	FGSG_09159	229533.I1RR89	229533.I1RXT4	0	0	0.244	0.149	0	0	0.913	0	0.929
FGSG_06619	FGSG_08941	229533.V6REA4	229533.A0A098DEL8	0	0	0	0	0.201	0	0.975	0.119	0.981
FGSG_06619	FGSG_07542	229533.V6REA4	229533.I1RTN1	0	0	0	0	0	0	0.81	0	0.81
FGSG_06619	FGSG_09960	229533.V6REA4	229533.I1RZV5	0	0	0	0	0	0	0.667	0.17	0.712
FGSG_06619	FGSG_10200	229533.V6REA4	229533.I1S0H2	0	0	0	0.285	0	0	0.794	0.174	0.814
FGSG_06619	FGSG_13881	229533.V6REA4	229533.I1SAK0	0	0	0	0	0	0	0.953	0	0.953
FGSG_06619	FGSG_09834	229533.V6REA4	229533.V6RPS5	0	0	0	0	0	0	0.91	0.174	0.922
FGSG_06681	FGSG_10776	229533.I1RRG1	229533.A0A0E0SML0	0.061	0	0	0	0	0	0.784	0.104	0.802
FGSG_06681	FGSG_10746	229533.I1RRG1	229533.A0A1C3YK58	0	0	0	0	0	0.62	0	0.259	0.706
FGSG_06681	FGSG_09042	229533.I1RRG1	229533.I1RXH3	0.059	0	0	0	0	0	0.955	0	0.956
FGSG_06681	FGSG_09739	229533.I1RRG1	229533.I1RZA7	0	0	0	0	0.18	0.664	0	0.344	0.803
FGSG_06681	FGSG_09960	229533.I1RRG1	229533.I1RZV5	0	0	0	0	0.346	0	0.464	0.377	0.763
FGSG_06681	FGSG_10200	229533.I1RRG1	229533.I1S0H2	0.081	0	0.441	0	0.295	0.621	0.9	0.79	0.996
FGSG_06744	FGSG_07224	229533.I1RRL5	229533.A0A1C3YL13	0	0	0	0	0.142	0	0.6	0.484	0.807
FGSG_06751	FGSG_11884	229533.I1RRM1	229533.A0A1C3YHU3	0	0	0	0	0	0	0.784	0	0.784
FGSG_06751	FGSG_09960	229533.I1RRM1	229533.I1RZV5	0	0	0	0	0.232	0	0.718	0.259	0.826
FGSG_06751	FGSG_06752	229533.I1RRM1	229533.V6RF62	0	0	0	0	0.33	0.182	0.9	0.263	0.954
FGSG_06752	FGSG_12858	229533.V6RF62	229533.A0A098E0Z2	0	0	0	0	0	0	0.729	0.173	0.766
FGSG_06752	FGSG_08601	229533.V6RF62	229533.A0A1C3YM86	0	0	0	0	0	0	0.773	0.078	0.782
FGSG_06752	FGSG_10347	229533.V6RF62	229533.I1S0V7	0	0	0	0	0	0	0.953	0.123	0.957
FGSG_06784	FGSG_07315	229533.V6RG22	229533.I1RT23	0	0	0	0	0.458	0	0	0.707	0.834
FGSG_06784	FGSG_09197	229533.V6RG22	229533.I1RXX1	0.059	0	0	0	0.183	0.361	0	0.609	0.782
FGSG_06784	FGSG_09266	229533.V6RG22	229533.I1RY35	0.058	0	0	0	0.859	0.557	0	0.954	0.997
FGSG_06784	FGSG_09321	229533.V6RG22	229533.I1RY81	0	0	0	0	0.236	0	0	0.897	0.918
FGSG_06784	FGSG_09722	229533.V6RG22	229533.I1RZ92	0.061	0	0	0	0.199	0	0.799	0.968	0.995
FGSG_06784	FGSG_10424	229533.V6RG22	229533.I1S130	0.059	0	0	0	0.511	0.533	0.9	0.877	0.997
FGSG_06784	FGSG_09830	229533.V6RG22	229533.V6RR38	0	0	0	0	0.422	0	0	0.759	0.855
FGSG_06841	FGSG_08474	229533.I1RRU9	229533.A0A098DCZ4	0	0	0	0	0.187	0.156	0.601	0.257	0.769
FGSG_06841	FGSG_07237	229533.I1RRU9	229533.I1RSV2	0	0	0	0	0.286	0.827	0.889	0.667	0.995
FGSG_06841	FGSG_07401	229533.I1RRU9	229533.I1RTA0	0	0	0	0	0.567	0.482	0	0.237	0.814
FGSG_06841	FGSG_07186	229533.I1RRU9	229533.I1RSQ7	0	0	0	0	0.754	0	0	0.253	0.808
FGSG_06841	FGSG_08335	229533.I1RRU9	229533.I1RVQ0	0	0	0	0	0.696	0	0	0.315	0.783
FGSG_06841	FGSG_10908	229533.I1RRU9	229533.I1S2C0	0	0	0	0	0.655	0	0	0.168	0.701
FGSG_06841	FGSG_09638	229533.I1RRU9	229533.I1RZ20	0	0	0	0	0.569	0.15	0	0.327	0.732
FGSG_06841	FGSG_09870	229533.I1RRU9	229533.I1RZM1	0	0	0	0	0.458	0.582	0	0.329	0.835
FGSG_06841	FGSG_08768	229533.I1RRU9	229533.I1RWT6	0	0	0	0	0.193	0.531	0	0.367	0.739
FGSG_06895	FGSG_08768	229533.I1RRZ1	229533.I1RWT6	0	0	0	0	0.27	0.552	0	0.17	0.705
FGSG_07017	FGSG_08941	229533.I1RSA3	229533.A0A098DEL8	0	0	0	0	0	0	0.733	0.395	0.832
FGSG_07080	FGSG_09539	229533.I1RSG2	229533.A0A0E0SAK0	0	0	0	0	0	0	0.821	0	0.821
FGSG_07131	FGSG_10746	229533.I1RSK9	229533.A0A1C3YK58	0	0	0	0	0.395	0	0	0.533	0.705
FGSG_07186	FGSG_07262	229533.I1RSQ7	229533.A0A098DVS9	0	0	0	0	0.393	0.521	0	0.324	0.786
FGSG_07186	FGSG_10077	229533.I1RSQ7	229533.A0A1C3YJI6	0.081	0	0	0	0.532	0	0	0.49	0.761
FGSG_07186	FGSG_07379	229533.I1RSQ7	229533.I1RT80	0	0	0	0	0.29	0.551	0	0.26	0.743
FGSG_07186	FGSG_09870	229533.I1RSQ7	229533.I1RZM1	0	0	0	0	0.526	0.838	0.535	0.254	0.97
FGSG_07186	FGSG_10001	229533.I1RSQ7	229533.I1RZZ1	0.05	0	0.369	0	0.678	0.258	0	0.21	0.866
FGSG_07186	FGSG_08335	229533.I1RSQ7	229533.I1RVQ0	0	0	0	0	0.887	0.983	0.914	0.501	0.999
FGSG_07186	FGSG_08644	229533.I1RSQ7	229533.I1RWH4	0	0	0	0	0.678	0.15	0	0.362	0.81
FGSG_07186	FGSG_07401	229533.I1RSQ7	229533.I1RTA0	0	0	0	0	0.944	0.553	0	0.745	0.993
FGSG_07186	FGSG_07457	229533.I1RSQ7	229533.I1RTF4	0	0	0	0	0.452	0.675	0	0.129	0.831
FGSG_07186	FGSG_10908	229533.I1RSQ7	229533.I1S2C0	0	0	0.37	0	0.5	0.264	0	0.353	0.83
FGSG_07224	FGSG_09141	229533.A0A1C3YL13	229533.A0A098DS79	0	0	0	0	0	0	0.857	0.107	0.867
FGSG_07224	FGSG_09960	229533.A0A1C3YL13	229533.I1RZV5	0	0	0	0	0	0	0.869	0.145	0.883
FGSG_07224	FGSG_10200	229533.A0A1C3YL13	229533.I1S0H2	0	0	0	0	0.139	0	0.869	0.095	0.889
FGSG_07224	FGSG_10347	229533.A0A1C3YL13	229533.I1S0V7	0.115	0	0	0	0.093	0	0.6	0.185	0.703
FGSG_07237	FGSG_07262	229533.I1RSV2	229533.A0A098DVS9	0	0	0	0	0.741	0.503	0	0	0.866
FGSG_07237	FGSG_09870	229533.I1RSV2	229533.I1RZM1	0	0	0	0	0.199	0.701	0	0.338	0.828
FGSG_07251	FGSG_13540	229533.I1RSW5	229533.I1S9K9	0	0	0	0	0.298	0.49	0	0.331	0.74
FGSG_07262	FGSG_11878	229533.A0A098DVS9	229533.A0A0E0RP78	0	0	0	0	0.523	0.221	0	0.406	0.76
FGSG_07262	FGSG_08376	229533.A0A098DVS9	229533.A0A0E0RZN1	0	0	0	0	0.338	0.221	0.866	0	0.925
FGSG_07262	FGSG_09638	229533.A0A098DVS9	229533.I1RZ20	0	0	0	0	0.696	0.221	0	0	0.753
FGSG_07262	FGSG_07379	229533.A0A098DVS9	229533.I1RT80	0	0	0	0	0.929	0.957	0.962	0.675	0.999
FGSG_07262	FGSG_09795	229533.A0A098DVS9	229533.I1RZF6	0	0	0	0	0.711	0.956	0.6	0.426	0.997
FGSG_07262	FGSG_08439	229533.A0A098DVS9	229533.I1RVZ0	0	0	0	0	0.839	0.7	0.944	0.708	0.999
FGSG_07262	FGSG_10001	229533.A0A098DVS9	229533.I1RZZ1	0	0	0	0	0.738	0.906	0.989	0.765	0.999
FGSG_07262	FGSG_10908	229533.A0A098DVS9	229533.I1S2C0	0	0	0	0	0.873	0.994	0.997	0.211	0.999
FGSG_07262	FGSG_10940	229533.A0A098DVS9	229533.I1S2E8	0	0	0	0	0.77	0.842	0.867	0.675	0.998
FGSG_07274	FGSG_08253	229533.I1RSY7	229533.I1RVH7	0	0	0	0	0.183	0	0.913	0.498	0.961
FGSG_07274	FGSG_08609	229533.I1RSY7	229533.I1RWE3	0	0	0	0	0	0	0.913	0.29	0.936
FGSG_07274	FGSG_09159	229533.I1RSY7	229533.I1RXT4	0	0	0	0	0	0	0.913	0	0.913
FGSG_07299	FGSG_08760	229533.I1RT09	229533.I1RWT0	0.127	0	0.242	0	0.136	0	0	0.543	0.704
FGSG_07315	FGSG_09830	229533.I1RT23	229533.V6RR38	0	0	0	0	0.463	0.998	0	0.945	0.999
FGSG_07315	FGSG_09197	229533.I1RT23	229533.I1RXX1	0	0	0	0	0.346	0.156	0	0.652	0.791
FGSG_07315	FGSG_09266	229533.I1RT23	229533.I1RY35	0	0	0	0	0.548	0.16	0	0.787	0.912
FGSG_07315	FGSG_09321	229533.I1RT23	229533.I1RY81	0	0	0	0	0.403	0.212	0.498	0.719	0.925
FGSG_07315	FGSG_10003	229533.I1RT23	229533.I1RZZ3	0	0	0	0	0.645	0.532	0	0.94	0.989
FGSG_07315	FGSG_10424	229533.I1RT23	229533.I1S130	0	0	0	0	0.537	0	0	0.638	0.825
FGSG_07379	FGSG_10156	229533.I1RT80	229533.A0A098DAR0	0	0	0	0	0.701	0	0	0	0.701
FGSG_07379	FGSG_11878	229533.I1RT80	229533.A0A0E0RP78	0	0	0	0	0.522	0.504	0.774	0.365	0.961
FGSG_07379	FGSG_08376	229533.I1RT80	229533.A0A0E0RZN1	0	0	0	0	0.342	0.505	0.866	0	0.953
FGSG_07379	FGSG_09795	229533.I1RT80	229533.I1RZF6	0	0	0	0	0.712	0.957	0.6	0.604	0.998
FGSG_07379	FGSG_10908	229533.I1RT80	229533.I1S2C0	0	0	0	0	0.719	0.981	0.867	0.532	0.999
FGSG_07379	FGSG_10940	229533.I1RT80	229533.I1S2E8	0	0	0	0	0.58	0.956	0.946	0.559	0.999
FGSG_07379	FGSG_08439	229533.I1RT80	229533.I1RVZ0	0	0	0	0.14	0.83	0.862	0.944	0.541	0.999
FGSG_07379	FGSG_10001	229533.I1RT80	229533.I1RZZ1	0	0	0	0	0.759	0.904	0.945	0.331	0.999
FGSG_07379	FGSG_10304	229533.I1RT80	229533.I1S0R7	0	0	0	0	0.622	0	0	0.295	0.722
FGSG_07401	FGSG_08335	229533.I1RTA0	229533.I1RVQ0	0	0	0	0	0.815	0	0	0.113	0.829
FGSG_07401	FGSG_09162	229533.I1RTA0	229533.V6RUT5	0	0	0	0	0	0	0.82	0.261	0.861
FGSG_07401	FGSG_10001	229533.I1RTA0	229533.I1RZZ1	0	0	0	0	0.549	0	0	0.397	0.716
FGSG_07414	FGSG_10077	229533.I1RTB3	229533.A0A1C3YJI6	0	0	0	0	0.459	0.699	0	0	0.83
FGSG_07457	FGSG_10156	229533.I1RTF4	229533.A0A098DAR0	0	0	0	0	0.568	0.53	0	0	0.788
FGSG_07457	FGSG_10001	229533.I1RTF4	229533.I1RZZ1	0	0	0	0	0.763	0	0	0.206	0.804
FGSG_07457	FGSG_08335	229533.I1RTF4	229533.I1RVQ0	0	0	0	0	0.485	0.675	0	0.232	0.86
FGSG_07457	FGSG_08439	229533.I1RTF4	229533.I1RVZ0	0	0	0	0	0.715	0	0	0	0.715
FGSG_07457	FGSG_10304	229533.I1RTF4	229533.I1S0R7	0	0	0	0	0.646	0.664	0	0.362	0.917
FGSG_07457	FGSG_10908	229533.I1RTF4	229533.I1S2C0	0	0	0	0	0.784	0.519	0	0.421	0.935
FGSG_07457	FGSG_10940	229533.I1RTF4	229533.I1S2E8	0	0	0	0	0.731	0.584	0	0.363	0.922
FGSG_07467	FGSG_09539	229533.I1RTG3	229533.A0A0E0SAK0	0	0	0	0	0.198	0.696	0	0	0.746
FGSG_07491	FGSG_09539	229533.I1RTI3	229533.A0A0E0SAK0	0	0	0	0	0	0	0.799	0	0.799
FGSG_07500	FGSG_08463	229533.I1RTJ2	229533.I1RW11	0	0	0	0	0	0	0.979	0	0.979
FGSG_07500	FGSG_08875	229533.I1RTJ2	229533.Q4I1N3	0	0	0	0	0.096	0	0.9	0.053	0.907
FGSG_07689	FGSG_09093	229533.I0LNZ1	229533.I1RXM0	0	0	0	0	0	0	0.811	0	0.811
FGSG_07794	FGSG_09291	229533.V6RI46	229533.V6RMM8	0	0	0	0.507	0	0	0.959	0	0.959
FGSG_07890	FGSG_12648	229533.I1RUJ5	229533.A0A098E428	0	0	0	0	0	0	0.8	0	0.8
FGSG_07911	FGSG_10113	229533.I1RUL3	229533.I1S094	0	0	0	0.316	0	0	0.8	0	0.8
FGSG_08121	FGSG_08579	229533.I1RV59	229533.I1RWB6	0	0	0	0.197	0	0.484	0	0.612	0.731
FGSG_08253	FGSG_08609	229533.I1RVH7	229533.I1RWE3	0	0	0	0	0	0	0.982	0.248	0.986
FGSG_08253	FGSG_09159	229533.I1RVH7	229533.I1RXT4	0	0	0	0	0	0	0.913	0	0.913
FGSG_08266	FGSG_08601	229533.I1RVI8	229533.A0A1C3YM86	0.09	0	0	0	0.353	0	0	0.702	0.809
FGSG_08266	FGSG_10347	229533.I1RVI8	229533.I1S0V7	0	0	0	0	0.356	0	0	0.643	0.76
FGSG_08266	FGSG_08700	229533.I1RVI8	229533.I1RWM4	0	0	0	0	0.455	0	0.979	0.463	0.993
FGSG_08266	FGSG_10913	229533.I1RVI8	229533.I1S2C4	0.112	0	0	0	0.096	0	0.523	0.358	0.721
FGSG_08266	FGSG_08851	229533.I1RVI8	229533.I1RX10	0.08	0	0	0	0.338	0	0.412	0.33	0.728
FGSG_08266	FGSG_09266	229533.I1RVI8	229533.I1RY35	0.461	0	0	0	0	0	0.678	0.459	0.898
FGSG_08266	FGSG_09321	229533.I1RVI8	229533.I1RY81	0.063	0	0	0	0	0	0.979	0.146	0.982
FGSG_08266	FGSG_13240	229533.I1RVI8	229533.I1S8R2	0.072	0	0	0	0	0	0.931	0.145	0.94
FGSG_08266	FGSG_09960	229533.I1RVI8	229533.I1RZV5	0	0	0	0	0.236	0	0.993	0.256	0.996
FGSG_08335	FGSG_13056	229533.I1RVQ0	229533.A0A1C3YKW9	0	0	0	0	0.329	0.607	0	0	0.725
FGSG_08335	FGSG_09870	229533.I1RVQ0	229533.I1RZM1	0	0	0	0	0.953	0.975	0.519	0.472	0.999
FGSG_08335	FGSG_10001	229533.I1RVQ0	229533.I1RZZ1	0	0	0	0	0.74	0	0	0.157	0.771
FGSG_08335	FGSG_10940	229533.I1RVQ0	229533.I1S2E8	0	0	0	0	0.665	0	0	0.572	0.85
FGSG_08350	FGSG_08352	229533.V6RK96	229533.I1RVR2	0.081	0	0	0	0.344	0	0.799	0.388	0.916
FGSG_08350	FGSG_10267	229533.V6RK96	229533.I1S0N3	0.061	0	0	0	0.31	0.418	0.9	0.372	0.972
FGSG_08350	FGSG_11345	229533.V6RK96	229533.I1S3G4	0.045	0	0	0	0	0	0.975	0.147	0.978
FGSG_08350	FGSG_08351	229533.V6RK96	229533.V6RM02	0.061	0	0	0	0.2	0	0.877	0.305	0.927
FGSG_08351	FGSG_08352	229533.V6RM02	229533.I1RVR2	0.112	0	0.357	0	0.447	0.258	0.784	0.571	0.973
FGSG_08352	FGSG_09638	229533.I1RVR2	229533.I1RZ20	0.063	0	0	0	0.137	0	0.449	0.434	0.714
FGSG_08352	FGSG_10267	229533.I1RVR2	229533.I1S0N3	0.089	0	0	0	0.354	0	0.897	0.335	0.954
FGSG_08352	FGSG_10264	229533.I1RVR2	229533.V6RY56	0	0	0	0	0.414	0	0.977	0.095	0.987
FGSG_08375	FGSG_09547	229533.I1RVT2	229533.I1RYT8	0	0	0	0	0.404	0.536	0	0.164	0.749
FGSG_08376	FGSG_10156	229533.A0A0E0RZN1	229533.A0A098DAR0	0	0	0	0	0.763	0	0	0.26	0.817
FGSG_08376	FGSG_13056	229533.A0A0E0RZN1	229533.A0A1C3YKW9	0	0	0	0	0.753	0	0	0	0.753
FGSG_08376	FGSG_08439	229533.A0A0E0RZN1	229533.I1RVZ0	0	0	0	0	0.353	0	0.87	0.522	0.956
FGSG_08376	FGSG_09795	229533.A0A0E0RZN1	229533.I1RZF6	0	0	0	0	0.341	0	0.866	0	0.908
FGSG_08376	FGSG_10908	229533.A0A0E0RZN1	229533.I1S2C0	0	0	0	0	0.637	0.562	0.82	0	0.969
FGSG_08376	FGSG_10940	229533.A0A0E0RZN1	229533.I1S2E8	0	0	0	0	0.649	0	0.82	0.175	0.943
FGSG_08397	FGSG_09547	229533.I1RVV2	229533.I1RYT8	0	0	0	0	0	0	0.82	0	0.82
FGSG_08422	FGSG_10077	229533.A0A098DCT9	229533.A0A1C3YJI6	0	0	0	0	0	0.518	0	0.597	0.797
FGSG_08439	FGSG_10156	229533.I1RVZ0	229533.A0A098DAR0	0	0	0	0	0.526	0	0	0.432	0.719
FGSG_08439	FGSG_09795	229533.I1RVZ0	229533.I1RZF6	0	0	0	0	0.543	0.699	0.866	0.851	0.997
FGSG_08439	FGSG_10908	229533.I1RVZ0	229533.I1S2C0	0	0	0	0	0.872	0.945	0.599	0.603	0.999
FGSG_08439	FGSG_10940	229533.I1RVZ0	229533.I1S2E8	0	0	0	0	0.381	0.904	0.944	0.543	0.998
FGSG_08439	FGSG_10001	229533.I1RVZ0	229533.I1RZZ1	0	0	0	0	0.664	0.904	0.921	0.479	0.998
FGSG_08463	FGSG_08875	229533.I1RW11	229533.Q4I1N3	0.056	0	0	0	0.865	0	0	0.889	0.985
FGSG_08601	FGSG_12858	229533.A0A1C3YM86	229533.A0A098E0Z2	0.042	0	0	0	0.092	0	0.779	0.235	0.833
FGSG_08601	FGSG_10746	229533.A0A1C3YM86	229533.A0A1C3YK58	0	0	0	0	0.267	0	0.784	0.525	0.918
FGSG_08601	FGSG_09739	229533.A0A1C3YM86	229533.I1RZA7	0	0	0	0	0.362	0	0.784	0.259	0.889
FGSG_08601	FGSG_08700	229533.A0A1C3YM86	229533.I1RWM4	0.128	0	0	0	0.207	0	0.782	0.832	0.971
FGSG_08601	FGSG_12519	229533.A0A1C3YM86	229533.I1S6P6	0.046	0	0	0	0.102	0	0.794	0.187	0.837
FGSG_08601	FGSG_10347	229533.A0A1C3YM86	229533.I1S0V7	0.117	0	0	0	0.52	0	0	0.405	0.726
FGSG_08601	FGSG_09042	229533.A0A1C3YM86	229533.I1RXH3	0	0	0	0	0	0	0.784	0	0.784
FGSG_08601	FGSG_09240	229533.A0A1C3YM86	229533.I1RY12	0.074	0	0	0	0.336	0	0.816	0.422	0.926
FGSG_08601	FGSG_11113	229533.A0A1C3YM86	229533.I1S2V9	0	0	0	0	0	0	0.794	0	0.794
FGSG_08601	FGSG_09896	229533.A0A1C3YM86	229533.Q4HYR2	0.044	0	0	0	0.191	0	0.369	0.504	0.726
FGSG_08609	FGSG_09159	229533.I1RWE3	229533.I1RXT4	0	0	0.358	0.356	0	0	0.913	0	0.932
FGSG_08620	FGSG_08700	229533.I1RWF4	229533.I1RWM4	0	0	0	0	0.104	0.635	0	0.254	0.735
FGSG_08620	FGSG_09722	229533.I1RWF4	229533.I1RZ92	0	0	0	0	0.405	0	0	0.531	0.709
FGSG_08620	FGSG_09960	229533.I1RWF4	229533.I1RZV5	0	0	0	0	0.138	0	0.864	0.129	0.889
FGSG_08644	FGSG_10908	229533.I1RWH4	229533.I1S2C0	0	0	0	0	0.757	0	0	0	0.757
FGSG_08644	FGSG_10949	229533.I1RWH4	229533.Q4HVQ9	0	0	0	0	0.523	0.508	0	0	0.755
FGSG_08644	FGSG_09870	229533.I1RWH4	229533.I1RZM1	0	0	0	0	0.63	0.216	0	0.226	0.756
FGSG_08677	FGSG_10296	229533.V6RKY8	229533.A0A098DB54	0.047	0	0	0	0.111	0	0.455	0.716	0.851
FGSG_08680	FGSG_12108	229533.A0A0E0S0Q5	229533.A0A1C3YIL8	0	0	0	0.779	0	0	0.784	0	0.784
FGSG_08700	FGSG_11113	229533.I1RWM4	229533.I1S2V9	0	0	0	0	0	0	0.794	0	0.794
FGSG_08700	FGSG_12851	229533.I1RWM4	229533.I1S7M8	0.063	0	0	0	0.42	0	0.786	0.647	0.953
FGSG_08700	FGSG_13240	229533.I1RWM4	229533.I1S8R2	0.049	0	0	0	0	0	0.931	0.154	0.94
FGSG_08700	FGSG_09896	229533.I1RWM4	229533.Q4HYR2	0.056	0	0.383	0	0.521	0	0.9	0.834	0.995
FGSG_08700	FGSG_09042	229533.I1RWM4	229533.I1RXH3	0	0	0	0	0	0	0.955	0	0.955
FGSG_08700	FGSG_09321	229533.I1RWM4	229533.I1RY81	0	0	0	0	0	0	0.979	0.397	0.987
FGSG_08700	FGSG_09521	229533.I1RWM4	229533.I1RYR3	0	0	0	0	0.107	0	0.9	0.166	0.919
FGSG_08738	FGSG_10077	229533.I1RWQ8	229533.A0A1C3YJI6	0	0	0	0	0	0.709	0	0	0.709
FGSG_08768	FGSG_09598	229533.I1RWT6	229533.I1RYY5	0	0	0	0	0.136	0.236	0.601	0.102	0.732
FGSG_08768	FGSG_09638	229533.I1RWT6	229533.I1RZ20	0	0	0	0	0	0.625	0	0.232	0.7
FGSG_08768	FGSG_10369	229533.I1RWT6	229533.I1S0X7	0	0	0	0	0.136	0.549	0.869	0	0.944
FGSG_08816	FGSG_11228	229533.I1RWX9	229533.I1S360	0	0	0	0	0	0	0.796	0	0.796
FGSG_08851	FGSG_10347	229533.I1RX10	229533.I1S0V7	0.076	0	0	0	0.353	0	0.449	0.357	0.76
FGSG_08941	FGSG_09960	229533.A0A098DEL8	229533.I1RZV5	0	0	0	0	0.284	0	0.692	0.089	0.782
FGSG_08942	FGSG_10025	229533.V6RK40	229533.V6RRR4	0	0	0	0	0	0	0.904	0.168	0.917
FGSG_08942	FGSG_09599	229533.V6RK40	229533.V6RW66	0	0	0	0.886	0	0	0.983	0	0.983
FGSG_09042	FGSG_11113	229533.I1RXH3	229533.I1S2V9	0	0	0	0	0	0	0.82	0	0.82
FGSG_09042	FGSG_10264	229533.I1RXH3	229533.V6RY56	0.062	0	0	0	0	0	0.9	0	0.902
FGSG_09082	FGSG_11326	229533.V6RUG6	229533.V6RUY9	0.042	0	0	0	0	0	0.974	0.07	0.975
FGSG_09093	FGSG_11169	229533.I1RXM0	229533.I1S308	0	0	0	0	0	0	0.9	0	0.9
FGSG_09141	FGSG_10264	229533.A0A098DS79	229533.V6RY56	0	0	0	0	0	0	0.948	0.313	0.963
FGSG_09197	FGSG_09266	229533.I1RXX1	229533.I1RY35	0.461	0	0.209	0	0.201	0	0.9	0.357	0.974
FGSG_09197	FGSG_09321	229533.I1RXX1	229533.I1RY81	0.063	0	0	0	0.234	0	0.363	0.696	0.842
FGSG_09197	FGSG_09830	229533.I1RXX1	229533.V6RR38	0	0	0	0	0.773	0.211	0	0.762	0.954
FGSG_09197	FGSG_09722	229533.I1RXX1	229533.I1RZ92	0.461	0	0	0	0.629	0	0	0.736	0.943
FGSG_09197	FGSG_10424	229533.I1RXX1	229533.I1S130	0.461	0	0.21	0	0.26	0	0.659	0.828	0.978
FGSG_09240	FGSG_10296	229533.I1RY12	229533.A0A098DB54	0.128	0	0	0	0	0	0.816	0.142	0.85
FGSG_09240	FGSG_11884	229533.I1RY12	229533.A0A1C3YHU3	0.063	0	0.404	0	0.39	0.35	0.799	0.785	0.988
FGSG_09240	FGSG_10119	229533.I1RY12	229533.V6RXR0	0.05	0	0	0	0	0	0.8	0.127	0.82
FGSG_09240	FGSG_10913	229533.I1RY12	229533.I1S2C4	0.085	0	0	0	0.144	0	0.751	0.172	0.817
FGSG_09240	FGSG_12669	229533.I1RY12	229533.I1S746	0.054	0	0	0	0	0	0.8	0	0.803
FGSG_09266	FGSG_12858	229533.I1RY35	229533.A0A098E0Z2	0	0	0	0	0.191	0	0.766	0.363	0.869
FGSG_09266	FGSG_11168	229533.I1RY35	229533.A0A098E4M0	0	0	0	0	0	0	0.82	0	0.82
FGSG_09266	FGSG_09321	229533.I1RY35	229533.I1RY81	0.063	0	0	0	0.531	0.346	0.979	0.958	0.999
FGSG_09266	FGSG_09722	229533.I1RY35	229533.I1RZ92	0.131	0	0	0	0.639	0	0	0.974	0.991
FGSG_09266	FGSG_10003	229533.I1RY35	229533.I1RZZ3	0	0	0	0	0.207	0	0	0.649	0.71
FGSG_09266	FGSG_09830	229533.I1RY35	229533.V6RR38	0	0	0	0	0.842	0	0	0.894	0.983
FGSG_09266	FGSG_10739	229533.I1RY35	229533.V6RVJ3	0	0	0	0	0	0.178	0	0.766	0.799
FGSG_09266	FGSG_13240	229533.I1RY35	229533.I1S8R2	0	0	0	0	0	0	0.931	0	0.931
FGSG_09266	FGSG_10424	229533.I1RY35	229533.I1S130	0.461	0	0.406	0	0.736	0.555	0	0.961	0.998
FGSG_09321	FGSG_12858	229533.I1RY81	229533.A0A098E0Z2	0	0	0	0	0.198	0	0.764	0.138	0.823
FGSG_09321	FGSG_10003	229533.I1RY81	229533.I1RZZ3	0	0	0	0	0.202	0	0	0.837	0.864
FGSG_09321	FGSG_13240	229533.I1RY81	229533.I1S8R2	0	0	0	0	0	0	0.893	0	0.893
FGSG_09321	FGSG_10424	229533.I1RY81	229533.I1S130	0.059	0	0	0	0.142	0	0	0.88	0.895
FGSG_09321	FGSG_10913	229533.I1RY81	229533.I1S2C4	0.053	0	0	0	0	0.259	0.686	0.112	0.778
FGSG_09475	FGSG_09476	229533.I1RYL8	229533.A0A0E0SH88	0.078	0	0	0	0	0	0.816	0.156	0.844
FGSG_09521	FGSG_10746	229533.I1RYR3	229533.A0A1C3YK58	0	0	0	0	0	0	0.982	0.118	0.983
FGSG_09521	FGSG_12519	229533.I1RYR3	229533.I1S6P6	0	0	0	0	0	0	0.756	0	0.756
FGSG_09521	FGSG_09739	229533.I1RYR3	229533.I1RZA7	0	0	0	0	0	0	0.982	0.123	0.984
FGSG_09521	FGSG_09896	229533.I1RYR3	229533.Q4HYR2	0	0	0	0	0.203	0	0.929	0	0.941
FGSG_09555	FGSG_13111	229533.I1RYU6	229533.I1S8D3	0	0	0	0	0.405	0.543	0	0.377	0.816
FGSG_09638	FGSG_10746	229533.I1RZ20	229533.A0A1C3YK58	0	0	0	0	0.11	0.221	0.979	0.419	0.99
FGSG_09638	FGSG_13064	229533.I1RZ20	229533.A0A1C3YLC1	0	0	0	0	0.195	0.482	0	0.786	0.903
FGSG_09638	FGSG_09739	229533.I1RZ20	229533.I1RZA7	0	0	0	0	0.115	0	0.979	0.198	0.984
FGSG_09638	FGSG_09934	229533.I1RZ20	229533.I1RZT0	0.054	0	0	0	0.198	0	0.979	0.395	0.989
FGSG_09638	FGSG_10264	229533.I1RZ20	229533.V6RY56	0.049	0	0	0	0.189	0.151	0.9	0.518	0.963
FGSG_09638	FGSG_11396	229533.I1RZ20	229533.I1S3K8	0.054	0	0	0	0	0	0.966	0	0.966
FGSG_09638	FGSG_12519	229533.I1RZ20	229533.I1S6P6	0.046	0	0	0	0	0	0.82	0.104	0.833
FGSG_09722	FGSG_10424	229533.I1RZ92	229533.I1S130	0.461	0	0	0	0.206	0	0.979	0.951	0.999
FGSG_09722	FGSG_09830	229533.I1RZ92	229533.V6RR38	0.058	0	0	0	0.805	0	0	0.64	0.928
FGSG_09739	FGSG_12858	229533.I1RZA7	229533.A0A098E0Z2	0	0	0	0	0.188	0	0.944	0.265	0.964
FGSG_09739	FGSG_10746	229533.I1RZA7	229533.A0A1C3YK58	0	0	0.449	0.896	0.521	0.482	0.917	0.957	0.981
FGSG_09739	FGSG_09934	229533.I1RZA7	229533.I1RZT0	0	0	0	0	0.54	0	0.946	0.452	0.985
FGSG_09739	FGSG_10347	229533.I1RZA7	229533.I1S0V7	0	0	0	0	0.315	0.259	0.955	0.416	0.985
FGSG_09739	FGSG_11396	229533.I1RZA7	229533.I1S3K8	0	0	0	0	0	0	0.876	0	0.876
FGSG_09739	FGSG_12519	229533.I1RZA7	229533.I1S6P6	0	0	0	0	0	0	0.801	0.098	0.813
FGSG_09775	FGSG_09956	229533.I1RZD6	229533.I1RZV1	0	0	0	0	0	0.505	0	0.753	0.873
FGSG_09775	FGSG_12937	229533.I1RZD6	229533.I1S7W2	0	0	0	0	0.186	0.505	0	0.88	0.947
FGSG_09795	FGSG_13056	229533.I1RZF6	229533.A0A1C3YKW9	0	0	0	0	0.873	0	0	0.113	0.883
FGSG_09795	FGSG_10908	229533.I1RZF6	229533.I1S2C0	0	0	0	0	0.861	0.957	0.6	0.242	0.998
FGSG_09795	FGSG_10001	229533.I1RZF6	229533.I1RZZ1	0	0	0	0	0.589	0.904	0.917	0.642	0.999
FGSG_09795	FGSG_10940	229533.I1RZF6	229533.I1S2E8	0	0	0	0	0.773	0.711	0.867	0.713	0.997
FGSG_09830	FGSG_10003	229533.V6RR38	229533.I1RZZ3	0	0	0	0	0.354	0.845	0	0.929	0.992
FGSG_09830	FGSG_10424	229533.V6RR38	229533.I1S130	0	0	0	0	0.519	0	0	0.654	0.826
FGSG_09830	FGSG_10739	229533.V6RR38	229533.V6RVJ3	0	0	0	0	0.237	0	0	0.783	0.827
FGSG_09834	FGSG_09960	229533.V6RPS5	229533.I1RZV5	0	0	0	0	0.195	0	0.993	0.422	0.996
FGSG_09834	FGSG_10200	229533.V6RPS5	229533.I1S0H2	0	0	0	0	0	0	0.952	0.554	0.978
FGSG_09834	FGSG_10855	229533.V6RPS5	229533.I1S269	0	0	0	0	0.272	0	0.925	0.462	0.968
FGSG_09870	FGSG_13056	229533.I1RZM1	229533.A0A1C3YKW9	0	0	0	0	0.425	0.607	0	0	0.764
FGSG_09870	FGSG_10001	229533.I1RZM1	229533.I1RZZ1	0	0	0	0	0.78	0.175	0	0.362	0.874
FGSG_09870	FGSG_10908	229533.I1RZM1	229533.I1S2C0	0	0	0	0	0.744	0	0	0.588	0.89
FGSG_09870	FGSG_10940	229533.I1RZM1	229533.I1S2E8	0	0	0	0	0.456	0.504	0	0.217	0.77
FGSG_09883	FGSG_10210	229533.I1RZN3	229533.I1S0I2	0	0	0	0	0.565	0	0.9	0.449	0.974
FGSG_09896	FGSG_12851	229533.Q4HYR2	229533.I1S7M8	0	0	0	0	0.346	0	0.786	0	0.854
FGSG_09934	FGSG_10746	229533.I1RZT0	229533.A0A1C3YK58	0	0	0	0	0.083	0	0.852	0.508	0.927
FGSG_09934	FGSG_10264	229533.I1RZT0	229533.V6RY56	0.05	0	0	0	0.235	0	0	0.63	0.708
FGSG_09934	FGSG_11396	229533.I1RZT0	229533.I1S3K8	0	0	0.358	0.372	0	0	0.993	0	0.994
FGSG_09956	FGSG_12937	229533.I1RZV1	229533.I1S7W2	0	0	0	0	0.188	0.505	0	0.713	0.875
FGSG_09960	FGSG_10677	229533.I1RZV5	229533.A0A1C3YJM7	0	0	0	0	0	0	0.698	0.12	0.723
FGSG_09960	FGSG_10200	229533.I1RZV5	229533.I1S0H2	0	0	0	0	0.141	0	0.993	0.269	0.995
FGSG_09960	FGSG_10855	229533.I1RZV5	229533.I1S269	0	0	0	0	0	0	0.718	0.391	0.821
FGSG_09960	FGSG_10264	229533.I1RZV5	229533.V6RY56	0	0	0	0	0.185	0	0.993	0.213	0.995
FGSG_10001	FGSG_11878	229533.I1RZZ1	229533.A0A0E0RP78	0	0	0	0	0.744	0.664	0.729	0	0.975
FGSG_10001	FGSG_10304	229533.I1RZZ1	229533.I1S0R7	0	0	0	0.563	0.812	0.664	0.6	0.68	0.981
FGSG_10001	FGSG_10940	229533.I1RZZ1	229533.I1S2E8	0	0	0.292	0	0.969	0.176	0.955	0.977	0.999
FGSG_10001	FGSG_10908	229533.I1RZZ1	229533.I1S2C0	0	0	0.371	0	0.951	0.176	0.994	0.97	0.999
FGSG_10003	FGSG_10424	229533.I1RZZ3	229533.I1S130	0	0	0	0	0.198	0	0	0.642	0.701
FGSG_10007	FGSG_11228	229533.A0A1C3YJJ7	229533.I1S360	0	0	0	0	0	0	0.896	0	0.896
FGSG_10119	FGSG_11345	229533.V6RXR0	229533.I1S3G4	0.043	0	0	0	0	0	0.968	0.105	0.97
FGSG_10156	FGSG_11878	229533.A0A098DAR0	229533.A0A0E0RP78	0	0	0	0.211	0.525	0	0	0.591	0.74
FGSG_10156	FGSG_10908	229533.A0A098DAR0	229533.I1S2C0	0	0	0	0	0.729	0.679	0	0.54	0.956
FGSG_10156	FGSG_10940	229533.A0A098DAR0	229533.I1S2E8	0	0	0	0	0.522	0	0	0.4	0.701
FGSG_10200	FGSG_10776	229533.I1S0H2	229533.A0A0E0SML0	0.042	0	0	0	0	0	0.799	0.077	0.807
FGSG_10200	FGSG_10855	229533.I1S0H2	229533.I1S269	0	0	0	0.372	0	0.224	0.912	0.394	0.945
FGSG_10264	FGSG_10746	229533.V6RY56	229533.A0A1C3YK58	0	0	0	0	0.405	0	0	0.69	0.808
FGSG_10304	FGSG_13056	229533.I1S0R7	229533.A0A1C3YKW9	0	0	0	0	0.774	0	0	0.131	0.795
FGSG_10304	FGSG_10908	229533.I1S0R7	229533.I1S2C0	0	0	0.387	0	0.532	0.654	0.6	0.751	0.988
FGSG_10304	FGSG_10940	229533.I1S0R7	229533.I1S2E8	0	0	0.344	0	0.761	0.664	0.6	0.787	0.995
FGSG_10347	FGSG_11884	229533.I1S0V7	229533.A0A1C3YHU3	0.046	0	0	0	0.168	0	0.765	0	0.797
FGSG_10347	FGSG_10746	229533.I1S0V7	229533.A0A1C3YK58	0	0	0	0	0.248	0	0.784	0.174	0.854
FGSG_10347	FGSG_12519	229533.I1S0V7	229533.I1S6P6	0	0	0	0	0	0	0.794	0.079	0.802
FGSG_10347	FGSG_12726	229533.I1S0V7	229533.I1S7A3	0	0	0	0	0.24	0	0.671	0	0.739
FGSG_10677	FGSG_12129	229533.A0A1C3YJM7	229533.A0A0E0RTW2	0	0	0	0.249	0.183	0	0.866	0.097	0.891
FGSG_10746	FGSG_12858	229533.A0A1C3YK58	229533.A0A098E0Z2	0	0	0	0	0.141	0	0.944	0.43	0.97
FGSG_10746	FGSG_12934	229533.A0A1C3YK58	229533.A0A1C3YKY4	0	0	0	0	0	0	0.859	0.092	0.866
FGSG_10746	FGSG_11396	229533.A0A1C3YK58	229533.I1S3K8	0	0	0	0	0.083	0	0.876	0.127	0.892
FGSG_10746	FGSG_12519	229533.A0A1C3YK58	229533.I1S6P6	0	0	0	0	0	0	0.801	0	0.801
FGSG_10908	FGSG_11878	229533.I1S2C0	229533.A0A0E0RP78	0	0	0	0	0.526	0.688	0.729	0.324	0.969
FGSG_10908	FGSG_10940	229533.I1S2C0	229533.I1S2E8	0	0	0	0.657	0.897	0.994	0.6	0.961	0.999
FGSG_10913	FGSG_12858	229533.I1S2C4	229533.A0A098E0Z2	0.052	0	0	0	0	0	0.714	0.201	0.764
FGSG_10913	FGSG_11884	229533.I1S2C4	229533.A0A1C3YHU3	0.043	0	0	0	0.323	0	0.557	0.213	0.744
FGSG_10940	FGSG_11878	229533.I1S2E8	229533.A0A0E0RP78	0	0	0	0	0.847	0.998	0.774	0.458	0.999
FGSG_10940	FGSG_13056	229533.I1S2E8	229533.A0A1C3YKW9	0	0	0	0	0.597	0.213	0	0.172	0.714
FGSG_11008	FGSG_11228	229533.I1S2L1	229533.I1S360	0	0	0.443	0.368	0	0	0.692	0.247	0.804
FGSG_11656	FGSG_12858	229533.I1S489	229533.A0A098E0Z2	0	0	0	0	0.226	0	0.692	0.173	0.786
FGSG_11656	FGSG_13675	229533.I1S489	229533.I1S9Z4	0	0	0	0.149	0	0	0.979	0	0.979
FGSG_11656	FGSG_13737	229533.I1S489	229533.I1SA56	0	0	0	0	0	0	0.897	0	0.897
FGSG_11878	FGSG_13028	229533.A0A0E0RP78	229533.A0A1C3YL59	0	0	0	0.152	0.193	0.507	0	0.407	0.719
FGSG_12519	FGSG_12858	229533.I1S6P6	229533.A0A098E0Z2	0	0	0	0	0	0	0.744	0.138	0.77
