# Supplementary material for: Comparative transcriptomics identifies the key in planta-expressed genes of Fusarium graminearum during infection of wheat varieties
Source: Front Genet. 2023 Apr 18;14:1166832. doi: 10.3389/fgene.2023.1166832 (PMC10151574; doi:10.3389/fgene.2023.1166832)
Supplement: Supplementary file 5 [file Table6.XLSX]

## Sheet: Summary of 12 DEGS
Gene ID	source_id	Input Order	Product Description	Input ID	Gene Name or Symbol
FGRAMPH1_01G00155	FGRAMPH1_01T00155	1	Oxoglutarate iron-dependent oxygenase	FGSG_00048	N/A
FGRAMPH1_01G05631	FGRAMPH1_01T05631	9	major facilitator superfamily transporter	FGSG_02343	N/A
FGRAMPH1_01G07527	FGRAMPH1_01T07527	4	S-(hydroxymethyl)glutathione dehydrogenase	FGSG_10200	N/A
FGRAMPH1_01G09755	FGRAMPH1_01T09755	6	hypothetical protein	FGSG_08359	N/A
FGRAMPH1_01G11853	FGRAMPH1_01T11853	11	transporter MCH2	FGSG_03015	N/A
FGRAMPH1_01G12667	FGRAMPH1_01T12667	8	intradiol ring-cleavage core	FGSG_03349	N/A
FGRAMPH1_01G13979	FGRAMPH1_01T13979	7	hypothetical protein	FGSG_03894	N/A
FGRAMPH1_01G14917	FGRAMPH1_01T14917	2	hypothetical protein	FGSG_04283	N/A
FGRAMPH1_01G15927	FGRAMPH1_01T15927	3	unspecified product	FGSG_14018	N/A
FGRAMPH1_01G20001	FGRAMPH1_01T20001	10	hypothetical protein	FGSG_06307	N/A
FGRAMPH1_01G26813	FGRAMPH1_01T26813	5	hypothetical protein FPSE_00923	FGSG_09552	N/A
FGRAMPH1_01G27995	FGRAMPH1_01T27995	12	hypothetical protein	FGSG_09070	N/A

## Sheet: 12MF
ID	Name	Bgd count	Result count	Result gene list	Pct of bgd	Fold enrichment	Odds ratio	P-value	Benjamini	Bonferroni
GO:0051213	dioxygenase activity	50	2	FGRAMPH1_01G00155,FGRAMPH1_01G12667,	4	58.47	90.8	0.000470827	0.00957702	0.0131832
GO:0051903	S-(hydroxymethyl)glutathione dehydrogenase activity	1	1	FGRAMPH1_01G07527,	100	1461.83	inf	0.000684073	0.00957702	0.019154
GO:0019114	catechol dioxygenase activity	3	1	FGRAMPH1_01G12667,	33.3	487.28	876.3	0.00205105	0.0143573	0.0574293
GO:0018576	catechol 1,2-dioxygenase activity	3	1	FGRAMPH1_01G12667,	33.3	487.28	876.3	0.00205105	0.0143573	0.0574293
GO:0008199	ferric iron binding	7	1	FGRAMPH1_01G12667,	14.3	208.83	291.97	0.00478032	0.0267698	0.133849
GO:0005506	iron ion binding	208	2	FGRAMPH1_01G00155,FGRAMPH1_01G12667,	1	14.06	20.77	0.00788377	0.0367909	0.220745
GO:0046914	transition metal ion binding	933	3	FGRAMPH1_01G00155,FGRAMPH1_01G07527,FGRAMPH1_01G12667,	0.3	4.7	8.42	0.0187465	0.0654133	0.524903
GO:0042910	xenobiotic transmembrane transporter activity	29	1	FGRAMPH1_01G05631,	3.4	50.41	62.41	0.0196804	0.0654133	0.551051
GO:0016702	oxidoreductase activity, acting on single donors with incorporation of molecular oxygen, incorporation of two atoms of oxygen	31	1	FGRAMPH1_01G12667,	3.2	47.16	58.23	0.0210257	0.0654133	0.588719
GO:0016491	oxidoreductase activity	1048	3	FGRAMPH1_01G00155,FGRAMPH1_01G07527,FGRAMPH1_01G12667,	0.3	4.18	7.39	0.0257456	0.0720876	0.720876
GO:0016701	oxidoreductase activity, acting on single donors with incorporation of molecular oxygen	42	1	FGRAMPH1_01G12667,	2.4	34.81	42.56	0.0283973	0.072284	0.795124

## Sheet: 12BP
ID	Name	Bgd count	Result count	Result gene list	Pct of bgd	Fold enrichment	Odds ratio	P-value	Benjamini	Bonferroni
GO:0006069	ethanol oxidation	1	1	FGRAMPH1_01G07527,	100	1461.83	inf	0.000684073	0.00875363	0.0218903
GO:0019336	phenol-containing compound catabolic process	2	1	FGRAMPH1_01G12667,	50	730.92	1752.8	0.00136776	0.00875363	0.0437682
GO:0019614	catechol-containing compound catabolic process	2	1	FGRAMPH1_01G12667,	50	730.92	1752.8	0.00136776	0.00875363	0.0437682
GO:0019615	catechol catabolic process, ortho-cleavage	2	1	FGRAMPH1_01G12667,	50	730.92	1752.8	0.00136776	0.00875363	0.0437682
GO:0042952	beta-ketoadipate pathway	2	1	FGRAMPH1_01G12667,	50	730.92	1752.8	0.00136776	0.00875363	0.0437682
GO:1901615	organic hydroxy compound metabolic process	102	2	FGRAMPH1_01G07527,FGRAMPH1_01G12667,	2	28.66	43.33	0.00194861	0.00937622	0.0623554
GO:0006067	ethanol metabolic process	3	1	FGRAMPH1_01G07527,	33.3	487.28	876.3	0.00205105	0.00937622	0.0656335
GO:0009712	catechol-containing compound metabolic process	6	1	FGRAMPH1_01G12667,	16.7	243.64	350.4	0.00409859	0.0163944	0.131155
GO:0034308	primary alcohol metabolic process	11	1	FGRAMPH1_01G07527,	9.1	132.89	175.1	0.00750338	0.0266787	0.240108
GO:1901616	organic hydroxy compound catabolic process	15	1	FGRAMPH1_01G12667,	6.7	97.46	125.01	0.0102202	0.0327047	0.327047
GO:0018958	phenol-containing compound metabolic process	20	1	FGRAMPH1_01G12667,	5	73.09	92.06	0.0136076	0.0395856	0.435442
GO:0055114	obsolete oxidation-reduction process	895	3	FGRAMPH1_01G00155,FGRAMPH1_01G07527,FGRAMPH1_01G12667,	0.3	4.9	8.83	0.0167195	0.0445852	0.535023
GO:0006066	alcohol metabolic process	68	1	FGRAMPH1_01G07527,	1.5	21.5	25.96	0.0456374	0.105769	1
GO:0019439	aromatic compound catabolic process	70	1	FGRAMPH1_01G12667,	1.4	20.88	25.21	0.0469529	0.105769	1
GO:1901361	organic cyclic compound catabolic process	74	1	FGRAMPH1_01G12667,	1.4	19.75	23.81	0.0495794	0.105769	1

## Sheet: 12KEGG
ID	Name	Bgd count	Result count	Result gene list	Pct of bgd	Fold enrichment	Odds ratio	P-value	Benjamini	Bonferroni
ec00361__PK__KEGG	Chlorocyclohexane and chlorobenzene degradation	217	2	FGRAMPH1_01G00155,FGRAMPH1_01G12667,	0.9	7.92	14.97	0.021873	0.366701	0.699937

## Sheet: Summary of 3 DEGS
Gene ID	source_id	Input Order	Product Description	Input ID	Gene Name or Symbol
FGRAMPH1_01G11853	FGRAMPH1_01T11853	1	transporter MCH2	FGSG_03015	N/A
FGRAMPH1_01G20001	FGRAMPH1_01T20001	2	hypothetical protein	FGSG_06307	N/A
FGRAMPH1_01G27995	FGRAMPH1_01T27995	3	hypothetical protein	FGSG_09070	N/A

## Sheet: 3MF
ID	Name	Bgd count	Result count	Result gene list	Pct of bgd	Fold enrichment	Odds ratio	P-value	Benjamini	Bonferroni
GO:0008080	N-acetyltransferase activity	77	1	FGRAMPH1_01G20001,	1.3	56.95	114.38	0.0174818	0.0673078	0.174818
GO:0016410	N-acyltransferase activity	79	1	FGRAMPH1_01G20001,	1.3	55.51	111.42	0.0179338	0.0673078	0.179338
GO:0016407	acetyltransferase activity	89	1	FGRAMPH1_01G20001,	1.1	49.28	98.65	0.0201923	0.0673078	0.201923
GO:0016747	acyltransferase activity, transferring groups other than amino-acyl groups	136	1	FGRAMPH1_01G20001,	0.7	32.25	63.96	0.0307726	0.0767812	0.307726
GO:0016746	acyltransferase activity	170	1	FGRAMPH1_01G20001,	0.6	25.8	50.89	0.0383906	0.0767812	0.383906

## Sheet: 3KEGG
ID	Name	Bgd count	Result count	Result gene list	Pct of bgd	Fold enrichment	Odds ratio	P-value	Benjamini	Bonferroni
ec00600__PK__KEGG	Sphingolipid metabolism	157	1	FGRAMPH1_01G11853,	0.6	21.89	inf	0.0456794	0.0546989	0.137038
