# Supplementary material for: Comparative transcriptomics identifies the key in planta-expressed genes of Fusarium graminearum during infection of wheat varieties
Source: Front Genet. 2023 Apr 18;14:1166832. doi: 10.3389/fgene.2023.1166832 (PMC10151574; doi:10.3389/fgene.2023.1166832)
Supplement: Supplementary file 7 [file Table5.XLSX]

## Sheet: Summary of DEGS
Distribution of upregulated and downregulated DEGs in different hosts
Upregulated			Downregulated
Fielder-specific	Both	Sumai3-specific	Fielder-specific	Both	Sumai3-specific
FGSG_06278	FGSG_05720	FGSG_20080	FGSG_03063	FGSG_06480	FGSG_09906
FGSG_00067	FGSG_03002	FGSG_09638	FGSG_06688	FGSG_07136	FGSG_08359
FGSG_13866	FGSG_07625	FGSG_01553	FGSG_07467	FGSG_07303	FGSG_11440
FGSG_03003	FGSG_13718	FGSG_07262	FGSG_05443	FGSG_05859	FGSG_02794
FGSG_01593	FGSG_03049	FGSG_02233	FGSG_10507	FGSG_10264	FGSG_07477
FGSG_02125	FGSG_11037	FGSG_06246	FGSG_12857	FGSG_02321	FGSG_02929
FGSG_00801	FGSG_03744	FGSG_08644	FGSG_06010	FGSG_02326	FGSG_07302
FGSG_00048	FGSG_02875	FGSG_07379	FGSG_02530	FGSG_09053	FGSG_09552
FGSG_03311	FGSG_04872	FGSG_08749	FGSG_13534	FGSG_09969	FGSG_10019
FGSG_09598	FGSG_02070	FGSG_05422	FGSG_10440	FGSG_00619	FGSG_00059
FGSG_09424	FGSG_02866	FGSG_06165	FGSG_02692	FGSG_05574	FGSG_06692
FGSG_06833	FGSG_04560	FGSG_01059	FGSG_08633	FGSG_03959	FGSG_08768
FGSG_05140	FGSG_01833	FGSG_00695	FGSG_10281	FGSG_03869	FGSG_00048
FGSG_04970	FGSG_02202	FGSG_00921	FGSG_12178	FGSG_02358	FGSG_08013
FGSG_03349	FGSG_04431	FGSG_00257	FGSG_04571	FGSG_04439	FGSG_05738
FGSG_11550	FGSG_07695	FGSG_01217	FGSG_06741	FGSG_05375	FGSG_12296
FGSG_05502	FGSG_00007	FGSG_06154	FGSG_09126	FGSG_00070	FGSG_10177
FGSG_08907	FGSG_01818	FGSG_10304	FGSG_05704	FGSG_07833	FGSG_07685
FGSG_09526	FGSG_05371	FGSG_04392	FGSG_09127	FGSG_12474	FGSG_10200
FGSG_09159	FGSG_11428	FGSG_04181	FGSG_06278	FGSG_06184	FGSG_06895
FGSG_08122	FGSG_11249	FGSG_02658	FGSG_13866	FGSG_02094	FGSG_04826
FGSG_00043	FGSG_03968	FGSG_05336	FGSG_02070	FGSG_13562	FGSG_11062
FGSG_02343	FGSG_10746	FGSG_01870	FGSG_11573	FGSG_03111	FGSG_13931
FGSG_03731	FGSG_01603	FGSG_13947	FGSG_00068	FGSG_01712	FGSG_01409
FGSG_08376	FGSG_00342	FGSG_05108	FGSG_05048	FGSG_06551	FGSG_00500
FGSG_05839	FGSG_10542	FGSG_08335	FGSG_01593	FGSG_00143	FGSG_04399
FGSG_05551	FGSG_03123	FGSG_13033	FGSG_05906	FGSG_10772	FGSG_05254
FGSG_11048	FGSG_01177	FGSG_07237	FGSG_03955	FGSG_01983	FGSG_09883
FGSG_12705	FGSG_10993	FGSG_07186	FGSG_03731	FGSG_11617	FGSG_05255
FGSG_08435	FGSG_10119	FGSG_05615	FGSG_05095	FGSG_07610	FGSG_20050
FGSG_02063	FGSG_03175	FGSG_00421	FGSG_06658	FGSG_02264	FGSG_20054
FGSG_02145	FGSG_03635	FGSG_05777	FGSG_09548	FGSG_05277	FGSG_20056
FGSG_01095	FGSG_04580	FGSG_04117	FGSG_00793	FGSG_02551	FGSG_20049
FGSG_11554	FGSG_10200	FGSG_08786	FGSG_00067	FGSG_12492	FGSG_20058
FGSG_09610	FGSG_01594	FGSG_05159	FGSG_10411	FGSG_10969	FGSG_20047
FGSG_11036	FGSG_06127	FGSG_09934	FGSG_00572	FGSG_05798	FGSG_20052
FGSG_13638	FGSG_00979	FGSG_06841	FGSG_05322	FGSG_07495	FGSG_20083
FGSG_09122	FGSG_10022	FGSG_10940	FGSG_06580	FGSG_01674	FGSG_20079
FGSG_04288	FGSG_03518	FGSG_10908	FGSG_05321	FGSG_05075	FGSG_20074
FGSG_10386	FGSG_07543	FGSG_02785	FGSG_09599	FGSG_02272	FGSG_20084
FGSG_09553	FGSG_06463	FGSG_09870	FGSG_07917	FGSG_10983	FGSG_20080
FGSG_04283	FGSG_09896	FGSG_04470	FGSG_01994	FGSG_05011	FGSG_06246
FGSG_07458	FGSG_10855	FGSG_08439	FGSG_01673	FGSG_06493	FGSG_05374
FGSG_05328	FGSG_00071	FGSG_02700	FGSG_05107	FGSG_10752	FGSG_04117
FGSG_03894	FGSG_01580	FGSG_06290	FGSG_07061	FGSG_00076	FGSG_06583
FGSG_14018	FGSG_11184	FGSG_13028	FGSG_01326	FGSG_02327	FGSG_10003
FGSG_12519	FGSG_08946	FGSG_10949	FGSG_05177	FGSG_07891	FGSG_12547
FGSG_10220	FGSG_04741	FGSG_01829	FGSG_05023	FGSG_06752	FGSG_02251
FGSG_11883	FGSG_01523	FGSG_07401	FGSG_05784	FGSG_09980	FGSG_01553
FGSG_08325	FGSG_11398	FGSG_04126	FGSG_04296	FGSG_12647	FGSG_05081
FGSG_10363	FGSG_06445	FGSG_10257	FGSG_06987	FGSG_00002	FGSG_06925
FGSG_01235	FGSG_03535	FGSG_00006	FGSG_10913	FGSG_08375	FGSG_08474
FGSG_02869	FGSG_08359	FGSG_02051	FGSG_05154	FGSG_02550	FGSG_09638
FGSG_01960	FGSG_07896	FGSG_01661	FGSG_03577	FGSG_02641	FGSG_13033
FGSG_11113	FGSG_11049	FGSG_10202	FGSG_09297	FGSG_09524	FGSG_06154
FGSG_12483	FGSG_03883	FGSG_00162	FGSG_10191	FGSG_01224	FGSG_06054
FGSG_03054	FGSG_01026	FGSG_11045	FGSG_07522	FGSG_09749	FGSG_00257
FGSG_11205	FGSG_01768	FGSG_11062	FGSG_06473	FGSG_11439	FGSG_02233
FGSG_03272	FGSG_02059	FGSG_03114	FGSG_08456	FGSG_13412	FGSG_04350
FGSG_10411	FGSG_11079	FGSG_06331	FGSG_07485	FGSG_02379	FGSG_07262
FGSG_03343	FGSG_02632	FGSG_00059	FGSG_06725	FGSG_08172	FGSG_05387
FGSG_00655	FGSG_03585	FGSG_03073	FGSG_08440	FGSG_06676	FGSG_10949
FGSG_00590	FGSG_02077	FGSG_10177	FGSG_00971	FGSG_06287	FGSG_06089
FGSG_03365	FGSG_03189	FGSG_06919	FGSG_11520	FGSG_12737	FGSG_05932
FGSG_10212	FGSG_11494	FGSG_03554	FGSG_06985	FGSG_05682	FGSG_06424
FGSG_04456	FGSG_08684	FGSG_07685	FGSG_03679	FGSG_00140	FGSG_08943
FGSG_13737	FGSG_11097	FGSG_00165	FGSG_05066	FGSG_04879	FGSG_13422
FGSG_00136	FGSG_03787	FGSG_03346	FGSG_09293	FGSG_04207	FGSG_02407
FGSG_06647	FGSG_08687	FGSG_02908	FGSG_07584	FGSG_01764	FGSG_01379
FGSG_07542	FGSG_07988	FGSG_07907	FGSG_04135	FGSG_03230	FGSG_08941
FGSG_03344	FGSG_02353	FGSG_10210	FGSG_03142	FGSG_02883	FGSG_01763
FGSG_09240	FGSG_14015	FGSG_08130	FGSG_08875	FGSG_09723	FGSG_03153
FGSG_04583	FGSG_11303	FGSG_11488	FGSG_00725	FGSG_02880	FGSG_01027
FGSG_12773	FGSG_03543	FGSG_06010	FGSG_09881	FGSG_04988	FGSG_02983
FGSG_07500	FGSG_11298	FGSG_07560	FGSG_05653	FGSG_04194	FGSG_11900
FGSG_02682	FGSG_10677	FGSG_08911	FGSG_12726		FGSG_03326
FGSG_00836	FGSG_03662	FGSG_07556	FGSG_03312		FGSG_07692
FGSG_12704	FGSG_03537	FGSG_05176	FGSG_06333		FGSG_02427
FGSG_11757	FGSG_08700	FGSG_04407	FGSG_00529		FGSG_04088
FGSG_09552	FGSG_03745	FGSG_11326	FGSG_07890		FGSG_02292
FGSG_10901	FGSG_00840	FGSG_06619	FGSG_05904		FGSG_02881
FGSG_05658	FGSG_03715	FGSG_02488	FGSG_10006		FGSG_08942
FGSG_13392	FGSG_11190	FGSG_01974	FGSG_07889		FGSG_09042
FGSG_06125	FGSG_11098	FGSG_05255	FGSG_09718		FGSG_05826
FGSG_08738	FGSG_07863	FGSG_04155	FGSG_01557		FGSG_11310
FGSG_12862	FGSG_11300	FGSG_02502	FGSG_06514		FGSG_03460
FGSG_02735	FGSG_12206	FGSG_05352	FGSG_03432		FGSG_03593
FGSG_02316	FGSG_03904	FGSG_09390	FGSG_03442		FGSG_05130
FGSG_09374	FGSG_01882	FGSG_04410	FGSG_01263		FGSG_08736
FGSG_01084	FGSG_04735	FGSG_06720	FGSG_10260		FGSG_03286
FGSG_01407	FGSG_03163	FGSG_09906	FGSG_02942		FGSG_04429
FGSG_09775	FGSG_03529	FGSG_01131	FGSG_01478		FGSG_04841
FGSG_09400	FGSG_13954	FGSG_03842	FGSG_13711		FGSG_03236
FGSG_12887	FGSG_13194	FGSG_09883			FGSG_04093
FGSG_05791	FGSG_08266	FGSG_12438			FGSG_12164
FGSG_08358	FGSG_11397	FGSG_04285			FGSG_02751
FGSG_05294	FGSG_00330	FGSG_02794			FGSG_04544
FGSG_10369	FGSG_10962	FGSG_04252			FGSG_05601
FGSG_13385	FGSG_11472	FGSG_00173			FGSG_07611
FGSG_02596	FGSG_11169	FGSG_04667			FGSG_02402
FGSG_05444	FGSG_13000	FGSG_11101			FGSG_01561
FGSG_06047	FGSG_11164	FGSG_08011			FGSG_11345
FGSG_04946	FGSG_10224	FGSG_13064			FGSG_09341
FGSG_09362	FGSG_06059	FGSG_09738			FGSG_00522
FGSG_07289	FGSG_04985	FGSG_04913			FGSG_00652
FGSG_03165	FGSG_10543	FGSG_03273			FGSG_03300
FGSG_08350	FGSG_05357	FGSG_12105			FGSG_03732
FGSG_03422	FGSG_04876	FGSG_04993			FGSG_04034
FGSG_05797	FGSG_11129	FGSG_10735			FGSG_08749
FGSG_07925	FGSG_04824	FGSG_01891			FGSG_02343
FGSG_10145	FGSG_08309	FGSG_05912			FGSG_01745
FGSG_03270	FGSG_01765	FGSG_01675			FGSG_04204
FGSG_03416	FGSG_02516	FGSG_05957			FGSG_02271
FGSG_09697	FGSG_11396	FGSG_20079			FGSG_06108
FGSG_10267	FGSG_08407	FGSG_20058			FGSG_03856
FGSG_03741	FGSG_06784	FGSG_20056			FGSG_07612
FGSG_03414	FGSG_11399	FGSG_20084			FGSG_09887
FGSG_09081	FGSG_10776	FGSG_20054			FGSG_04134
FGSG_08128	FGSG_03190	FGSG_20083			FGSG_03349
FGSG_11275	FGSG_09373	FGSG_20049			FGSG_01588
FGSG_09140	FGSG_09834	FGSG_20074			FGSG_11981
FGSG_08596	FGSG_06328	FGSG_20052			FGSG_06526
FGSG_05939	FGSG_03466	FGSG_20047			FGSG_04605
FGSG_00510	FGSG_03335	FGSG_20050			FGSG_04302
FGSG_05223	FGSG_01596	FGSG_08312			FGSG_05310
FGSG_03283	FGSG_02467	FGSG_07631			FGSG_05554
FGSG_11884	FGSG_06681	FGSG_00571			FGSG_02322
FGSG_07717	FGSG_09739	FGSG_11878			FGSG_03278
FGSG_01734	FGSG_02578	FGSG_07775			FGSG_02903
FGSG_09141	FGSG_05847	FGSG_04077			FGSG_02750
FGSG_06503	FGSG_11114	FGSG_02025			FGSG_05947
FGSG_03015	FGSG_03336	FGSG_05906			FGSG_03894
FGSG_09070	FGSG_04736	FGSG_08253			FGSG_12935
FGSG_10347	FGSG_03061	FGSG_07274			FGSG_02882
FGSG_03915	FGSG_04333	FGSG_00028			FGSG_13383
FGSG_06521	FGSG_03462	FGSG_10156			FGSG_12396
FGSG_04317	FGSG_07793	FGSG_02542			FGSG_00664
FGSG_02753	FGSG_08077	FGSG_05594			FGSG_07690
FGSG_00609	FGSG_03347	FGSG_04130			FGSG_03452
FGSG_08461	FGSG_11395	FGSG_03700			FGSG_13314
FGSG_09082	FGSG_02204	FGSG_04452			FGSG_01252
FGSG_02038	FGSG_08459	FGSG_08844			FGSG_12475
FGSG_03292	FGSG_01744	FGSG_05042			FGSG_02589
FGSG_04998	FGSG_02966	FGSG_03539			FGSG_03158
FGSG_02847	FGSG_03247	FGSG_07562			FGSG_02220
FGSG_12110	FGSG_12534	FGSG_01770			FGSG_02160
FGSG_11926	FGSG_02814	FGSG_01771			FGSG_03412
FGSG_12742	FGSG_11099	FGSG_00539			FGSG_05446
FGSG_08238	FGSG_03072	FGSG_03540			FGSG_03799
FGSG_05190	FGSG_02978	FGSG_03695			FGSG_09098
FGSG_11145	FGSG_12851	FGSG_06506			FGSG_09277
FGSG_10661	FGSG_07130	FGSG_03599			FGSG_10339
FGSG_08760	FGSG_04922	FGSG_09304			FGSG_02104
FGSG_00377	FGSG_03011	FGSG_03632			FGSG_08973
FGSG_07366	FGSG_09052	FGSG_08809			FGSG_09539
FGSG_00168	FGSG_03184	FGSG_01866			FGSG_04987
FGSG_03355	FGSG_04975	FGSG_04590			FGSG_08378
FGSG_10073	FGSG_11228	FGSG_05983			FGSG_00142
FGSG_07263	FGSG_03245	FGSG_12119			FGSG_14018
FGSG_03281	FGSG_02691	FGSG_09493			FGSG_05334
FGSG_05234	FGSG_03430	FGSG_06469			FGSG_11888
FGSG_12607	FGSG_10990	FGSG_10595			FGSG_03314
FGSG_02075	FGSG_01832	FGSG_11046			FGSG_01555
FGSG_11127	FGSG_04596	FGSG_06235			FGSG_08397
FGSG_03475	FGSG_03269	FGSG_03467			FGSG_02823
FGSG_02342	FGSG_01757	FGSG_09451			FGSG_05656
FGSG_04477	FGSG_03340	FGSG_08012			FGSG_04283
FGSG_01172	FGSG_02920	FGSG_11294			FGSG_07691
FGSG_02461	FGSG_10397	FGSG_05046			FGSG_00554
FGSG_09272	FGSG_04527	FGSG_03530			FGSG_07894
FGSG_00649	FGSG_09821	FGSG_04013			FGSG_00036
FGSG_05247	FGSG_12138	FGSG_03483			FGSG_03592
FGSG_05937	FGSG_11183	FGSG_10185			FGSG_10338
FGSG_10739	FGSG_02087	FGSG_03113			FGSG_09195
FGSG_11658	FGSG_02783	FGSG_03148			FGSG_01018
FGSG_01572		FGSG_09827			FGSG_03688
FGSG_00489		FGSG_11258			FGSG_11480
FGSG_02515		FGSG_09266			FGSG_10300
FGSG_09204		FGSG_02315			FGSG_00681
FGSG_07491		FGSG_01585			FGSG_07017
FGSG_06307		FGSG_03987			FGSG_05679
FGSG_08232		FGSG_05942			FGSG_00620
FGSG_03150		FGSG_11047			FGSG_02464
FGSG_02100		FGSG_03908			FGSG_01378
FGSG_07488		FGSG_05663			FGSG_02330
FGSG_00321		FGSG_13878			FGSG_02159
FGSG_04916		FGSG_03494			FGSG_03017
FGSG_06046		FGSG_12937			FGSG_06359
FGSG_02657		FGSG_10999			FGSG_02828
FGSG_01782		FGSG_12555			FGSG_06564
FGSG_08351		FGSG_04676			FGSG_02864
FGSG_01108		FGSG_12112			FGSG_00047
FGSG_10606		FGSG_07188			FGSG_00416
FGSG_00769		FGSG_04637			FGSG_12129
FGSG_06669		FGSG_04591			FGSG_11150
FGSG_07261		FGSG_09205			FGSG_05584
FGSG_11656		FGSG_13939			FGSG_05063
		FGSG_03934			FGSG_13637
		FGSG_12485			FGSG_10241
		FGSG_09382			FGSG_04740
		FGSG_09321			FGSG_03898
		FGSG_11029			FGSG_10800
		FGSG_07622			FGSG_02323
		FGSG_08002			FGSG_08463
		FGSG_05824			FGSG_10522
		FGSG_04335			FGSG_00483
		FGSG_10974			FGSG_03729
		FGSG_09085			FGSG_05959
		FGSG_03144			FGSG_06109
		FGSG_12666			FGSG_01088
		FGSG_03867			FGSG_11147
		FGSG_07866			FGSG_02499
		FGSG_01755			FGSG_09832
		FGSG_09722			FGSG_00602
		FGSG_10982			FGSG_02433
		FGSG_07478			FGSG_13008
		FGSG_12108			FGSG_05349
		FGSG_11008			FGSG_07689
		FGSG_06452			FGSG_03956
		FGSG_06993			FGSG_03528
		FGSG_00443			FGSG_03288
		FGSG_02428			FGSG_06751
		FGSG_08048			FGSG_03327
		FGSG_03424			FGSG_12563
		FGSG_00806			FGSG_07066
		FGSG_02839			FGSG_00046
		FGSG_09367			FGSG_12597
		FGSG_09955			FGSG_08702
		FGSG_03598			FGSG_10914
		FGSG_03628			FGSG_04023
		FGSG_11495			FGSG_03265
		FGSG_11304			FGSG_12248
		FGSG_06497			FGSG_10337
		FGSG_00563			FGSG_11479
		FGSG_10279			FGSG_12493
		FGSG_09291			FGSG_01993
		FGSG_03747			FGSG_05741
		FGSG_10424			FGSG_05620
		FGSG_08609			FGSG_07072
		FGSG_04293			FGSG_05269
		FGSG_08851			FGSG_11980
		FGSG_02360			FGSG_13675
		FGSG_00765			FGSG_01390
		FGSG_11305			FGSG_05309
		FGSG_10206			FGSG_08347
		FGSG_09990			FGSG_02324
		FGSG_01789			FGSG_02339
		FGSG_02082			FGSG_11381
		FGSG_00515			FGSG_08137
		FGSG_06566			FGSG_10796
		FGSG_08252			FGSG_00049
		FGSG_13834			FGSG_00947
		FGSG_03629			FGSG_10333
		FGSG_11478			FGSG_07911
		FGSG_04149			FGSG_07767
		FGSG_06575			FGSG_11232
		FGSG_07908			FGSG_03524
		FGSG_06744			FGSG_02899
		FGSG_09462			FGSG_05481
		FGSG_07350			FGSG_05750
		FGSG_05461			FGSG_09364
		FGSG_12166			FGSG_08601
		FGSG_09353			FGSG_07503
		FGSG_08686			FGSG_06888
		FGSG_05929			FGSG_08669
		FGSG_03406			FGSG_09625
		FGSG_11348			FGSG_05146
		FGSG_09886			FGSG_08816
		FGSG_03795			FGSG_08587
		FGSG_06613			FGSG_03846
		FGSG_06017			FGSG_00196
		FGSG_11027			FGSG_10296
		FGSG_00288			FGSG_02675
		FGSG_12821			FGSG_00852
		FGSG_03436			FGSG_02420
		FGSG_08620			FGSG_11385
		FGSG_00301			FGSG_06307
		FGSG_03124			FGSG_13090
		FGSG_11618			FGSG_00470
		FGSG_00917			FGSG_07251
		FGSG_02163			FGSG_02730
		FGSG_00657			FGSG_13378
		FGSG_03911			FGSG_01916
		FGSG_00184			FGSG_07832
		FGSG_06545			FGSG_09162
		FGSG_03638			FGSG_02207
		FGSG_11208			FGSG_05654
		FGSG_01461			FGSG_04543
		FGSG_01169			FGSG_08799
		FGSG_04234			FGSG_08924
		FGSG_13536			FGSG_10007
		FGSG_00209			FGSG_12767
		FGSG_06918			FGSG_00742
		FGSG_02681			FGSG_00542
		FGSG_05882			FGSG_12596
		FGSG_04994			FGSG_00741
		FGSG_08571			FGSG_12409
		FGSG_05747			FGSG_02820
		FGSG_00642			FGSG_04330
		FGSG_11411			FGSG_01193
		FGSG_03248			FGSG_09567
		FGSG_11366			FGSG_04958
		FGSG_01872			FGSG_04428
		FGSG_03922			FGSG_09759
		FGSG_11112			FGSG_13056
		FGSG_12573			FGSG_03214
		FGSG_09830			FGSG_09547
		FGSG_07137			FGSG_01544
		FGSG_09521			FGSG_11797
		FGSG_06397			FGSG_03293
		FGSG_04575			FGSG_13112
		FGSG_04615			FGSG_00790
		FGSG_07108			FGSG_01356
		FGSG_11568			FGSG_09070
		FGSG_12648			FGSG_04529
		FGSG_08391			FGSG_08559
		FGSG_07794			FGSG_10952
		FGSG_09093			FGSG_04512
		FGSG_12282			FGSG_11776
		FGSG_08121			FGSG_03728
		FGSG_03770			FGSG_03015
		FGSG_09398
		FGSG_06612
		FGSG_02252
		FGSG_13240
		FGSG_13300
		FGSG_03725
		FGSG_05590
		FGSG_07483
		FGSG_04603
		FGSG_00775
		FGSG_08422
		FGSG_04932
		FGSG_06188
		FGSG_10157
		FGSG_10243
		FGSG_03191
		FGSG_00260
		FGSG_05080
		FGSG_11066
		FGSG_03746
		FGSG_03157
		FGSG_05507
		FGSG_07299
		FGSG_00623
		FGSG_13856
		FGSG_05865
		FGSG_06236
		FGSG_11299
		FGSG_03180
		FGSG_06651
		FGSG_05660
		FGSG_05324
		FGSG_11367
		FGSG_01988
		FGSG_01208
		FGSG_09197
		FGSG_02560
		FGSG_06016
		FGSG_11080
		FGSG_03378
		FGSG_11033
		FGSG_06618
		FGSG_05164
		FGSG_13700
		FGSG_10011
		FGSG_11339
		FGSG_03448
		FGSG_07309
		FGSG_10207
		FGSG_01819
		FGSG_07080
		FGSG_07224
		FGSG_02434
		FGSG_12764
		FGSG_06504
		FGSG_06866
		FGSG_06671
		FGSG_09325
		FGSG_01918
		FGSG_13689
		FGSG_01466
		FGSG_11081
		FGSG_10631
		FGSG_04732
		FGSG_12858
		FGSG_10113
		FGSG_02440
		FGSG_09960
		FGSG_06569
		FGSG_02975
		FGSG_04334
		FGSG_02698
		FGSG_09854
		FGSG_07665
		FGSG_13134
		FGSG_04936
		FGSG_09267
		FGSG_11168
		FGSG_09475
		FGSG_04528
		FGSG_06805
		FGSG_03813
		FGSG_12415
		FGSG_08546
		FGSG_03624
		FGSG_08270
		FGSG_01491
		FGSG_06812
		FGSG_05523
		FGSG_07052
		FGSG_08579
		FGSG_10598
		FGSG_02155
		FGSG_06315
		FGSG_09354
		FGSG_05683
		FGSG_07131
		FGSG_12934
		FGSG_07639
		FGSG_06440
		FGSG_13979
		FGSG_05052
		FGSG_01980
		FGSG_13881
		FGSG_02069
		FGSG_05385
		FGSG_00604
		FGSG_08695
		FGSG_09136
		FGSG_07772
		FGSG_13111
		FGSG_03199
		FGSG_12605
		FGSG_07275
		FGSG_06537
		FGSG_06972
		FGSG_01633
		FGSG_03104
		FGSG_06261
		FGSG_10001
		FGSG_12016
		FGSG_00720
		FGSG_02169
		FGSG_13575
		FGSG_11487
		FGSG_07457
		FGSG_03149
		FGSG_05409
		FGSG_10326
		FGSG_06313
		FGSG_07067
		FGSG_09563
		FGSG_06701
		FGSG_07315
		FGSG_01330
		FGSG_01228
		FGSG_05933
		FGSG_08680
		FGSG_08352
		FGSG_03379
		FGSG_09555
		FGSG_02240
		FGSG_03600
		FGSG_11254
		FGSG_08610
		FGSG_04151
		FGSG_08677
		FGSG_11811
		FGSG_10065
		FGSG_09476
		FGSG_12111
		FGSG_02851
		FGSG_12179
		FGSG_09404
		FGSG_10025
		FGSG_06590
		FGSG_09812
		FGSG_05919
		FGSG_04911
		FGSG_13540
		FGSG_11794
		FGSG_01547
		FGSG_06794
		FGSG_13938
		FGSG_06466
		FGSG_05279
		FGSG_02147
		FGSG_05593
		FGSG_01188
		FGSG_09418
		FGSG_00495
		FGSG_08196
		FGSG_03526
		FGSG_00318
		FGSG_13616
		FGSG_07082
		FGSG_09795
		FGSG_07414
		FGSG_06605
		FGSG_07838
		FGSG_00964
		FGSG_12669
		FGSG_09956
		FGSG_10077
		FGSG_05908
		FGSG_04390
		FGSG_03743

## Sheet: GO(FLUPonly)
ID	Name	Bgd count	Result count	Result gene list	Pct of bgd	Fold enrichment	Odds ratio	P-value	Benjamini	Bonferroni
GO:0055114	obsolete oxidation-reduction process	895	34	FGRAMPH1_01G00131,FGRAMPH1_01G00145,FGRAMPH1_01G00155,FGRAMPH1_01G00849,FGRAMPH1_01G01503,FGRAMPH1_01G01651,FGRAMPH1_01G05005,FGRAMPH1_01G05905,FGRAMPH1_01G06425,FGRAMPH1_01G06611,FGRAMPH1_01G07687,FGRAMPH1_01G07763,FGRAMPH1_01G07881,FGRAMPH1_01G08515,FGRAMPH1_01G09717,FGRAMPH1_01G09751,FGRAMPH1_01G09955,FGRAMPH1_01G10341,FGRAMPH1_01G10755,FGRAMPH1_01G11995,FGRAMPH1_01G12573,FGRAMPH1_01G12667,FGR…	3.8	2.25	2.69	3.9864e-06	0.0019055	0.0019055
GO:0009063	cellular amino acid catabolic process	57	6	FGRAMPH1_01G06373,FGRAMPH1_01G07687,FGRAMPH1_01G09733,FGRAMPH1_01G09751,FGRAMPH1_01G11995,FGRAMPH1_01G27589,	10.5	6.24	7.1	0.000372492	0.0890256	0.178051
GO:0006544	glycine metabolic process	11	3	FGRAMPH1_01G07687,FGRAMPH1_01G09731,FGRAMPH1_01G09733,	27.3	16.16	22.28	0.000703347	0.104816	0.3362
GO:1901606	alpha-amino acid catabolic process	46	5	FGRAMPH1_01G06373,FGRAMPH1_01G07687,FGRAMPH1_01G09733,FGRAMPH1_01G09751,FGRAMPH1_01G11995,	10.9	6.44	7.32	0.0010039	0.104816	0.479862
GO:0005985	sucrose metabolic process	4	2	FGRAMPH1_01G03057,FGRAMPH1_01G27969,	50	29.63	59.05	0.00165956	0.104816	0.79327
GO:0007023	post-chaperonin tubulin folding pathway	4	2	FGRAMPH1_01G01301,FGRAMPH1_01G19381,	50	29.63	59.05	0.00165956	0.104816	0.79327
GO:0005987	sucrose catabolic process	4	2	FGRAMPH1_01G03057,FGRAMPH1_01G27969,	50	29.63	59.05	0.00165956	0.104816	0.79327
GO:0046395	carboxylic acid catabolic process	78	6	FGRAMPH1_01G06373,FGRAMPH1_01G07687,FGRAMPH1_01G09733,FGRAMPH1_01G09751,FGRAMPH1_01G11995,FGRAMPH1_01G27589,	7.7	4.56	5.02	0.00197353	0.104816	0.943347
GO:0016054	organic acid catabolic process	78	6	FGRAMPH1_01G06373,FGRAMPH1_01G07687,FGRAMPH1_01G09733,FGRAMPH1_01G09751,FGRAMPH1_01G11995,FGRAMPH1_01G27589,	7.7	4.56	5.02	0.00197353	0.104816	0.943347
GO:1901575	organic substance catabolic process	434	16	FGRAMPH1_01G03057,FGRAMPH1_01G06373,FGRAMPH1_01G07687,FGRAMPH1_01G08045,FGRAMPH1_01G09733,FGRAMPH1_01G09751,FGRAMPH1_01G11995,FGRAMPH1_01G12667,FGRAMPH1_01G12827,FGRAMPH1_01G19115,FGRAMPH1_01G19927,FGRAMPH1_01G21081,FGRAMPH1_01G25059,FGRAMPH1_01G27589,FGRAMPH1_01G27831,FGRAMPH1_01G27969,	3.7	2.18	2.38	0.00260706	0.118862	1
GO:0006546	glycine catabolic process	5	2	FGRAMPH1_01G07687,FGRAMPH1_01G09733,	40	23.71	39.36	0.00273531	0.118862	1
GO:0035999	tetrahydrofolate interconversion	6	2	FGRAMPH1_01G07687,FGRAMPH1_01G09731,	33.3	19.75	29.52	0.00405761	0.158451	1
GO:0006082	organic acid metabolic process	375	14	FGRAMPH1_01G00131,FGRAMPH1_01G03209,FGRAMPH1_01G03831,FGRAMPH1_01G05905,FGRAMPH1_01G06373,FGRAMPH1_01G07687,FGRAMPH1_01G07881,FGRAMPH1_01G09731,FGRAMPH1_01G09733,FGRAMPH1_01G09751,FGRAMPH1_01G11995,FGRAMPH1_01G21249,FGRAMPH1_01G24869,FGRAMPH1_01G27589,	3.7	2.21	2.39	0.00430934	0.158451	1
GO:0046352	disaccharide catabolic process	7	2	FGRAMPH1_01G03057,FGRAMPH1_01G27969,	28.6	16.93	23.61	0.00561793	0.191812	1
GO:0009056	catabolic process	480	16	FGRAMPH1_01G03057,FGRAMPH1_01G06373,FGRAMPH1_01G07687,FGRAMPH1_01G08045,FGRAMPH1_01G09733,FGRAMPH1_01G09751,FGRAMPH1_01G11995,FGRAMPH1_01G12667,FGRAMPH1_01G12827,FGRAMPH1_01G19115,FGRAMPH1_01G19927,FGRAMPH1_01G21081,FGRAMPH1_01G25059,FGRAMPH1_01G27589,FGRAMPH1_01G27831,FGRAMPH1_01G27969,	3.3	1.98	2.13	0.00689576	0.202483	1
GO:0009313	oligosaccharide catabolic process	8	2	FGRAMPH1_01G03057,FGRAMPH1_01G27969,	25	14.82	19.67	0.00740799	0.202483	1
GO:0009071	serine family amino acid catabolic process	8	2	FGRAMPH1_01G07687,FGRAMPH1_01G09733,	25	14.82	19.67	0.00740799	0.202483	1
GO:0000002	mitochondrial genome maintenance	9	2	FGRAMPH1_01G02091,FGRAMPH1_01G06231,	22.2	13.17	16.86	0.00941968	0.202483	1
GO:0044282	small molecule catabolic process	108	6	FGRAMPH1_01G06373,FGRAMPH1_01G07687,FGRAMPH1_01G09733,FGRAMPH1_01G09751,FGRAMPH1_01G11995,FGRAMPH1_01G27589,	5.6	3.29	3.53	0.00974894	0.202483	1
GO:0007584	response to nutrient	10	2	FGRAMPH1_01G24961,FGRAMPH1_01G27589,	20	11.85	14.75	0.0116451	0.202483	1
GO:0046653	tetrahydrofolate metabolic process	10	2	FGRAMPH1_01G07687,FGRAMPH1_01G09731,	20	11.85	14.75	0.0116451	0.202483	1
GO:0005984	disaccharide metabolic process	11	2	FGRAMPH1_01G03057,FGRAMPH1_01G27969,	18.2	10.78	13.11	0.0140766	0.202483	1
GO:0006813	potassium ion transport	11	2	FGRAMPH1_01G03457,FGRAMPH1_01G09717,	18.2	10.78	13.11	0.0140766	0.202483	1
GO:0009617	response to bacterium	11	2	FGRAMPH1_01G27831,FGRAMPH1_01G27835,	18.2	10.78	13.11	0.0140766	0.202483	1
GO:0055085	transmembrane transport	703	20	FGRAMPH1_01G00215,FGRAMPH1_01G03457,FGRAMPH1_01G03893,FGRAMPH1_01G04221,FGRAMPH1_01G05167,FGRAMPH1_01G05577,FGRAMPH1_01G05631,FGRAMPH1_01G08643,FGRAMPH1_01G11451,FGRAMPH1_01G11503,FGRAMPH1_01G11853,FGRAMPH1_01G12475,FGRAMPH1_01G14993,FGRAMPH1_01G17383,FGRAMPH1_01G18881,FGRAMPH1_01G21067,FGRAMPH1_01G21669,FGRAMPH1_01G22877,FGRAMPH1_01G26493,FGRAMPH1_01G27971,	2.8	1.69	1.82	0.014232	0.202483	1
GO:0034315	regulation of Arp2/3 complex-mediated actin nucleation	1	1	FGRAMPH1_01G26307,	100	59.26	inf	0.0168738	0.202483	1
GO:0042541	hemoglobin biosynthetic process	1	1	FGRAMPH1_01G20341,	100	59.26	inf	0.0168738	0.202483	1
GO:0042426	choline catabolic process	1	1	FGRAMPH1_01G12827,	100	59.26	inf	0.0168738	0.202483	1
GO:0034316	negative regulation of Arp2/3 complex-mediated actin nucleation	1	1	FGRAMPH1_01G26307,	100	59.26	inf	0.0168738	0.202483	1
GO:0000025	maltose catabolic process	1	1	FGRAMPH1_01G27969,	100	59.26	inf	0.0168738	0.202483	1
GO:0006102	isocitrate metabolic process	1	1	FGRAMPH1_01G07881,	100	59.26	inf	0.0168738	0.202483	1
GO:0009439	cyanate metabolic process	1	1	FGRAMPH1_01G24869,	100	59.26	inf	0.0168738	0.202483	1
GO:0020027	hemoglobin metabolic process	1	1	FGRAMPH1_01G20341,	100	59.26	inf	0.0168738	0.202483	1
GO:0051126	negative regulation of actin nucleation	1	1	FGRAMPH1_01G26307,	100	59.26	inf	0.0168738	0.202483	1
GO:0006784	heme A biosynthetic process	1	1	FGRAMPH1_01G10755,	100	59.26	inf	0.0168738	0.202483	1
GO:0016203	muscle attachment	1	1	FGRAMPH1_01G05119,	100	59.26	inf	0.0168738	0.202483	1
GO:0046160	heme a metabolic process	1	1	FGRAMPH1_01G10755,	100	59.26	inf	0.0168738	0.202483	1
GO:0000023	maltose metabolic process	1	1	FGRAMPH1_01G27969,	100	59.26	inf	0.0168738	0.202483	1
GO:1901605	alpha-amino acid metabolic process	160	7	FGRAMPH1_01G03831,FGRAMPH1_01G06373,FGRAMPH1_01G07687,FGRAMPH1_01G09731,FGRAMPH1_01G09733,FGRAMPH1_01G09751,FGRAMPH1_01G11995,	4.4	2.59	2.75	0.0185044	0.202483	1
GO:0019752	carboxylic acid metabolic process	362	12	FGRAMPH1_01G00131,FGRAMPH1_01G03831,FGRAMPH1_01G05905,FGRAMPH1_01G06373,FGRAMPH1_01G07687,FGRAMPH1_01G07881,FGRAMPH1_01G09731,FGRAMPH1_01G09733,FGRAMPH1_01G09751,FGRAMPH1_01G11995,FGRAMPH1_01G21249,FGRAMPH1_01G27589,	3.3	1.96	2.09	0.019231	0.202483	1
GO:0006783	heme biosynthetic process	13	2	FGRAMPH1_01G10755,FGRAMPH1_01G20341,	15.4	9.12	10.72	0.019528	0.202483	1
GO:0043436	oxoacid metabolic process	367	12	FGRAMPH1_01G00131,FGRAMPH1_01G03831,FGRAMPH1_01G05905,FGRAMPH1_01G06373,FGRAMPH1_01G07687,FGRAMPH1_01G07881,FGRAMPH1_01G09731,FGRAMPH1_01G09733,FGRAMPH1_01G09751,FGRAMPH1_01G11995,FGRAMPH1_01G21249,FGRAMPH1_01G27589,	3.3	1.94	2.06	0.0211615	0.202483	1
GO:0009069	serine family amino acid metabolic process	36	3	FGRAMPH1_01G07687,FGRAMPH1_01G09731,FGRAMPH1_01G09733,	8.3	4.94	5.39	0.0223868	0.202483	1
GO:0006779	porphyrin-containing compound biosynthetic process	14	2	FGRAMPH1_01G10755,FGRAMPH1_01G20341,	14.3	8.47	9.83	0.0225336	0.202483	1
GO:0033014	tetrapyrrole biosynthetic process	14	2	FGRAMPH1_01G10755,FGRAMPH1_01G20341,	14.3	8.47	9.83	0.0225336	0.202483	1
GO:0006760	folic acid-containing compound metabolic process	14	2	FGRAMPH1_01G07687,FGRAMPH1_01G09731,	14.3	8.47	9.83	0.0225336	0.202483	1
GO:0042168	heme metabolic process	14	2	FGRAMPH1_01G10755,FGRAMPH1_01G20341,	14.3	8.47	9.83	0.0225336	0.202483	1
GO:1901565	organonitrogen compound catabolic process	205	8	FGRAMPH1_01G06373,FGRAMPH1_01G07687,FGRAMPH1_01G09733,FGRAMPH1_01G09751,FGRAMPH1_01G11995,FGRAMPH1_01G12827,FGRAMPH1_01G27589,FGRAMPH1_01G27831,	3.9	2.31	2.44	0.0226008	0.202483	1
GO:0033993	response to lipid	15	2	FGRAMPH1_01G27589,FGRAMPH1_01G27831,	13.3	7.9	9.07	0.0257163	0.202483	1
GO:0009311	oligosaccharide metabolic process	15	2	FGRAMPH1_01G03057,FGRAMPH1_01G27969,	13.3	7.9	9.07	0.0257163	0.202483	1
GO:0042558	pteridine-containing compound metabolic process	15	2	FGRAMPH1_01G07687,FGRAMPH1_01G09731,	13.3	7.9	9.07	0.0257163	0.202483	1
GO:0006730	one-carbon metabolic process	15	2	FGRAMPH1_01G07687,FGRAMPH1_01G09731,	13.3	7.9	9.07	0.0257163	0.202483	1
GO:0044248	cellular catabolic process	337	11	FGRAMPH1_01G03057,FGRAMPH1_01G06373,FGRAMPH1_01G07687,FGRAMPH1_01G09733,FGRAMPH1_01G09751,FGRAMPH1_01G11995,FGRAMPH1_01G12667,FGRAMPH1_01G21081,FGRAMPH1_01G27589,FGRAMPH1_01G27831,FGRAMPH1_01G27969,	3.3	1.93	2.04	0.0271029	0.202483	1
GO:0006575	cellular modified amino acid metabolic process	39	3	FGRAMPH1_01G07687,FGRAMPH1_01G09731,FGRAMPH1_01G27831,	7.7	4.56	4.94	0.0276294	0.202483	1
GO:0033013	tetrapyrrole metabolic process	16	2	FGRAMPH1_01G10755,FGRAMPH1_01G20341,	12.5	7.41	8.42	0.0290695	0.202483	1
GO:0006778	porphyrin-containing compound metabolic process	16	2	FGRAMPH1_01G10755,FGRAMPH1_01G20341,	12.5	7.41	8.42	0.0290695	0.202483	1
GO:0042402	cellular biogenic amine catabolic process	16	2	FGRAMPH1_01G06373,FGRAMPH1_01G12827,	12.5	7.41	8.42	0.0290695	0.202483	1
GO:0009310	amine catabolic process	17	2	FGRAMPH1_01G06373,FGRAMPH1_01G12827,	11.8	6.97	7.86	0.0325866	0.202483	1
GO:0006952	defense response	17	2	FGRAMPH1_01G19115,FGRAMPH1_01G27835,	11.8	6.97	7.86	0.0325866	0.202483	1
GO:0009605	response to external stimulus	72	4	FGRAMPH1_01G24961,FGRAMPH1_01G27589,FGRAMPH1_01G27831,FGRAMPH1_01G27835,	5.6	3.29	3.49	0.0330908	0.202483	1
GO:0051591	response to cAMP	2	1	FGRAMPH1_01G27589,	50	29.63	58.65	0.0334647	0.202483	1
GO:0033609	oxalate metabolic process	2	1	FGRAMPH1_01G21249,	50	29.63	58.65	0.0334647	0.202483	1
GO:0051125	regulation of actin nucleation	2	1	FGRAMPH1_01G26307,	50	29.63	58.65	0.0334647	0.202483	1
GO:0032958	inositol phosphate biosynthetic process	2	1	FGRAMPH1_01G16837,	50	29.63	58.65	0.0334647	0.202483	1
GO:0019614	catechol-containing compound catabolic process	2	1	FGRAMPH1_01G12667,	50	29.63	58.65	0.0334647	0.202483	1
GO:0019336	phenol-containing compound catabolic process	2	1	FGRAMPH1_01G12667,	50	29.63	58.65	0.0334647	0.202483	1
GO:0031179	peptide modification	2	1	FGRAMPH1_01G27831,	50	29.63	58.65	0.0334647	0.202483	1
GO:0015755	fructose transmembrane transport	2	1	FGRAMPH1_01G03893,	50	29.63	58.65	0.0334647	0.202483	1
GO:0034612	response to tumor necrosis factor	2	1	FGRAMPH1_01G27831,	50	29.63	58.65	0.0334647	0.202483	1
GO:0000338	protein deneddylation	2	1	FGRAMPH1_01G26709,	50	29.63	58.65	0.0334647	0.202483	1
GO:0015751	arabinose transmembrane transport	2	1	FGRAMPH1_01G03893,	50	29.63	58.65	0.0334647	0.202483	1
GO:0015756	fucose transmembrane transport	2	1	FGRAMPH1_01G03893,	50	29.63	58.65	0.0334647	0.202483	1
GO:0019615	catechol catabolic process, ortho-cleavage	2	1	FGRAMPH1_01G12667,	50	29.63	58.65	0.0334647	0.202483	1
GO:0042952	beta-ketoadipate pathway	2	1	FGRAMPH1_01G12667,	50	29.63	58.65	0.0334647	0.202483	1
GO:0046683	response to organophosphorus	2	1	FGRAMPH1_01G27589,	50	29.63	58.65	0.0334647	0.202483	1
GO:0019464	glycine decarboxylation via glycine cleavage system	2	1	FGRAMPH1_01G09733,	50	29.63	58.65	0.0334647	0.202483	1
GO:0015750	pentose transmembrane transport	2	1	FGRAMPH1_01G03893,	50	29.63	58.65	0.0334647	0.202483	1
GO:0007021	tubulin complex assembly	2	1	FGRAMPH1_01G01301,	50	29.63	58.65	0.0334647	0.202483	1
GO:0014074	response to purine-containing compound	2	1	FGRAMPH1_01G27589,	50	29.63	58.65	0.0334647	0.202483	1
GO:0043648	dicarboxylic acid metabolic process	46	3	FGRAMPH1_01G03831,FGRAMPH1_01G05905,FGRAMPH1_01G21249,	6.5	3.87	4.13	0.0421688	0.245296	1
GO:0016052	carbohydrate catabolic process	151	6	FGRAMPH1_01G03057,FGRAMPH1_01G08045,FGRAMPH1_01G19927,FGRAMPH1_01G21081,FGRAMPH1_01G25059,FGRAMPH1_01G27969,	4	2.35	2.47	0.0423761	0.245296	1
GO:0006979	response to oxidative stress	47	3	FGRAMPH1_01G04329,FGRAMPH1_01G08515,FGRAMPH1_01G27831,	6.4	3.78	4.03	0.0445046	0.245296	1
GO:0031960	response to corticosteroid	3	1	FGRAMPH1_01G27589,	33.3	19.75	29.32	0.0497776	0.245296	1
GO:0031222	arabinan catabolic process	3	1	FGRAMPH1_01G25059,	33.3	19.75	29.32	0.0497776	0.245296	1
GO:0015757	galactose transmembrane transport	3	1	FGRAMPH1_01G03893,	33.3	19.75	29.32	0.0497776	0.245296	1
GO:0072350	tricarboxylic acid metabolic process	3	1	FGRAMPH1_01G07881,	33.3	19.75	29.32	0.0497776	0.245296	1
GO:0006108	malate metabolic process	3	1	FGRAMPH1_01G05905,	33.3	19.75	29.32	0.0497776	0.245296	1
GO:0007008	outer mitochondrial membrane organization	3	1	FGRAMPH1_01G06231,	33.3	19.75	29.32	0.0497776	0.245296	1
GO:0042742	defense response to bacterium	3	1	FGRAMPH1_01G27835,	33.3	19.75	29.32	0.0497776	0.245296	1
GO:0060538	skeletal muscle organ development	3	1	FGRAMPH1_01G05119,	33.3	19.75	29.32	0.0497776	0.245296	1
GO:0019264	glycine biosynthetic process from serine	3	1	FGRAMPH1_01G09731,	33.3	19.75	29.32	0.0497776	0.245296	1
GO:0045040	protein insertion into mitochondrial outer membrane	3	1	FGRAMPH1_01G06231,	33.3	19.75	29.32	0.0497776	0.245296	1
GO:0002237	response to molecule of bacterial origin	3	1	FGRAMPH1_01G27831,	33.3	19.75	29.32	0.0497776	0.245296	1
GO:0032496	response to lipopolysaccharide	3	1	FGRAMPH1_01G27831,	33.3	19.75	29.32	0.0497776	0.245296	1
GO:0019695	choline metabolic process	3	1	FGRAMPH1_01G12827,	33.3	19.75	29.32	0.0497776	0.245296	1
GO:0051384	response to glucocorticoid	3	1	FGRAMPH1_01G27589,	33.3	19.75	29.32	0.0497776	0.245296	1
GO:0032355	response to estradiol	3	1	FGRAMPH1_01G27831,	33.3	19.75	29.32	0.0497776	0.245296	1

## Sheet: GO(BothUP)
ID	Name	Bgd count	Result count	Result gene list	Pct of bgd	Fold enrichment	Odds ratio	P-value	Benjamini	Bonferroni
GO:0005975	carbohydrate metabolic process	348	27	FGRAMPH1_01G03723,FGRAMPH1_01G03899,FGRAMPH1_01G04967,FGRAMPH1_01G06317,FGRAMPH1_01G06785,FGRAMPH1_01G10605,FGRAMPH1_01G11251,FGRAMPH1_01G11619,FGRAMPH1_01G11821,FGRAMPH1_01G11933,FGRAMPH1_01G12417,FGRAMPH1_01G12467,FGRAMPH1_01G12939,FGRAMPH1_01G13095,FGRAMPH1_01G13999,FGRAMPH1_01G18907,FGRAMPH1_01G19389,FGRAMPH1_01G20049,FGRAMPH1_01G21085,FGRAMPH1_01G21217,FGRAMPH1_01G21387,FGRAMPH1_01G21423,FGR…	7.8	4.97	6.36	2.90336e-12	1.43716e-09	1.43716e-09
GO:0008152	metabolic process	3697	87	FGRAMPH1_01G00053,FGRAMPH1_01G00223,FGRAMPH1_01G00867,FGRAMPH1_01G02103,FGRAMPH1_01G02461,FGRAMPH1_01G02925,FGRAMPH1_01G03723,FGRAMPH1_01G03899,FGRAMPH1_01G03917,FGRAMPH1_01G04271,FGRAMPH1_01G04289,FGRAMPH1_01G04431,FGRAMPH1_01G04967,FGRAMPH1_01G05035,FGRAMPH1_01G05315,FGRAMPH1_01G06317,FGRAMPH1_01G06445,FGRAMPH1_01G06785,FGRAMPH1_01G07333,FGRAMPH1_01G07527,FGRAMPH1_01G07999,FGRAMPH1_01G08679,FGR…	2.4	1.51	2.42	3.18645e-07	7.88645e-05	0.000157729
GO:0044262	cellular carbohydrate metabolic process	87	10	FGRAMPH1_01G03723,FGRAMPH1_01G06317,FGRAMPH1_01G06785,FGRAMPH1_01G10605,FGRAMPH1_01G11619,FGRAMPH1_01G12417,FGRAMPH1_01G12467,FGRAMPH1_01G12939,FGRAMPH1_01G22295,FGRAMPH1_01G25243,	11.5	7.36	8.75	8.94592e-07	0.000147608	0.000442823
GO:0006081	cellular aldehyde metabolic process	10	4	FGRAMPH1_01G06785,FGRAMPH1_01G10605,FGRAMPH1_01G20441,FGRAMPH1_01G22905,	40	25.61	43.25	1.11233e-05	0.00133602	0.00550603
GO:0044281	small molecule metabolic process	634	25	FGRAMPH1_01G00867,FGRAMPH1_01G02461,FGRAMPH1_01G02925,FGRAMPH1_01G03723,FGRAMPH1_01G04271,FGRAMPH1_01G06785,FGRAMPH1_01G07333,FGRAMPH1_01G07527,FGRAMPH1_01G09513,FGRAMPH1_01G10605,FGRAMPH1_01G11303,FGRAMPH1_01G12417,FGRAMPH1_01G19243,FGRAMPH1_01G19389,FGRAMPH1_01G19545,FGRAMPH1_01G20357,FGRAMPH1_01G20441,FGRAMPH1_01G20959,FGRAMPH1_01G21959,FGRAMPH1_01G21961,FGRAMPH1_01G22335,FGRAMPH1_01G22905,FGR…	3.9	2.52	2.94	1.34952e-05	0.00133602	0.0066801
GO:0006720	isoprenoid metabolic process	29	5	FGRAMPH1_01G00053,FGRAMPH1_01G03917,FGRAMPH1_01G07999,FGRAMPH1_01G13111,FGRAMPH1_01G23179,	17.2	11.04	13.59	7.59009e-05	0.00626182	0.0375709
GO:0055114	obsolete oxidation-reduction process	895	29	FGRAMPH1_01G00053,FGRAMPH1_01G00223,FGRAMPH1_01G02461,FGRAMPH1_01G03723,FGRAMPH1_01G04431,FGRAMPH1_01G05035,FGRAMPH1_01G06445,FGRAMPH1_01G07527,FGRAMPH1_01G08679,FGRAMPH1_01G09063,FGRAMPH1_01G09879,FGRAMPH1_01G11835,FGRAMPH1_01G11961,FGRAMPH1_01G12207,FGRAMPH1_01G12233,FGRAMPH1_01G12865,FGRAMPH1_01G13107,FGRAMPH1_01G16195,FGRAMPH1_01G16533,FGRAMPH1_01G16647,FGRAMPH1_01G19545,FGRAMPH1_01G20639,FGR…	3.2	2.07	2.41	9.94403e-05	0.00666106	0.049223
GO:0016052	carbohydrate catabolic process	151	10	FGRAMPH1_01G06317,FGRAMPH1_01G11821,FGRAMPH1_01G12417,FGRAMPH1_01G12467,FGRAMPH1_01G12939,FGRAMPH1_01G19389,FGRAMPH1_01G21085,FGRAMPH1_01G22295,FGRAMPH1_01G22335,FGRAMPH1_01G25243,	6.6	4.24	4.74	0.000120069	0.00666106	0.0594341
GO:0046246	terpene biosynthetic process	2	2	FGRAMPH1_01G00053,FGRAMPH1_01G07999,	100	64.02	inf	0.00024222	0.00666106	0.119899
GO:0046292	formaldehyde metabolic process	2	2	FGRAMPH1_01G20441,FGRAMPH1_01G22905,	100	64.02	inf	0.00024222	0.00666106	0.119899
GO:0120251	hydrocarbon biosynthetic process	2	2	FGRAMPH1_01G00053,FGRAMPH1_01G07999,	100	64.02	inf	0.00024222	0.00666106	0.119899
GO:0042214	terpene metabolic process	2	2	FGRAMPH1_01G00053,FGRAMPH1_01G07999,	100	64.02	inf	0.00024222	0.00666106	0.119899
GO:0051761	sesquiterpene metabolic process	2	2	FGRAMPH1_01G00053,FGRAMPH1_01G07999,	100	64.02	inf	0.00024222	0.00666106	0.119899
GO:0120252	hydrocarbon metabolic process	2	2	FGRAMPH1_01G00053,FGRAMPH1_01G07999,	100	64.02	inf	0.00024222	0.00666106	0.119899
GO:0110095	cellular detoxification of aldehyde	2	2	FGRAMPH1_01G20441,FGRAMPH1_01G22905,	100	64.02	inf	0.00024222	0.00666106	0.119899
GO:0110096	cellular response to aldehyde	2	2	FGRAMPH1_01G20441,FGRAMPH1_01G22905,	100	64.02	inf	0.00024222	0.00666106	0.119899
GO:0046294	formaldehyde catabolic process	2	2	FGRAMPH1_01G20441,FGRAMPH1_01G22905,	100	64.02	inf	0.00024222	0.00666106	0.119899
GO:0051762	sesquiterpene biosynthetic process	2	2	FGRAMPH1_01G00053,FGRAMPH1_01G07999,	100	64.02	inf	0.00024222	0.00666106	0.119899
GO:0008299	isoprenoid biosynthetic process	22	4	FGRAMPH1_01G00053,FGRAMPH1_01G07999,FGRAMPH1_01G13111,FGRAMPH1_01G23179,	18.2	11.64	14.4	0.000334893	0.00868068	0.165772
GO:0005976	polysaccharide metabolic process	112	8	FGRAMPH1_01G06317,FGRAMPH1_01G11619,FGRAMPH1_01G11821,FGRAMPH1_01G12939,FGRAMPH1_01G21085,FGRAMPH1_01G22295,FGRAMPH1_01G22335,FGRAMPH1_01G25243,	7.1	4.57	5.09	0.000350734	0.00868068	0.173614
GO:0044264	cellular polysaccharide metabolic process	41	5	FGRAMPH1_01G06317,FGRAMPH1_01G11619,FGRAMPH1_01G12939,FGRAMPH1_01G22295,FGRAMPH1_01G25243,	12.2	7.81	9.05	0.000412142	0.00971478	0.20401
GO:0000272	polysaccharide catabolic process	90	7	FGRAMPH1_01G06317,FGRAMPH1_01G11821,FGRAMPH1_01G12939,FGRAMPH1_01G21085,FGRAMPH1_01G22295,FGRAMPH1_01G22335,FGRAMPH1_01G25243,	7.8	4.98	5.55	0.000494284	0.0111214	0.24467
GO:1990748	cellular detoxification	3	2	FGRAMPH1_01G20441,FGRAMPH1_01G22905,	66.7	42.68	127.9	0.000719203	0.0131854	0.356006
GO:0031222	arabinan catabolic process	3	2	FGRAMPH1_01G11821,FGRAMPH1_01G22335,	66.7	42.68	127.9	0.000719203	0.0131854	0.356006
GO:0097237	cellular response to toxic substance	3	2	FGRAMPH1_01G20441,FGRAMPH1_01G22905,	66.7	42.68	127.9	0.000719203	0.0131854	0.356006
GO:0006097	glyoxylate cycle	3	2	FGRAMPH1_01G06785,FGRAMPH1_01G10605,	66.7	42.68	127.9	0.000719203	0.0131854	0.356006
GO:0046185	aldehyde catabolic process	3	2	FGRAMPH1_01G20441,FGRAMPH1_01G22905,	66.7	42.68	127.9	0.000719203	0.0131854	0.356006
GO:0009066	aspartate family amino acid metabolic process	47	5	FGRAMPH1_01G20357,FGRAMPH1_01G20959,FGRAMPH1_01G21959,FGRAMPH1_01G21961,FGRAMPH1_01G26395,	10.6	6.81	7.75	0.000782713	0.0138373	0.387443
GO:0010383	cell wall polysaccharide metabolic process	13	3	FGRAMPH1_01G11619,FGRAMPH1_01G22295,FGRAMPH1_01G25243,	23.1	14.77	19.31	0.000950713	0.0162277	0.470603
GO:1901575	organic substance catabolic process	434	16	FGRAMPH1_01G00867,FGRAMPH1_01G06317,FGRAMPH1_01G11821,FGRAMPH1_01G12417,FGRAMPH1_01G12467,FGRAMPH1_01G12939,FGRAMPH1_01G19243,FGRAMPH1_01G19389,FGRAMPH1_01G19545,FGRAMPH1_01G20357,FGRAMPH1_01G20441,FGRAMPH1_01G21085,FGRAMPH1_01G22295,FGRAMPH1_01G22335,FGRAMPH1_01G22905,FGRAMPH1_01G25243,	3.7	2.36	2.6	0.00116157	0.0191659	0.574977
GO:0006083	acetate metabolic process	4	2	FGRAMPH1_01G00867,FGRAMPH1_01G09513,	50	32.01	63.94	0.00142366	0.0213549	0.704712
GO:0031221	arabinan metabolic process	4	2	FGRAMPH1_01G11821,FGRAMPH1_01G22335,	50	32.01	63.94	0.00142366	0.0213549	0.704712
GO:0046487	glyoxylate metabolic process	4	2	FGRAMPH1_01G06785,FGRAMPH1_01G10605,	50	32.01	63.94	0.00142366	0.0213549	0.704712
GO:0071704	organic substance metabolic process	2781	60	FGRAMPH1_01G00053,FGRAMPH1_01G00867,FGRAMPH1_01G02461,FGRAMPH1_01G02925,FGRAMPH1_01G03723,FGRAMPH1_01G03899,FGRAMPH1_01G03917,FGRAMPH1_01G04271,FGRAMPH1_01G04967,FGRAMPH1_01G05315,FGRAMPH1_01G06317,FGRAMPH1_01G06785,FGRAMPH1_01G07333,FGRAMPH1_01G07527,FGRAMPH1_01G07999,FGRAMPH1_01G08679,FGRAMPH1_01G09513,FGRAMPH1_01G10605,FGRAMPH1_01G11251,FGRAMPH1_01G11303,FGRAMPH1_01G11377,FGRAMPH1_01G11619,FGR…	2.2	1.38	1.69	0.00183658	0.0267384	0.909106
GO:0009067	aspartate family amino acid biosynthetic process	35	4	FGRAMPH1_01G20357,FGRAMPH1_01G20959,FGRAMPH1_01G21959,FGRAMPH1_01G21961,	11.4	7.32	8.35	0.0020487	0.0289744	1
GO:0044036	cell wall macromolecule metabolic process	17	3	FGRAMPH1_01G11619,FGRAMPH1_01G22295,FGRAMPH1_01G25243,	17.6	11.3	13.78	0.00215937	0.0290624	1
GO:0071554	cell wall organization or biogenesis	87	6	FGRAMPH1_01G03899,FGRAMPH1_01G11619,FGRAMPH1_01G12467,FGRAMPH1_01G19389,FGRAMPH1_01G22295,FGRAMPH1_01G25243,	6.9	4.42	4.84	0.00233235	0.0290624	1
GO:0046373	L-arabinose metabolic process	5	2	FGRAMPH1_01G22335,FGRAMPH1_01G25243,	40	25.61	42.62	0.00234848	0.0290624	1
GO:0006531	aspartate metabolic process	5	2	FGRAMPH1_01G20357,FGRAMPH1_01G26395,	40	25.61	42.62	0.00234848	0.0290624	1
GO:1901701	cellular response to oxygen-containing compound	5	2	FGRAMPH1_01G20441,FGRAMPH1_01G22905,	40	25.61	42.62	0.00234848	0.0290624	1
GO:0044275	cellular carbohydrate catabolic process	39	4	FGRAMPH1_01G06317,FGRAMPH1_01G12417,FGRAMPH1_01G12467,FGRAMPH1_01G12939,	10.3	6.57	7.39	0.003067	0.0364323	1
GO:0009405	obsolete pathogenesis	92	6	FGRAMPH1_01G00053,FGRAMPH1_01G06785,FGRAMPH1_01G07999,FGRAMPH1_01G11725,FGRAMPH1_01G20959,FGRAMPH1_01G22295,	6.5	4.18	4.55	0.00309122	0.0364323	1
GO:0009056	catabolic process	480	16	FGRAMPH1_01G00867,FGRAMPH1_01G06317,FGRAMPH1_01G11821,FGRAMPH1_01G12417,FGRAMPH1_01G12467,FGRAMPH1_01G12939,FGRAMPH1_01G19243,FGRAMPH1_01G19389,FGRAMPH1_01G19545,FGRAMPH1_01G20357,FGRAMPH1_01G20441,FGRAMPH1_01G21085,FGRAMPH1_01G22295,FGRAMPH1_01G22335,FGRAMPH1_01G22905,FGRAMPH1_01G25243,	3.3	2.13	2.33	0.00324074	0.0373062	1
GO:0019566	arabinose metabolic process	6	2	FGRAMPH1_01G22335,FGRAMPH1_01G25243,	33.3	21.34	31.96	0.00348669	0.0392253	1
GO:0006066	alcohol metabolic process	68	5	FGRAMPH1_01G03723,FGRAMPH1_01G07527,FGRAMPH1_01G11303,FGRAMPH1_01G12417,FGRAMPH1_01G23179,	7.4	4.71	5.15	0.00409678	0.0450646	1
GO:0098754	detoxification	7	2	FGRAMPH1_01G20441,FGRAMPH1_01G22905,	28.6	18.29	25.57	0.00483151	0.0519912	1
GO:1901615	organic hydroxy compound metabolic process	102	6	FGRAMPH1_01G03723,FGRAMPH1_01G07527,FGRAMPH1_01G11303,FGRAMPH1_01G12417,FGRAMPH1_01G12649,FGRAMPH1_01G23179,	5.9	3.77	4.07	0.00514385	0.0541746	1
GO:0006082	organic acid metabolic process	375	13	FGRAMPH1_01G00867,FGRAMPH1_01G02461,FGRAMPH1_01G02925,FGRAMPH1_01G06785,FGRAMPH1_01G07333,FGRAMPH1_01G09513,FGRAMPH1_01G10605,FGRAMPH1_01G19545,FGRAMPH1_01G20357,FGRAMPH1_01G20959,FGRAMPH1_01G21959,FGRAMPH1_01G21961,FGRAMPH1_01G26395,	3.5	2.22	2.4	0.00569461	0.0587257	1
GO:0044248	cellular catabolic process	337	12	FGRAMPH1_01G00867,FGRAMPH1_01G06317,FGRAMPH1_01G12417,FGRAMPH1_01G12467,FGRAMPH1_01G12939,FGRAMPH1_01G19243,FGRAMPH1_01G19545,FGRAMPH1_01G20357,FGRAMPH1_01G20441,FGRAMPH1_01G22295,FGRAMPH1_01G22905,FGRAMPH1_01G25243,	3.6	2.28	2.45	0.00636559	0.0631254	1
GO:0009313	oligosaccharide catabolic process	8	2	FGRAMPH1_01G12467,FGRAMPH1_01G12939,	25	16.01	21.3	0.0063763	0.0631254	1
GO:0044282	small molecule catabolic process	108	6	FGRAMPH1_01G12417,FGRAMPH1_01G19389,FGRAMPH1_01G19545,FGRAMPH1_01G20357,FGRAMPH1_01G20441,FGRAMPH1_01G22905,	5.6	3.56	3.83	0.00677665	0.0657734	1
GO:0008610	lipid biosynthetic process	146	7	FGRAMPH1_01G00053,FGRAMPH1_01G07999,FGRAMPH1_01G11303,FGRAMPH1_01G13111,FGRAMPH1_01G16807,FGRAMPH1_01G22079,FGRAMPH1_01G23179,	4.8	3.07	3.29	0.00780754	0.0743218	1
GO:0019878	lysine biosynthetic process via aminoadipic acid	9	2	FGRAMPH1_01G20959,FGRAMPH1_01G21959,	22.2	14.23	18.26	0.00811457	0.0743836	1
GO:0009272	fungal-type cell wall biogenesis	9	2	FGRAMPH1_01G11619,FGRAMPH1_01G19389,	22.2	14.23	18.26	0.00811457	0.0743836	1
GO:1901700	response to oxygen-containing compound	27	3	FGRAMPH1_01G12417,FGRAMPH1_01G20441,FGRAMPH1_01G22905,	11.1	7.11	8.03	0.00828956	0.074606	1
GO:0044238	primary metabolic process	2551	53	FGRAMPH1_01G00053,FGRAMPH1_01G00867,FGRAMPH1_01G02925,FGRAMPH1_01G03723,FGRAMPH1_01G03899,FGRAMPH1_01G03917,FGRAMPH1_01G04271,FGRAMPH1_01G04967,FGRAMPH1_01G05315,FGRAMPH1_01G06317,FGRAMPH1_01G06785,FGRAMPH1_01G07333,FGRAMPH1_01G07999,FGRAMPH1_01G09513,FGRAMPH1_01G10605,FGRAMPH1_01G11251,FGRAMPH1_01G11303,FGRAMPH1_01G11377,FGRAMPH1_01G11619,FGRAMPH1_01G11821,FGRAMPH1_01G11933,FGRAMPH1_01G11987,FGR…	2.1	1.33	1.55	0.00941442	0.0801581	1
GO:0019321	pentose metabolic process	10	2	FGRAMPH1_01G22335,FGRAMPH1_01G25243,	20	12.8	15.97	0.01004	0.0801581	1
GO:0045493	xylan catabolic process	10	2	FGRAMPH1_01G22295,FGRAMPH1_01G25243,	20	12.8	15.97	0.01004	0.0801581	1
GO:0016998	cell wall macromolecule catabolic process	10	2	FGRAMPH1_01G22295,FGRAMPH1_01G25243,	20	12.8	15.97	0.01004	0.0801581	1
GO:0010410	hemicellulose metabolic process	10	2	FGRAMPH1_01G22295,FGRAMPH1_01G25243,	20	12.8	15.97	0.01004	0.0801581	1
GO:0045491	xylan metabolic process	10	2	FGRAMPH1_01G22295,FGRAMPH1_01G25243,	20	12.8	15.97	0.01004	0.0801581	1
GO:0044347	cell wall polysaccharide catabolic process	10	2	FGRAMPH1_01G22295,FGRAMPH1_01G25243,	20	12.8	15.97	0.01004	0.0801581	1
GO:0019752	carboxylic acid metabolic process	362	12	FGRAMPH1_01G00867,FGRAMPH1_01G02925,FGRAMPH1_01G06785,FGRAMPH1_01G07333,FGRAMPH1_01G09513,FGRAMPH1_01G10605,FGRAMPH1_01G19545,FGRAMPH1_01G20357,FGRAMPH1_01G20959,FGRAMPH1_01G21959,FGRAMPH1_01G21961,FGRAMPH1_01G26395,	3.3	2.12	2.27	0.0109468	0.0860107	1
GO:1901607	alpha-amino acid biosynthetic process	87	5	FGRAMPH1_01G02925,FGRAMPH1_01G20357,FGRAMPH1_01G20959,FGRAMPH1_01G21959,FGRAMPH1_01G21961,	5.7	3.68	3.95	0.011485	0.0888295	1
GO:0043436	oxoacid metabolic process	367	12	FGRAMPH1_01G00867,FGRAMPH1_01G02925,FGRAMPH1_01G06785,FGRAMPH1_01G07333,FGRAMPH1_01G09513,FGRAMPH1_01G10605,FGRAMPH1_01G19545,FGRAMPH1_01G20357,FGRAMPH1_01G20959,FGRAMPH1_01G21959,FGRAMPH1_01G21961,FGRAMPH1_01G26395,	3.3	2.09	2.24	0.0121117	0.091098	1
GO:0006721	terpenoid metabolic process	11	2	FGRAMPH1_01G03917,FGRAMPH1_01G13111,	18.2	11.64	14.2	0.0121464	0.091098	1
GO:1901605	alpha-amino acid metabolic process	160	7	FGRAMPH1_01G02925,FGRAMPH1_01G07333,FGRAMPH1_01G20357,FGRAMPH1_01G20959,FGRAMPH1_01G21959,FGRAMPH1_01G21961,FGRAMPH1_01G26395,	4.4	2.8	2.98	0.0125566	0.0927692	1
GO:0015980	energy derivation by oxidation of organic compounds	59	4	FGRAMPH1_01G00867,FGRAMPH1_01G02103,FGRAMPH1_01G06785,FGRAMPH1_01G10605,	6.8	4.34	4.69	0.0133596	0.0972503	1
GO:0006091	generation of precursor metabolites and energy	91	5	FGRAMPH1_01G00867,FGRAMPH1_01G02103,FGRAMPH1_01G06785,FGRAMPH1_01G07527,FGRAMPH1_01G10605,	5.5	3.52	3.76	0.0137612	0.09787	1
GO:0006536	glutamate metabolic process	12	2	FGRAMPH1_01G20357,FGRAMPH1_01G26395,	16.7	10.67	12.78	0.0144277	0.09787	1
GO:0042183	formate catabolic process	1	1	FGRAMPH1_01G19545,	100	64.02	inf	0.0156197	0.09787	1
GO:0045471	response to ethanol	1	1	FGRAMPH1_01G12417,	100	64.02	inf	0.0156197	0.09787	1
GO:0001403	invasive growth in response to glucose limitation	1	1	FGRAMPH1_01G19389,	100	64.02	inf	0.0156197	0.09787	1
GO:0006532	aspartate biosynthetic process	1	1	FGRAMPH1_01G20357,	100	64.02	inf	0.0156197	0.09787	1
GO:0006069	ethanol oxidation	1	1	FGRAMPH1_01G07527,	100	64.02	inf	0.0156197	0.09787	1
GO:0015942	formate metabolic process	1	1	FGRAMPH1_01G19545,	100	64.02	inf	0.0156197	0.09787	1
GO:0010039	response to iron ion	1	1	FGRAMPH1_01G16541,	100	64.02	inf	0.0156197	0.09787	1
GO:0036267	invasive filamentous growth	1	1	FGRAMPH1_01G19389,	100	64.02	inf	0.0156197	0.09787	1
GO:0019550	glutamate catabolic process to aspartate	1	1	FGRAMPH1_01G20357,	100	64.02	inf	0.0156197	0.09787	1
GO:0005996	monosaccharide metabolic process	36	3	FGRAMPH1_01G19389,FGRAMPH1_01G22335,FGRAMPH1_01G25243,	8.3	5.34	5.84	0.0182789	0.112699	1
GO:0032787	monocarboxylic acid metabolic process	98	5	FGRAMPH1_01G00867,FGRAMPH1_01G06785,FGRAMPH1_01G09513,FGRAMPH1_01G10605,FGRAMPH1_01G19545,	5.1	3.27	3.48	0.0184417	0.112699	1
GO:0008150	biological process	5316	95	FGRAMPH1_01G00053,FGRAMPH1_01G00223,FGRAMPH1_01G00867,FGRAMPH1_01G02103,FGRAMPH1_01G02461,FGRAMPH1_01G02925,FGRAMPH1_01G03723,FGRAMPH1_01G03899,FGRAMPH1_01G03917,FGRAMPH1_01G04271,FGRAMPH1_01G04289,FGRAMPH1_01G04431,FGRAMPH1_01G04967,FGRAMPH1_01G04995,FGRAMPH1_01G05315,FGRAMPH1_01G06317,FGRAMPH1_01G06785,FGRAMPH1_01G07333,FGRAMPH1_01G07527,FGRAMPH1_01G07999,FGRAMPH1_01G08679,FGRAMPH1_01G09063,FGR…	1.8	1.14	1.48	0.0204739	0.123592	1
GO:0009057	macromolecule catabolic process	219	8	FGRAMPH1_01G00867,FGRAMPH1_01G06317,FGRAMPH1_01G11821,FGRAMPH1_01G12939,FGRAMPH1_01G21085,FGRAMPH1_01G22295,FGRAMPH1_01G22335,FGRAMPH1_01G25243,	3.7	2.34	2.48	0.0212628	0.125513	1
GO:0008652	cellular amino acid biosynthetic process	102	5	FGRAMPH1_01G02925,FGRAMPH1_01G20357,FGRAMPH1_01G20959,FGRAMPH1_01G21959,FGRAMPH1_01G21961,	4.9	3.14	3.33	0.0215374	0.125513	1
GO:0009085	lysine biosynthetic process	15	2	FGRAMPH1_01G20959,FGRAMPH1_01G21959,	13.3	8.54	9.82	0.022263	0.125513	1
GO:0009311	oligosaccharide metabolic process	15	2	FGRAMPH1_01G12467,FGRAMPH1_01G12939,	13.3	8.54	9.82	0.022263	0.125513	1
GO:0042886	amide transport	15	2	FGRAMPH1_01G12663,FGRAMPH1_01G13601,	13.3	8.54	9.82	0.022263	0.125513	1
GO:0044255	cellular lipid metabolic process	221	8	FGRAMPH1_01G00053,FGRAMPH1_01G03917,FGRAMPH1_01G07999,FGRAMPH1_01G09513,FGRAMPH1_01G11303,FGRAMPH1_01G13111,FGRAMPH1_01G16807,FGRAMPH1_01G23179,	3.6	2.32	2.45	0.0223134	0.125513	1
GO:0006553	lysine metabolic process	17	2	FGRAMPH1_01G20959,FGRAMPH1_01G21959,	11.8	7.53	8.51	0.0282568	0.13823	1
GO:0045333	cellular respiration	44	3	FGRAMPH1_01G02103,FGRAMPH1_01G06785,FGRAMPH1_01G10605,	6.8	4.37	4.69	0.0309942	0.13823	1
GO:0019551	glutamate catabolic process to 2-oxoglutarate	2	1	FGRAMPH1_01G20357,	50	32.01	63.48	0.0309971	0.13823	1
GO:0097305	response to alcohol	2	1	FGRAMPH1_01G12417,	50	32.01	63.48	0.0309971	0.13823	1
GO:0050885	neuromuscular process controlling balance	2	1	FGRAMPH1_01G11987,	50	32.01	63.48	0.0309971	0.13823	1
GO:0046459	short-chain fatty acid metabolic process	2	1	FGRAMPH1_01G09513,	50	32.01	63.48	0.0309971	0.13823	1
GO:0006103	2-oxoglutarate metabolic process	2	1	FGRAMPH1_01G20357,	50	32.01	63.48	0.0309971	0.13823	1
GO:0002040	sprouting angiogenesis	2	1	FGRAMPH1_01G10565,	50	32.01	63.48	0.0309971	0.13823	1
GO:0006107	oxaloacetate metabolic process	2	1	FGRAMPH1_01G20357,	50	32.01	63.48	0.0309971	0.13823	1
GO:0019541	propionate metabolic process	2	1	FGRAMPH1_01G09513,	50	32.01	63.48	0.0309971	0.13823	1
GO:0008285	negative regulation of cell population proliferation	2	1	FGRAMPH1_01G02925,	50	32.01	63.48	0.0309971	0.13823	1
GO:0006714	sesquiterpenoid metabolic process	2	1	FGRAMPH1_01G13111,	50	32.01	63.48	0.0309971	0.13823	1
GO:0046379	extracellular polysaccharide metabolic process	2	1	FGRAMPH1_01G12939,	50	32.01	63.48	0.0309971	0.13823	1
GO:0019427	acetyl-CoA biosynthetic process from acetate	2	1	FGRAMPH1_01G00867,	50	32.01	63.48	0.0309971	0.13823	1
GO:0019654	acetate fermentation	2	1	FGRAMPH1_01G00867,	50	32.01	63.48	0.0309971	0.13823	1
GO:0019679	propionate metabolic process, methylcitrate cycle	2	1	FGRAMPH1_01G09513,	50	32.01	63.48	0.0309971	0.13823	1
GO:0005990	lactose catabolic process	2	1	FGRAMPH1_01G12467,	50	32.01	63.48	0.0309971	0.13823	1
GO:0005988	lactose metabolic process	2	1	FGRAMPH1_01G12467,	50	32.01	63.48	0.0309971	0.13823	1
GO:0016106	sesquiterpenoid biosynthetic process	2	1	FGRAMPH1_01G13111,	50	32.01	63.48	0.0309971	0.13823	1
GO:0050905	neuromuscular process	2	1	FGRAMPH1_01G11987,	50	32.01	63.48	0.0309971	0.13823	1
GO:0006657	CDP-choline pathway	2	1	FGRAMPH1_01G16807,	50	32.01	63.48	0.0309971	0.13823	1
GO:0007039	protein catabolic process in the vacuole	2	1	FGRAMPH1_01G00867,	50	32.01	63.48	0.0309971	0.13823	1
GO:0010043	response to zinc ion	2	1	FGRAMPH1_01G16541,	50	32.01	63.48	0.0309971	0.13823	1
GO:0010033	response to organic substance	77	4	FGRAMPH1_01G04289,FGRAMPH1_01G12417,FGRAMPH1_01G20441,FGRAMPH1_01G22905,	5.2	3.33	3.53	0.0320961	0.141853	1
GO:0006826	iron ion transport	19	2	FGRAMPH1_01G13601,FGRAMPH1_01G16541,	10.5	6.74	7.51	0.034817	0.152517	1
GO:0070887	cellular response to chemical stimulus	49	3	FGRAMPH1_01G04289,FGRAMPH1_01G20441,FGRAMPH1_01G22905,	6.1	3.92	4.18	0.0407759	0.177034	1
GO:0044247	cellular polysaccharide catabolic process	21	2	FGRAMPH1_01G06317,FGRAMPH1_01G12939,	9.5	6.1	6.72	0.0419034	0.177034	1
GO:0070592	cell wall polysaccharide biosynthetic process	3	1	FGRAMPH1_01G11619,	33.3	21.34	31.74	0.046136	0.177034	1
GO:0006067	ethanol metabolic process	3	1	FGRAMPH1_01G07527,	33.3	21.34	31.74	0.046136	0.177034	1
GO:0006106	fumarate metabolic process	3	1	FGRAMPH1_01G20357,	33.3	21.34	31.74	0.046136	0.177034	1
GO:0051278	fungal-type cell wall polysaccharide biosynthetic process	3	1	FGRAMPH1_01G11619,	33.3	21.34	31.74	0.046136	0.177034	1
GO:0006529	asparagine biosynthetic process	3	1	FGRAMPH1_01G21961,	33.3	21.34	31.74	0.046136	0.177034	1
GO:0071966	fungal-type cell wall polysaccharide metabolic process	3	1	FGRAMPH1_01G11619,	33.3	21.34	31.74	0.046136	0.177034	1
GO:0044182	filamentous growth of a population of unicellular organisms	3	1	FGRAMPH1_01G19389,	33.3	21.34	31.74	0.046136	0.177034	1
GO:0000255	allantoin metabolic process	3	1	FGRAMPH1_01G19243,	33.3	21.34	31.74	0.046136	0.177034	1
GO:0006538	glutamate catabolic process	3	1	FGRAMPH1_01G20357,	33.3	21.34	31.74	0.046136	0.177034	1
GO:0009409	response to cold	3	1	FGRAMPH1_01G12417,	33.3	21.34	31.74	0.046136	0.177034	1
GO:0030308	negative regulation of cell growth	3	1	FGRAMPH1_01G02925,	33.3	21.34	31.74	0.046136	0.177034	1
GO:0070783	growth of unicellular organism as a thread of attached cells	3	1	FGRAMPH1_01G19389,	33.3	21.34	31.74	0.046136	0.177034	1
GO:0000256	allantoin catabolic process	3	1	FGRAMPH1_01G19243,	33.3	21.34	31.74	0.046136	0.177034	1
GO:0006972	hyperosmotic response	3	1	FGRAMPH1_01G09623,	33.3	21.34	31.74	0.046136	0.177034	1
GO:0006629	lipid metabolic process	302	9	FGRAMPH1_01G00053,FGRAMPH1_01G03917,FGRAMPH1_01G07999,FGRAMPH1_01G09513,FGRAMPH1_01G11303,FGRAMPH1_01G13111,FGRAMPH1_01G16807,FGRAMPH1_01G22079,FGRAMPH1_01G23179,	3	1.91	2	0.0467116	0.177863	1

## Sheet: GO(SUUPonly)
ID	Name	Bgd count	Result count	Result gene list	Pct of bgd	Fold enrichment	Odds ratio	P-value	Benjamini	Bonferroni
GO:0000272	polysaccharide catabolic process	90	24	FGRAMPH1_01G01453,FGRAMPH1_01G06375,FGRAMPH1_01G08907,FGRAMPH1_01G09481,FGRAMPH1_01G10377,FGRAMPH1_01G12809,FGRAMPH1_01G12989,FGRAMPH1_01G13319,FGRAMPH1_01G13329,FGRAMPH1_01G13331,FGRAMPH1_01G13725,FGRAMPH1_01G13837,FGRAMPH1_01G14007,FGRAMPH1_01G16623,FGRAMPH1_01G20977,FGRAMPH1_01G21147,FGRAMPH1_01G21485,FGRAMPH1_01G21737,FGRAMPH1_01G21785,FGRAMPH1_01G22187,FGRAMPH1_01G22687,FGRAMPH1_01G25683,FGR…	26.7	6.04	8.33	4.42509e-13	3.44272e-10	3.44272e-10
GO:0005976	polysaccharide metabolic process	112	25	FGRAMPH1_01G01453,FGRAMPH1_01G06375,FGRAMPH1_01G08907,FGRAMPH1_01G09481,FGRAMPH1_01G10377,FGRAMPH1_01G12809,FGRAMPH1_01G12989,FGRAMPH1_01G13319,FGRAMPH1_01G13329,FGRAMPH1_01G13331,FGRAMPH1_01G13725,FGRAMPH1_01G13769,FGRAMPH1_01G13837,FGRAMPH1_01G14007,FGRAMPH1_01G16623,FGRAMPH1_01G20977,FGRAMPH1_01G21147,FGRAMPH1_01G21485,FGRAMPH1_01G21737,FGRAMPH1_01G21785,FGRAMPH1_01G22187,FGRAMPH1_01G22687,FGR…	22.3	5.06	6.59	1.07417e-11	4.17851e-09	8.35703e-09
GO:0016052	carbohydrate catabolic process	151	26	FGRAMPH1_01G01453,FGRAMPH1_01G06375,FGRAMPH1_01G06757,FGRAMPH1_01G08907,FGRAMPH1_01G09481,FGRAMPH1_01G10377,FGRAMPH1_01G10989,FGRAMPH1_01G12809,FGRAMPH1_01G12989,FGRAMPH1_01G13319,FGRAMPH1_01G13329,FGRAMPH1_01G13331,FGRAMPH1_01G13725,FGRAMPH1_01G13837,FGRAMPH1_01G14007,FGRAMPH1_01G16623,FGRAMPH1_01G20977,FGRAMPH1_01G21147,FGRAMPH1_01G21485,FGRAMPH1_01G21737,FGRAMPH1_01G21785,FGRAMPH1_01G22187,FGR…	17.2	3.9	4.76	1.78415e-09	4.6269e-07	1.38807e-06
GO:0005975	carbohydrate metabolic process	348	41	FGRAMPH1_01G00473,FGRAMPH1_01G00503,FGRAMPH1_01G01453,FGRAMPH1_01G04425,FGRAMPH1_01G06375,FGRAMPH1_01G06757,FGRAMPH1_01G08907,FGRAMPH1_01G09481,FGRAMPH1_01G10377,FGRAMPH1_01G10379,FGRAMPH1_01G10989,FGRAMPH1_01G12809,FGRAMPH1_01G12989,FGRAMPH1_01G13319,FGRAMPH1_01G13329,FGRAMPH1_01G13331,FGRAMPH1_01G13725,FGRAMPH1_01G13769,FGRAMPH1_01G13837,FGRAMPH1_01G14007,FGRAMPH1_01G16623,FGRAMPH1_01G18091,FGR…	11.8	2.67	3.12	6.3454e-09	1.23418e-06	4.93672e-06
GO:0044264	cellular polysaccharide metabolic process	41	11	FGRAMPH1_01G01453,FGRAMPH1_01G06375,FGRAMPH1_01G09481,FGRAMPH1_01G13319,FGRAMPH1_01G13329,FGRAMPH1_01G13331,FGRAMPH1_01G13837,FGRAMPH1_01G16623,FGRAMPH1_01G20977,FGRAMPH1_01G21737,FGRAMPH1_01G22187,	26.8	6.08	8.15	1.023e-06	0.000159179	0.000795896
GO:0009057	macromolecule catabolic process	219	26	FGRAMPH1_01G01453,FGRAMPH1_01G06375,FGRAMPH1_01G07417,FGRAMPH1_01G08907,FGRAMPH1_01G09481,FGRAMPH1_01G10377,FGRAMPH1_01G12809,FGRAMPH1_01G12989,FGRAMPH1_01G13319,FGRAMPH1_01G13329,FGRAMPH1_01G13331,FGRAMPH1_01G13725,FGRAMPH1_01G13837,FGRAMPH1_01G14007,FGRAMPH1_01G15221,FGRAMPH1_01G16623,FGRAMPH1_01G20977,FGRAMPH1_01G21147,FGRAMPH1_01G21485,FGRAMPH1_01G21737,FGRAMPH1_01G21785,FGRAMPH1_01G22187,FGR…	11.9	2.69	3.06	3.6815e-06	0.000477368	0.00286421
GO:0044347	cell wall polysaccharide catabolic process	10	5	FGRAMPH1_01G13319,FGRAMPH1_01G13331,FGRAMPH1_01G20977,FGRAMPH1_01G21737,FGRAMPH1_01G22187,	50	11.33	21.93	3.41804e-05	0.00241749	0.0265924
GO:0045491	xylan metabolic process	10	5	FGRAMPH1_01G13319,FGRAMPH1_01G13331,FGRAMPH1_01G20977,FGRAMPH1_01G21737,FGRAMPH1_01G22187,	50	11.33	21.93	3.41804e-05	0.00241749	0.0265924
GO:0010410	hemicellulose metabolic process	10	5	FGRAMPH1_01G13319,FGRAMPH1_01G13331,FGRAMPH1_01G20977,FGRAMPH1_01G21737,FGRAMPH1_01G22187,	50	11.33	21.93	3.41804e-05	0.00241749	0.0265924
GO:0045493	xylan catabolic process	10	5	FGRAMPH1_01G13319,FGRAMPH1_01G13331,FGRAMPH1_01G20977,FGRAMPH1_01G21737,FGRAMPH1_01G22187,	50	11.33	21.93	3.41804e-05	0.00241749	0.0265924
GO:0016998	cell wall macromolecule catabolic process	10	5	FGRAMPH1_01G13319,FGRAMPH1_01G13331,FGRAMPH1_01G20977,FGRAMPH1_01G21737,FGRAMPH1_01G22187,	50	11.33	21.93	3.41804e-05	0.00241749	0.0265924
GO:0006826	iron ion transport	19	6	FGRAMPH1_01G01375,FGRAMPH1_01G04343,FGRAMPH1_01G05431,FGRAMPH1_01G12341,FGRAMPH1_01G21059,FGRAMPH1_01G25331,	31.6	7.16	10.14	0.000117995	0.00765003	0.0918004
GO:0010383	cell wall polysaccharide metabolic process	13	5	FGRAMPH1_01G13319,FGRAMPH1_01G13331,FGRAMPH1_01G20977,FGRAMPH1_01G21737,FGRAMPH1_01G22187,	38.5	8.72	13.7	0.000156335	0.00935605	0.121629
GO:1901575	organic substance catabolic process	434	36	FGRAMPH1_01G01149,FGRAMPH1_01G01453,FGRAMPH1_01G04993,FGRAMPH1_01G06375,FGRAMPH1_01G06757,FGRAMPH1_01G07417,FGRAMPH1_01G08907,FGRAMPH1_01G09481,FGRAMPH1_01G09735,FGRAMPH1_01G10377,FGRAMPH1_01G10989,FGRAMPH1_01G11459,FGRAMPH1_01G11989,FGRAMPH1_01G12809,FGRAMPH1_01G12989,FGRAMPH1_01G13319,FGRAMPH1_01G13329,FGRAMPH1_01G13331,FGRAMPH1_01G13725,FGRAMPH1_01G13837,FGRAMPH1_01G14007,FGRAMPH1_01G14529,FGR…	8.3	1.88	2.06	0.000177718	0.00949562	0.138264
GO:0022613	ribonucleoprotein complex biogenesis	157	18	FGRAMPH1_01G01751,FGRAMPH1_01G04529,FGRAMPH1_01G05969,FGRAMPH1_01G06103,FGRAMPH1_01G07041,FGRAMPH1_01G07777,FGRAMPH1_01G17655,FGRAMPH1_01G18739,FGRAMPH1_01G19651,FGRAMPH1_01G20017,FGRAMPH1_01G20773,FGRAMPH1_01G20849,FGRAMPH1_01G23641,FGRAMPH1_01G23673,FGRAMPH1_01G24313,FGRAMPH1_01G24371,FGRAMPH1_01G24867,FGRAMPH1_01G26257,	11.5	2.6	2.89	0.000183077	0.00949562	0.142434
GO:0044247	cellular polysaccharide catabolic process	21	6	FGRAMPH1_01G01453,FGRAMPH1_01G06375,FGRAMPH1_01G09481,FGRAMPH1_01G13329,FGRAMPH1_01G13837,FGRAMPH1_01G16623,	28.6	6.48	8.79	0.000218904	0.0106442	0.170307
GO:0008299	isoprenoid biosynthetic process	22	6	FGRAMPH1_01G08071,FGRAMPH1_01G15653,FGRAMPH1_01G19063,FGRAMPH1_01G26431,FGRAMPH1_01G27519,FGRAMPH1_01G27691,	27.3	6.18	8.24	0.000289904	0.0131153	0.225546
GO:0009056	catabolic process	480	38	FGRAMPH1_01G01149,FGRAMPH1_01G01453,FGRAMPH1_01G04993,FGRAMPH1_01G06375,FGRAMPH1_01G06757,FGRAMPH1_01G07417,FGRAMPH1_01G08907,FGRAMPH1_01G09481,FGRAMPH1_01G09735,FGRAMPH1_01G10377,FGRAMPH1_01G10989,FGRAMPH1_01G11459,FGRAMPH1_01G11989,FGRAMPH1_01G12095,FGRAMPH1_01G12245,FGRAMPH1_01G12809,FGRAMPH1_01G12989,FGRAMPH1_01G13319,FGRAMPH1_01G13329,FGRAMPH1_01G13331,FGRAMPH1_01G13725,FGRAMPH1_01G13837,FGR…	7.9	1.79	1.96	0.000303439	0.0131153	0.236075
GO:0015936	coenzyme A metabolic process	4	3	FGRAMPH1_01G05453,FGRAMPH1_01G10555,FGRAMPH1_01G27691,	75	17	65.49	0.000329849	0.0131867	0.256623
GO:0055072	iron ion homeostasis	15	5	FGRAMPH1_01G01375,FGRAMPH1_01G05431,FGRAMPH1_01G17241,FGRAMPH1_01G21059,FGRAMPH1_01G25331,	33.3	7.55	10.96	0.000338989	0.0131867	0.263733
GO:0044262	cellular carbohydrate metabolic process	87	12	FGRAMPH1_01G01453,FGRAMPH1_01G06375,FGRAMPH1_01G06757,FGRAMPH1_01G09481,FGRAMPH1_01G13319,FGRAMPH1_01G13329,FGRAMPH1_01G13331,FGRAMPH1_01G13837,FGRAMPH1_01G16623,FGRAMPH1_01G20977,FGRAMPH1_01G21737,FGRAMPH1_01G22187,	13.8	3.13	3.55	0.000406126	0.015046	0.315966
GO:0016126	sterol biosynthetic process	25	6	FGRAMPH1_01G06005,FGRAMPH1_01G08071,FGRAMPH1_01G19063,FGRAMPH1_01G24501,FGRAMPH1_01G27519,FGRAMPH1_01G27691,	24	5.44	6.93	0.000614947	0.0194271	0.478429
GO:0030245	cellulose catabolic process	17	5	FGRAMPH1_01G01453,FGRAMPH1_01G06375,FGRAMPH1_01G09481,FGRAMPH1_01G13329,FGRAMPH1_01G16623,	29.4	6.67	9.13	0.000649235	0.0194271	0.505105
GO:0051275	beta-glucan catabolic process	17	5	FGRAMPH1_01G01453,FGRAMPH1_01G06375,FGRAMPH1_01G09481,FGRAMPH1_01G13329,FGRAMPH1_01G16623,	29.4	6.67	9.13	0.000649235	0.0194271	0.505105
GO:0044036	cell wall macromolecule metabolic process	17	5	FGRAMPH1_01G13319,FGRAMPH1_01G13331,FGRAMPH1_01G20977,FGRAMPH1_01G21737,FGRAMPH1_01G22187,	29.4	6.67	9.13	0.000649235	0.0194271	0.505105
GO:0030243	cellulose metabolic process	17	5	FGRAMPH1_01G01453,FGRAMPH1_01G06375,FGRAMPH1_01G09481,FGRAMPH1_01G13329,FGRAMPH1_01G16623,	29.4	6.67	9.13	0.000649235	0.0194271	0.505105
GO:0033214	siderophore-dependent iron import into cell	5	3	FGRAMPH1_01G05431,FGRAMPH1_01G21059,FGRAMPH1_01G25331,	60	13.6	32.74	0.000797596	0.0206843	0.62053
GO:1901678	iron coordination entity transport	5	3	FGRAMPH1_01G05431,FGRAMPH1_01G21059,FGRAMPH1_01G25331,	60	13.6	32.74	0.000797596	0.0206843	0.62053
GO:0042928	ferrichrome import into cell	5	3	FGRAMPH1_01G05431,FGRAMPH1_01G21059,FGRAMPH1_01G25331,	60	13.6	32.74	0.000797596	0.0206843	0.62053
GO:0015687	ferric-hydroxamate import into cell	5	3	FGRAMPH1_01G05431,FGRAMPH1_01G21059,FGRAMPH1_01G25331,	60	13.6	32.74	0.000797596	0.0206843	0.62053
GO:0009251	glucan catabolic process	19	5	FGRAMPH1_01G01453,FGRAMPH1_01G06375,FGRAMPH1_01G09481,FGRAMPH1_01G13329,FGRAMPH1_01G16623,	26.3	5.96	7.83	0.00113409	0.0284621	0.882324
GO:0044275	cellular carbohydrate catabolic process	39	7	FGRAMPH1_01G01453,FGRAMPH1_01G06375,FGRAMPH1_01G06757,FGRAMPH1_01G09481,FGRAMPH1_01G13329,FGRAMPH1_01G13837,FGRAMPH1_01G16623,	17.9	4.07	4.81	0.00139412	0.0324094	1
GO:0006720	isoprenoid metabolic process	29	6	FGRAMPH1_01G08071,FGRAMPH1_01G15653,FGRAMPH1_01G19063,FGRAMPH1_01G26431,FGRAMPH1_01G27519,FGRAMPH1_01G27691,	20.7	4.69	5.72	0.00142046	0.0324094	1
GO:0006694	steroid biosynthetic process	29	6	FGRAMPH1_01G06005,FGRAMPH1_01G08071,FGRAMPH1_01G19063,FGRAMPH1_01G24501,FGRAMPH1_01G27519,FGRAMPH1_01G27691,	20.7	4.69	5.72	0.00142046	0.0324094	1
GO:0051273	beta-glucan metabolic process	20	5	FGRAMPH1_01G01453,FGRAMPH1_01G06375,FGRAMPH1_01G09481,FGRAMPH1_01G13329,FGRAMPH1_01G16623,	25	5.67	7.3	0.00145801	0.0324094	1
GO:0042254	ribosome biogenesis	130	14	FGRAMPH1_01G01751,FGRAMPH1_01G04529,FGRAMPH1_01G06103,FGRAMPH1_01G07041,FGRAMPH1_01G07777,FGRAMPH1_01G17655,FGRAMPH1_01G19651,FGRAMPH1_01G20773,FGRAMPH1_01G20849,FGRAMPH1_01G23641,FGRAMPH1_01G23673,FGRAMPH1_01G24371,FGRAMPH1_01G24867,FGRAMPH1_01G26257,	10.8	2.44	2.68	0.00172551	0.0372902	1
GO:0016125	sterol metabolic process	31	6	FGRAMPH1_01G06005,FGRAMPH1_01G08071,FGRAMPH1_01G19063,FGRAMPH1_01G24501,FGRAMPH1_01G27519,FGRAMPH1_01G27691,	19.4	4.39	5.27	0.00204361	0.042971	1
GO:0000041	transition metal ion transport	33	6	FGRAMPH1_01G01375,FGRAMPH1_01G04343,FGRAMPH1_01G05431,FGRAMPH1_01G12341,FGRAMPH1_01G21059,FGRAMPH1_01G25331,	18.2	4.12	4.87	0.00285376	0.058427	1
GO:0033212	iron import into cell	8	3	FGRAMPH1_01G05431,FGRAMPH1_01G21059,FGRAMPH1_01G25331,	37.5	8.5	13.09	0.00404341	0.0806609	1
GO:0055076	transition metal ion homeostasis	25	5	FGRAMPH1_01G01375,FGRAMPH1_01G05431,FGRAMPH1_01G17241,FGRAMPH1_01G21059,FGRAMPH1_01G25331,	20	4.53	5.47	0.00416672	0.0810427	1
GO:0044042	glucan metabolic process	26	5	FGRAMPH1_01G01453,FGRAMPH1_01G06375,FGRAMPH1_01G09481,FGRAMPH1_01G13329,FGRAMPH1_01G16623,	19.2	4.36	5.21	0.00497544	0.0916659	1
GO:0006073	cellular glucan metabolic process	26	5	FGRAMPH1_01G01453,FGRAMPH1_01G06375,FGRAMPH1_01G09481,FGRAMPH1_01G13329,FGRAMPH1_01G16623,	19.2	4.36	5.21	0.00497544	0.0916659	1
GO:0008202	steroid metabolic process	37	6	FGRAMPH1_01G06005,FGRAMPH1_01G08071,FGRAMPH1_01G19063,FGRAMPH1_01G24501,FGRAMPH1_01G27519,FGRAMPH1_01G27691,	16.2	3.68	4.24	0.0051641	0.0916659	1
GO:0015937	coenzyme A biosynthetic process	3	2	FGRAMPH1_01G05453,FGRAMPH1_01G10555,	66.7	15.11	43.55	0.00565548	0.0916659	1
GO:0009240	isopentenyl diphosphate biosynthetic process	3	2	FGRAMPH1_01G08071,FGRAMPH1_01G19063,	66.7	15.11	43.55	0.00565548	0.0916659	1
GO:0046490	isopentenyl diphosphate metabolic process	3	2	FGRAMPH1_01G08071,FGRAMPH1_01G19063,	66.7	15.11	43.55	0.00565548	0.0916659	1
GO:0019287	isopentenyl diphosphate biosynthetic process, mevalonate pathway	3	2	FGRAMPH1_01G08071,FGRAMPH1_01G19063,	66.7	15.11	43.55	0.00565548	0.0916659	1
GO:0006529	asparagine biosynthetic process	3	2	FGRAMPH1_01G01533,FGRAMPH1_01G06867,	66.7	15.11	43.55	0.00565548	0.0916659	1
GO:0098657	import into cell	9	3	FGRAMPH1_01G05431,FGRAMPH1_01G21059,FGRAMPH1_01G25331,	33.3	7.55	10.91	0.0058681	0.0931711	1
GO:0055114	obsolete oxidation-reduction process	895	55	FGRAMPH1_01G00443,FGRAMPH1_01G01929,FGRAMPH1_01G04045,FGRAMPH1_01G04343,FGRAMPH1_01G04949,FGRAMPH1_01G06005,FGRAMPH1_01G06927,FGRAMPH1_01G07101,FGRAMPH1_01G07199,FGRAMPH1_01G07543,FGRAMPH1_01G08577,FGRAMPH1_01G09161,FGRAMPH1_01G09735,FGRAMPH1_01G10305,FGRAMPH1_01G10873,FGRAMPH1_01G11593,FGRAMPH1_01G11989,FGRAMPH1_01G12245,FGRAMPH1_01G12277,FGRAMPH1_01G12341,FGRAMPH1_01G12835,FGRAMPH1_01G13117,FGR…	6.1	1.39	1.49	0.00659789	0.102663	1
GO:0034032	purine nucleoside bisphosphate metabolic process	29	5	FGRAMPH1_01G05453,FGRAMPH1_01G08071,FGRAMPH1_01G10555,FGRAMPH1_01G19063,FGRAMPH1_01G27691,	17.2	3.91	4.56	0.00806037	0.11832	1
GO:0033875	ribonucleoside bisphosphate metabolic process	29	5	FGRAMPH1_01G05453,FGRAMPH1_01G08071,FGRAMPH1_01G10555,FGRAMPH1_01G19063,FGRAMPH1_01G27691,	17.2	3.91	4.56	0.00806037	0.11832	1
GO:0033865	nucleoside bisphosphate metabolic process	29	5	FGRAMPH1_01G05453,FGRAMPH1_01G08071,FGRAMPH1_01G10555,FGRAMPH1_01G19063,FGRAMPH1_01G27691,	17.2	3.91	4.56	0.00806037	0.11832	1
GO:0000463	maturation of LSU-rRNA from tricistronic rRNA transcript (SSU-rRNA, 5.8S rRNA, LSU-rRNA)	4	2	FGRAMPH1_01G01751,FGRAMPH1_01G06103,	50	11.33	21.77	0.0109811	0.158209	1
GO:0071554	cell wall organization or biogenesis	87	9	FGRAMPH1_01G00473,FGRAMPH1_01G06465,FGRAMPH1_01G12809,FGRAMPH1_01G13319,FGRAMPH1_01G13331,FGRAMPH1_01G20977,FGRAMPH1_01G21737,FGRAMPH1_01G22135,FGRAMPH1_01G22187,	10.3	2.34	2.54	0.0141817	0.200607	1
GO:0042592	homeostatic process	75	8	FGRAMPH1_01G01375,FGRAMPH1_01G05431,FGRAMPH1_01G10547,FGRAMPH1_01G12245,FGRAMPH1_01G17241,FGRAMPH1_01G21059,FGRAMPH1_01G25331,FGRAMPH1_01G26587,	10.7	2.42	2.62	0.0170588	0.230419	1
GO:0001732	formation of cytoplasmic translation initiation complex	13	3	FGRAMPH1_01G18739,FGRAMPH1_01G20017,FGRAMPH1_01G24313,	23.1	5.23	6.54	0.0175208	0.230419	1
GO:0006879	cellular iron ion homeostasis	13	3	FGRAMPH1_01G05431,FGRAMPH1_01G21059,FGRAMPH1_01G25331,	23.1	5.23	6.54	0.0175208	0.230419	1
GO:0000470	maturation of LSU-rRNA	5	2	FGRAMPH1_01G01751,FGRAMPH1_01G06103,	40	9.07	14.51	0.0177701	0.230419	1
GO:0006207	de novo' pyrimidine nucleobase biosynthetic process	5	2	FGRAMPH1_01G24019,FGRAMPH1_01G26617,	40	9.07	14.51	0.0177701	0.230419	1
GO:0006811	ion transport	240	18	FGRAMPH1_01G01375,FGRAMPH1_01G04343,FGRAMPH1_01G04415,FGRAMPH1_01G05211,FGRAMPH1_01G05431,FGRAMPH1_01G09161,FGRAMPH1_01G10305,FGRAMPH1_01G12341,FGRAMPH1_01G14013,FGRAMPH1_01G14189,FGRAMPH1_01G14921,FGRAMPH1_01G15765,FGRAMPH1_01G17241,FGRAMPH1_01G17781,FGRAMPH1_01G18989,FGRAMPH1_01G20055,FGRAMPH1_01G21059,FGRAMPH1_01G25331,	7.5	1.7	1.79	0.0193441	0.246717	1
GO:0002183	cytoplasmic translational initiation	14	3	FGRAMPH1_01G18739,FGRAMPH1_01G20017,FGRAMPH1_01G24313,	21.4	4.86	5.95	0.0215832	0.266536	1
GO:0009065	glutamine family amino acid catabolic process	14	3	FGRAMPH1_01G11459,FGRAMPH1_01G11989,FGRAMPH1_01G14529,	21.4	4.86	5.95	0.0215832	0.266536	1
GO:0055065	metal ion homeostasis	37	5	FGRAMPH1_01G01375,FGRAMPH1_01G05431,FGRAMPH1_01G17241,FGRAMPH1_01G21059,FGRAMPH1_01G25331,	13.5	3.06	3.42	0.022209	0.269978	1
GO:0009117	nucleotide metabolic process	127	11	FGRAMPH1_01G04993,FGRAMPH1_01G05453,FGRAMPH1_01G08071,FGRAMPH1_01G10555,FGRAMPH1_01G15215,FGRAMPH1_01G17841,FGRAMPH1_01G19063,FGRAMPH1_01G24019,FGRAMPH1_01G26617,FGRAMPH1_01G26993,FGRAMPH1_01G27691,	8.7	1.96	2.09	0.0244043	0.282186	1
GO:0044248	cellular catabolic process	337	23	FGRAMPH1_01G01149,FGRAMPH1_01G01453,FGRAMPH1_01G04993,FGRAMPH1_01G06375,FGRAMPH1_01G06757,FGRAMPH1_01G07417,FGRAMPH1_01G09481,FGRAMPH1_01G09735,FGRAMPH1_01G10989,FGRAMPH1_01G11459,FGRAMPH1_01G11989,FGRAMPH1_01G12095,FGRAMPH1_01G12245,FGRAMPH1_01G13319,FGRAMPH1_01G13329,FGRAMPH1_01G13331,FGRAMPH1_01G13837,FGRAMPH1_01G14529,FGRAMPH1_01G15221,FGRAMPH1_01G16623,FGRAMPH1_01G20977,FGRAMPH1_01G21737,FGR…	6.8	1.55	1.62	0.0247043	0.282186	1
GO:0006753	nucleoside phosphate metabolic process	128	11	FGRAMPH1_01G04993,FGRAMPH1_01G05453,FGRAMPH1_01G08071,FGRAMPH1_01G10555,FGRAMPH1_01G15215,FGRAMPH1_01G17841,FGRAMPH1_01G19063,FGRAMPH1_01G24019,FGRAMPH1_01G26617,FGRAMPH1_01G26993,FGRAMPH1_01G27691,	8.6	1.95	2.07	0.0256857	0.282186	1
GO:0006206	pyrimidine nucleobase metabolic process	6	2	FGRAMPH1_01G24019,FGRAMPH1_01G26617,	33.3	7.55	10.88	0.0258837	0.282186	1
GO:0019856	pyrimidine nucleobase biosynthetic process	6	2	FGRAMPH1_01G24019,FGRAMPH1_01G26617,	33.3	7.55	10.88	0.0258837	0.282186	1
GO:0042886	amide transport	15	3	FGRAMPH1_01G05431,FGRAMPH1_01G21059,FGRAMPH1_01G25331,	20	4.53	5.45	0.0261149	0.282186	1
GO:0002181	cytoplasmic translation	15	3	FGRAMPH1_01G18739,FGRAMPH1_01G20017,FGRAMPH1_01G24313,	20	4.53	5.45	0.0261149	0.282186	1
GO:0006730	one-carbon metabolic process	15	3	FGRAMPH1_01G01095,FGRAMPH1_01G18335,FGRAMPH1_01G19959,	20	4.53	5.45	0.0261149	0.282186	1
GO:0006575	cellular modified amino acid metabolic process	39	5	FGRAMPH1_01G01149,FGRAMPH1_01G11593,FGRAMPH1_01G19959,FGRAMPH1_01G23497,FGRAMPH1_01G24277,	12.8	2.91	3.21	0.027318	0.286062	1
GO:1901617	organic hydroxy compound biosynthetic process	53	6	FGRAMPH1_01G06005,FGRAMPH1_01G08071,FGRAMPH1_01G19063,FGRAMPH1_01G24501,FGRAMPH1_01G27519,FGRAMPH1_01G27691,	11.3	2.57	2.79	0.0283354	0.286062	1
GO:0030001	metal ion transport	83	8	FGRAMPH1_01G01375,FGRAMPH1_01G04343,FGRAMPH1_01G05431,FGRAMPH1_01G12341,FGRAMPH1_01G14189,FGRAMPH1_01G20055,FGRAMPH1_01G21059,FGRAMPH1_01G25331,	9.6	2.18	2.34	0.0295017	0.286062	1
GO:0098771	inorganic ion homeostasis	40	5	FGRAMPH1_01G01375,FGRAMPH1_01G05431,FGRAMPH1_01G17241,FGRAMPH1_01G21059,FGRAMPH1_01G25331,	12.5	2.83	3.12	0.0301304	0.286062	1
GO:0050801	ion homeostasis	40	5	FGRAMPH1_01G01375,FGRAMPH1_01G05431,FGRAMPH1_01G17241,FGRAMPH1_01G21059,FGRAMPH1_01G25331,	12.5	2.83	3.12	0.0301304	0.286062	1
GO:0055080	cation homeostasis	40	5	FGRAMPH1_01G01375,FGRAMPH1_01G05431,FGRAMPH1_01G17241,FGRAMPH1_01G21059,FGRAMPH1_01G25331,	12.5	2.83	3.12	0.0301304	0.286062	1
GO:0015718	monocarboxylic acid transport	7	2	FGRAMPH1_01G14013,FGRAMPH1_01G18989,	28.6	6.48	8.71	0.0351923	0.286062	1
GO:0006528	asparagine metabolic process	7	2	FGRAMPH1_01G01533,FGRAMPH1_01G06867,	28.6	6.48	8.71	0.0351923	0.286062	1
GO:0006364	rRNA processing	88	8	FGRAMPH1_01G01751,FGRAMPH1_01G04529,FGRAMPH1_01G06103,FGRAMPH1_01G07777,FGRAMPH1_01G17655,FGRAMPH1_01G20773,FGRAMPH1_01G23641,FGRAMPH1_01G24371,	9.1	2.06	2.19	0.0398571	0.286062	1
GO:0016072	rRNA metabolic process	88	8	FGRAMPH1_01G01751,FGRAMPH1_01G04529,FGRAMPH1_01G06103,FGRAMPH1_01G07777,FGRAMPH1_01G17655,FGRAMPH1_01G20773,FGRAMPH1_01G23641,FGRAMPH1_01G24371,	9.1	2.06	2.19	0.0398571	0.286062	1
GO:0050992	dimethylallyl diphosphate biosynthetic process	1	1	FGRAMPH1_01G26431,	100	22.66	inf	0.0441227	0.286062	1
GO:0045321	leukocyte activation	1	1	FGRAMPH1_01G19295,	100	22.66	inf	0.0441227	0.286062	1
GO:0071630	nuclear protein quality control by the ubiquitin-proteasome system	1	1	FGRAMPH1_01G07417,	100	22.66	inf	0.0441227	0.286062	1
GO:0071788	endoplasmic reticulum tubular network maintenance	1	1	FGRAMPH1_01G11329,	100	22.66	inf	0.0441227	0.286062	1
GO:1903373	positive regulation of endoplasmic reticulum tubular network organization	1	1	FGRAMPH1_01G11329,	100	22.66	inf	0.0441227	0.286062	1
GO:0071715	icosanoid transport	1	1	FGRAMPH1_01G14013,	100	22.66	inf	0.0441227	0.286062	1
GO:0051788	response to misfolded protein	1	1	FGRAMPH1_01G07417,	100	22.66	inf	0.0441227	0.286062	1
GO:0050993	dimethylallyl diphosphate metabolic process	1	1	FGRAMPH1_01G26431,	100	22.66	inf	0.0441227	0.286062	1
GO:0043954	cellular component maintenance	1	1	FGRAMPH1_01G11329,	100	22.66	inf	0.0441227	0.286062	1
GO:0046649	lymphocyte activation	1	1	FGRAMPH1_01G19295,	100	22.66	inf	0.0441227	0.286062	1
GO:0019626	short-chain fatty acid catabolic process	1	1	FGRAMPH1_01G10989,	100	22.66	inf	0.0441227	0.286062	1
GO:0032309	icosanoid secretion	1	1	FGRAMPH1_01G14013,	100	22.66	inf	0.0441227	0.286062	1
GO:0007205	protein kinase C-activating G protein-coupled receptor signaling pathway	1	1	FGRAMPH1_01G06721,	100	22.66	inf	0.0441227	0.286062	1
GO:0006004	fucose metabolic process	1	1	FGRAMPH1_01G21615,	100	22.66	inf	0.0441227	0.286062	1
GO:0001775	cell activation	1	1	FGRAMPH1_01G19295,	100	22.66	inf	0.0441227	0.286062	1
GO:0015909	long-chain fatty acid transport	1	1	FGRAMPH1_01G14013,	100	22.66	inf	0.0441227	0.286062	1
GO:0034356	NAD biosynthesis via nicotinamide riboside salvage pathway	1	1	FGRAMPH1_01G15215,	100	22.66	inf	0.0441227	0.286062	1
GO:0015791	polyol transport	1	1	FGRAMPH1_01G22213,	100	22.66	inf	0.0441227	0.286062	1
GO:0015793	glycerol transport	1	1	FGRAMPH1_01G22213,	100	22.66	inf	0.0441227	0.286062	1
GO:0019628	urate catabolic process	1	1	FGRAMPH1_01G14551,	100	22.66	inf	0.0441227	0.286062	1
GO:0019629	propionate catabolic process, 2-methylcitrate cycle	1	1	FGRAMPH1_01G10989,	100	22.66	inf	0.0441227	0.286062	1
GO:0031120	snRNA pseudouridine synthesis	1	1	FGRAMPH1_01G07777,	100	22.66	inf	0.0441227	0.286062	1
GO:0031456	glycine betaine biosynthetic process	1	1	FGRAMPH1_01G11593,	100	22.66	inf	0.0441227	0.286062	1
GO:0042026	protein refolding	1	1	FGRAMPH1_01G19857,	100	22.66	inf	0.0441227	0.286062	1
GO:0040031	snRNA modification	1	1	FGRAMPH1_01G07777,	100	22.66	inf	0.0441227	0.286062	1
GO:0043524	negative regulation of neuron apoptotic process	1	1	FGRAMPH1_01G12245,	100	22.66	inf	0.0441227	0.286062	1
GO:0019543	propionate catabolic process	1	1	FGRAMPH1_01G10989,	100	22.66	inf	0.0441227	0.286062	1
GO:1903371	regulation of endoplasmic reticulum tubular network organization	1	1	FGRAMPH1_01G11329,	100	22.66	inf	0.0441227	0.286062	1
GO:0031455	glycine betaine metabolic process	1	1	FGRAMPH1_01G11593,	100	22.66	inf	0.0441227	0.286062	1
GO:0046415	urate metabolic process	1	1	FGRAMPH1_01G14551,	100	22.66	inf	0.0441227	0.286062	1
GO:0050482	arachidonic acid secretion	1	1	FGRAMPH1_01G14013,	100	22.66	inf	0.0441227	0.286062	1
GO:0071218	cellular response to misfolded protein	1	1	FGRAMPH1_01G07417,	100	22.66	inf	0.0441227	0.286062	1
GO:0071786	endoplasmic reticulum tubular network organization	1	1	FGRAMPH1_01G11329,	100	22.66	inf	0.0441227	0.286062	1
GO:0120009	intermembrane lipid transfer	1	1	FGRAMPH1_01G04769,	100	22.66	inf	0.0441227	0.286062	1
GO:1901215	negative regulation of neuron death	1	1	FGRAMPH1_01G12245,	100	22.66	inf	0.0441227	0.286062	1
GO:0019285	glycine betaine biosynthetic process from choline	1	1	FGRAMPH1_01G11593,	100	22.66	inf	0.0441227	0.286062	1
GO:0042110	T cell activation	1	1	FGRAMPH1_01G19295,	100	22.66	inf	0.0441227	0.286062	1
GO:1903963	arachidonate transport	1	1	FGRAMPH1_01G14013,	100	22.66	inf	0.0441227	0.286062	1
GO:0006508	proteolysis	247	17	FGRAMPH1_01G02019,FGRAMPH1_01G05171,FGRAMPH1_01G05227,FGRAMPH1_01G07417,FGRAMPH1_01G08489,FGRAMPH1_01G08909,FGRAMPH1_01G09337,FGRAMPH1_01G12095,FGRAMPH1_01G15221,FGRAMPH1_01G16679,FGRAMPH1_01G20941,FGRAMPH1_01G21625,FGRAMPH1_01G21997,FGRAMPH1_01G22547,FGRAMPH1_01G25637,FGRAMPH1_01G25857,FGRAMPH1_01G27223,	6.9	1.56	1.63	0.0458604	0.294871	1
GO:0045454	cell redox homeostasis	19	3	FGRAMPH1_01G10547,FGRAMPH1_01G12245,FGRAMPH1_01G26587,	15.8	3.58	4.09	0.0488655	0.311618	1
GO:0009405	obsolete pathogenesis	92	8	FGRAMPH1_01G01655,FGRAMPH1_01G13319,FGRAMPH1_01G19107,FGRAMPH1_01G19297,FGRAMPH1_01G20955,FGRAMPH1_01G20977,FGRAMPH1_01G21737,FGRAMPH1_01G22187,	8.7	1.97	2.09	0.0497058	0.314399	1

## Sheet: GO(FLDOWNonly)
ID	Name	Bgd count	Result count	Result gene list	Pct of bgd	Fold enrichment	Odds ratio	P-value	Benjamini	Bonferroni
GO:0006633	fatty acid biosynthetic process	20	5	FGRAMPH1_01G17615,FGRAMPH1_01G17619,FGRAMPH1_01G18755,FGRAMPH1_01G22635,FGRAMPH1_01G25911,	25	32.25	45.97	3.41824e-07	0.000113827	0.000113827
GO:0008610	lipid biosynthetic process	146	9	FGRAMPH1_01G15609,FGRAMPH1_01G17007,FGRAMPH1_01G17231,FGRAMPH1_01G17615,FGRAMPH1_01G17619,FGRAMPH1_01G18755,FGRAMPH1_01G22635,FGRAMPH1_01G22921,FGRAMPH1_01G25911,	6.2	7.95	9.54	1.63807e-06	0.000272738	0.000545477
GO:0072330	monocarboxylic acid biosynthetic process	32	5	FGRAMPH1_01G17615,FGRAMPH1_01G17619,FGRAMPH1_01G18755,FGRAMPH1_01G22635,FGRAMPH1_01G25911,	15.6	20.15	25.5	4.13153e-06	0.000458599	0.0013758
GO:0006631	fatty acid metabolic process	39	5	FGRAMPH1_01G17615,FGRAMPH1_01G17619,FGRAMPH1_01G18755,FGRAMPH1_01G22635,FGRAMPH1_01G25911,	12.8	16.54	20.24	1.13272e-05	0.000942991	0.00377196
GO:0006629	lipid metabolic process	302	11	FGRAMPH1_01G15609,FGRAMPH1_01G17007,FGRAMPH1_01G17231,FGRAMPH1_01G17615,FGRAMPH1_01G17619,FGRAMPH1_01G18755,FGRAMPH1_01G19051,FGRAMPH1_01G19345,FGRAMPH1_01G22635,FGRAMPH1_01G22921,FGRAMPH1_01G25911,	3.6	4.7	5.58	1.7873e-05	0.00119034	0.0059517
GO:0044255	cellular lipid metabolic process	221	9	FGRAMPH1_01G15609,FGRAMPH1_01G17007,FGRAMPH1_01G17231,FGRAMPH1_01G17615,FGRAMPH1_01G17619,FGRAMPH1_01G18755,FGRAMPH1_01G22635,FGRAMPH1_01G22921,FGRAMPH1_01G25911,	4.1	5.25	6.11	4.71008e-05	0.00261409	0.0156846
GO:0032787	monocarboxylic acid metabolic process	98	6	FGRAMPH1_01G14117,FGRAMPH1_01G17615,FGRAMPH1_01G17619,FGRAMPH1_01G18755,FGRAMPH1_01G22635,FGRAMPH1_01G25911,	6.1	7.9	9.06	0.000104391	0.00496602	0.0347621
GO:0006636	unsaturated fatty acid biosynthetic process	3	2	FGRAMPH1_01G18755,FGRAMPH1_01G25911,	66.7	85.99	263.7	0.000176796	0.00735912	0.058873
GO:0072488	ammonium transmembrane transport	4	2	FGRAMPH1_01G01353,FGRAMPH1_01G11967,	50	64.49	131.83	0.000351818	0.0117155	0.117155
GO:0015696	ammonium transport	4	2	FGRAMPH1_01G01353,FGRAMPH1_01G11967,	50	64.49	131.83	0.000351818	0.0117155	0.117155
GO:0033559	unsaturated fatty acid metabolic process	5	2	FGRAMPH1_01G18755,FGRAMPH1_01G25911,	40	51.59	87.88	0.000583425	0.0176619	0.19428
GO:0045017	glycerolipid biosynthetic process	54	4	FGRAMPH1_01G15609,FGRAMPH1_01G17007,FGRAMPH1_01G17231,FGRAMPH1_01G22921,	7.4	9.55	10.82	0.000780684	0.021664	0.259968
GO:0046394	carboxylic acid biosynthetic process	146	6	FGRAMPH1_01G11061,FGRAMPH1_01G17615,FGRAMPH1_01G17619,FGRAMPH1_01G18755,FGRAMPH1_01G22635,FGRAMPH1_01G25911,	4.1	5.3	5.92	0.000899052	0.0230296	0.299384
GO:0016053	organic acid biosynthetic process	151	6	FGRAMPH1_01G11061,FGRAMPH1_01G17615,FGRAMPH1_01G17619,FGRAMPH1_01G18755,FGRAMPH1_01G22635,FGRAMPH1_01G25911,	4	5.13	5.71	0.00107131	0.0252445	0.356748
GO:0006995	cellular response to nitrogen starvation	7	2	FGRAMPH1_01G01353,FGRAMPH1_01G11967,	28.6	36.85	52.72	0.00121295	0.0252445	0.403913
GO:0043562	cellular response to nitrogen levels	7	2	FGRAMPH1_01G01353,FGRAMPH1_01G11967,	28.6	36.85	52.72	0.00121295	0.0252445	0.403913
GO:0046486	glycerolipid metabolic process	67	4	FGRAMPH1_01G15609,FGRAMPH1_01G17007,FGRAMPH1_01G17231,FGRAMPH1_01G22921,	6	7.7	8.57	0.00175459	0.0343693	0.584278
GO:0042594	response to starvation	16	2	FGRAMPH1_01G01353,FGRAMPH1_01G11967,	12.5	16.12	18.81	0.00662584	0.0890238	1
GO:0009267	cellular response to starvation	16	2	FGRAMPH1_01G01353,FGRAMPH1_01G11967,	12.5	16.12	18.81	0.00662584	0.0890238	1
GO:0044283	small molecule biosynthetic process	220	6	FGRAMPH1_01G11061,FGRAMPH1_01G17615,FGRAMPH1_01G17619,FGRAMPH1_01G18755,FGRAMPH1_01G22635,FGRAMPH1_01G25911,	2.7	3.52	3.84	0.00697724	0.0890238	1
GO:0055085	transmembrane transport	703	12	FGRAMPH1_01G00215,FGRAMPH1_01G01353,FGRAMPH1_01G01455,FGRAMPH1_01G03893,FGRAMPH1_01G04995,FGRAMPH1_01G11967,FGRAMPH1_01G12163,FGRAMPH1_01G21067,FGRAMPH1_01G22363,FGRAMPH1_01G25149,FGRAMPH1_01G25977,FGRAMPH1_01G27435,	1.7	2.2	2.48	0.00719184	0.0890238	1
GO:0031669	cellular response to nutrient levels	17	2	FGRAMPH1_01G01353,FGRAMPH1_01G11967,	11.8	15.17	17.55	0.00747189	0.0890238	1
GO:0046474	glycerophospholipid biosynthetic process	52	3	FGRAMPH1_01G15609,FGRAMPH1_01G17007,FGRAMPH1_01G17231,	5.8	7.44	8.15	0.00751111	0.0890238	1
GO:2001295	malonyl-CoA biosynthetic process	1	1	FGRAMPH1_01G22635,	100	128.99	inf	0.00775282	0.0890238	1
GO:0045477	regulation of nurse cell apoptotic process	1	1	FGRAMPH1_01G22921,	100	128.99	inf	0.00775282	0.0890238	1
GO:0046168	glycerol-3-phosphate catabolic process	1	1	FGRAMPH1_01G16903,	100	128.99	inf	0.00775282	0.0890238	1
GO:1904748	regulation of apoptotic process involved in development	1	1	FGRAMPH1_01G22921,	100	128.99	inf	0.00775282	0.0890238	1
GO:2001293	malonyl-CoA metabolic process	1	1	FGRAMPH1_01G22635,	100	128.99	inf	0.00775282	0.0890238	1
GO:0031158	negative regulation of aggregate size involved in sorocarp development	1	1	FGRAMPH1_01G17925,	100	128.99	inf	0.00775282	0.0890238	1
GO:0071496	cellular response to external stimulus	18	2	FGRAMPH1_01G01353,FGRAMPH1_01G11967,	11.1	14.33	16.45	0.00836405	0.0898461	1
GO:0031668	cellular response to extracellular stimulus	18	2	FGRAMPH1_01G01353,FGRAMPH1_01G11967,	11.1	14.33	16.45	0.00836405	0.0898461	1
GO:0008643	carbohydrate transport	63	3	FGRAMPH1_01G01455,FGRAMPH1_01G03893,FGRAMPH1_01G21067,	4.8	6.14	6.65	0.0127062	0.0989165	1
GO:0006650	glycerophospholipid metabolic process	65	3	FGRAMPH1_01G15609,FGRAMPH1_01G17007,FGRAMPH1_01G17231,	4.6	5.95	6.43	0.013824	0.0989165	1
GO:0034194	D-galactonate catabolic process	2	1	FGRAMPH1_01G14117,	50	64.49	129.88	0.0154464	0.0989165	1
GO:0019432	triglyceride biosynthetic process	2	1	FGRAMPH1_01G22921,	50	64.49	129.88	0.0154464	0.0989165	1
GO:0015751	arabinose transmembrane transport	2	1	FGRAMPH1_01G03893,	50	64.49	129.88	0.0154464	0.0989165	1
GO:0015755	fructose transmembrane transport	2	1	FGRAMPH1_01G03893,	50	64.49	129.88	0.0154464	0.0989165	1
GO:0006639	acylglycerol metabolic process	2	1	FGRAMPH1_01G22921,	50	64.49	129.88	0.0154464	0.0989165	1
GO:0006641	triglyceride metabolic process	2	1	FGRAMPH1_01G22921,	50	64.49	129.88	0.0154464	0.0989165	1
GO:0015750	pentose transmembrane transport	2	1	FGRAMPH1_01G03893,	50	64.49	129.88	0.0154464	0.0989165	1
GO:0046463	acylglycerol biosynthetic process	2	1	FGRAMPH1_01G22921,	50	64.49	129.88	0.0154464	0.0989165	1
GO:0015756	fucose transmembrane transport	2	1	FGRAMPH1_01G03893,	50	64.49	129.88	0.0154464	0.0989165	1
GO:0019583	galactonate metabolic process	2	1	FGRAMPH1_01G14117,	50	64.49	129.88	0.0154464	0.0989165	1
GO:0032104	regulation of response to extracellular stimulus	2	1	FGRAMPH1_01G17925,	50	64.49	129.88	0.0154464	0.0989165	1
GO:0032107	regulation of response to nutrient levels	2	1	FGRAMPH1_01G17925,	50	64.49	129.88	0.0154464	0.0989165	1
GO:0034192	D-galactonate metabolic process	2	1	FGRAMPH1_01G14117,	50	64.49	129.88	0.0154464	0.0989165	1
GO:0042759	long-chain fatty acid biosynthetic process	2	1	FGRAMPH1_01G17615,	50	64.49	129.88	0.0154464	0.0989165	1
GO:0060176	regulation of aggregation involved in sorocarp development	2	1	FGRAMPH1_01G17925,	50	64.49	129.88	0.0154464	0.0989165	1
GO:0006638	neutral lipid metabolic process	2	1	FGRAMPH1_01G22921,	50	64.49	129.88	0.0154464	0.0989165	1
GO:0031157	regulation of aggregate size involved in sorocarp development	2	1	FGRAMPH1_01G17925,	50	64.49	129.88	0.0154464	0.0989165	1
GO:0046460	neutral lipid biosynthetic process	2	1	FGRAMPH1_01G22921,	50	64.49	129.88	0.0154464	0.0989165	1
GO:0019584	galactonate catabolic process	2	1	FGRAMPH1_01G14117,	50	64.49	129.88	0.0154464	0.0989165	1
GO:0008654	phospholipid biosynthetic process	70	3	FGRAMPH1_01G15609,FGRAMPH1_01G17007,FGRAMPH1_01G17231,	4.3	5.53	5.95	0.0168571	0.105914	1
GO:0031667	response to nutrient levels	27	2	FGRAMPH1_01G01353,FGRAMPH1_01G11967,	7.4	9.55	10.52	0.018348	0.113146	1
GO:0009991	response to extracellular stimulus	28	2	FGRAMPH1_01G01353,FGRAMPH1_01G11967,	7.1	9.21	10.11	0.0196616	0.119042	1
GO:0019752	carboxylic acid metabolic process	362	7	FGRAMPH1_01G11061,FGRAMPH1_01G14117,FGRAMPH1_01G17615,FGRAMPH1_01G17619,FGRAMPH1_01G18755,FGRAMPH1_01G22635,FGRAMPH1_01G25911,	1.9	2.49	2.7	0.0214991	0.126001	1
GO:0043436	oxoacid metabolic process	367	7	FGRAMPH1_01G11061,FGRAMPH1_01G14117,FGRAMPH1_01G17615,FGRAMPH1_01G17619,FGRAMPH1_01G18755,FGRAMPH1_01G22635,FGRAMPH1_01G25911,	1.9	2.46	2.66	0.0229787	0.126001	1
GO:0001402	signal transduction involved in filamentous growth	3	1	FGRAMPH1_01G11967,	33.3	43	64.93	0.0230812	0.126001	1
GO:0015757	galactose transmembrane transport	3	1	FGRAMPH1_01G03893,	33.3	43	64.93	0.0230812	0.126001	1
GO:0043419	urea catabolic process	3	1	FGRAMPH1_01G20789,	33.3	43	64.93	0.0230812	0.126001	1
GO:0046341	CDP-diacylglycerol metabolic process	3	1	FGRAMPH1_01G17231,	33.3	43	64.93	0.0230812	0.126001	1
GO:0006082	organic acid metabolic process	375	7	FGRAMPH1_01G11061,FGRAMPH1_01G14117,FGRAMPH1_01G17615,FGRAMPH1_01G17619,FGRAMPH1_01G18755,FGRAMPH1_01G22635,FGRAMPH1_01G25911,	1.9	2.41	2.6	0.0254915	0.136914	1
GO:0016052	carbohydrate catabolic process	151	4	FGRAMPH1_01G00217,FGRAMPH1_01G08045,FGRAMPH1_01G14117,FGRAMPH1_01G19927,	2.6	3.42	3.64	0.0293889	0.143789	1
GO:0070814	hydrogen sulfide biosynthetic process	4	1	FGRAMPH1_01G11061,	25	32.25	43.28	0.0306577	0.143789	1
GO:0070813	hydrogen sulfide metabolic process	4	1	FGRAMPH1_01G11061,	25	32.25	43.28	0.0306577	0.143789	1
GO:0046176	aldonic acid catabolic process	4	1	FGRAMPH1_01G14117,	25	32.25	43.28	0.0306577	0.143789	1
GO:0052646	alditol phosphate metabolic process	4	1	FGRAMPH1_01G16903,	25	32.25	43.28	0.0306577	0.143789	1
GO:0019627	urea metabolic process	4	1	FGRAMPH1_01G20789,	25	32.25	43.28	0.0306577	0.143789	1
GO:0006072	glycerol-3-phosphate metabolic process	4	1	FGRAMPH1_01G16903,	25	32.25	43.28	0.0306577	0.143789	1
GO:0006656	phosphatidylcholine biosynthetic process	4	1	FGRAMPH1_01G17007,	25	32.25	43.28	0.0306577	0.143789	1
GO:0046470	phosphatidylcholine metabolic process	4	1	FGRAMPH1_01G17007,	25	32.25	43.28	0.0306577	0.143789	1
GO:0009405	obsolete pathogenesis	92	3	FGRAMPH1_01G18755,FGRAMPH1_01G20789,FGRAMPH1_01G25911,	3.3	4.21	4.47	0.0343079	0.158674	1
GO:0048477	oogenesis	5	1	FGRAMPH1_01G22921,	20	25.8	32.46	0.0381763	0.158909	1
GO:0006646	phosphatidylethanolamine biosynthetic process	5	1	FGRAMPH1_01G15609,	20	25.8	32.46	0.0381763	0.158909	1
GO:0007281	germ cell development	5	1	FGRAMPH1_01G22921,	20	25.8	32.46	0.0381763	0.158909	1
GO:0032101	regulation of response to external stimulus	5	1	FGRAMPH1_01G17925,	20	25.8	32.46	0.0381763	0.158909	1
GO:0019520	aldonic acid metabolic process	5	1	FGRAMPH1_01G14117,	20	25.8	32.46	0.0381763	0.158909	1
GO:0015764	N-acetylglucosamine transport	5	1	FGRAMPH1_01G25977,	20	25.8	32.46	0.0381763	0.158909	1
GO:0046337	phosphatidylethanolamine metabolic process	5	1	FGRAMPH1_01G15609,	20	25.8	32.46	0.0381763	0.158909	1
GO:0006334	nucleosome assembly	5	1	FGRAMPH1_01G24887,	20	25.8	32.46	0.0381763	0.158909	1
GO:0090407	organophosphate biosynthetic process	168	4	FGRAMPH1_01G15609,FGRAMPH1_01G17007,FGRAMPH1_01G17231,FGRAMPH1_01G22635,	2.4	3.07	3.25	0.0410463	0.168746	1
GO:0006644	phospholipid metabolic process	100	3	FGRAMPH1_01G15609,FGRAMPH1_01G17007,FGRAMPH1_01G17231,	3	3.87	4.09	0.0423029	0.171791	1
GO:0001676	long-chain fatty acid metabolic process	6	1	FGRAMPH1_01G17615,	16.7	21.5	25.96	0.0456374	0.176712	1
GO:0043605	cellular amide catabolic process	6	1	FGRAMPH1_01G20789,	16.7	21.5	25.96	0.0456374	0.176712	1
GO:2000241	regulation of reproductive process	6	1	FGRAMPH1_01G22921,	16.7	21.5	25.96	0.0456374	0.176712	1
GO:0000103	sulfate assimilation	6	1	FGRAMPH1_01G11061,	16.7	21.5	25.96	0.0456374	0.176712	1
GO:0019637	organophosphate metabolic process	259	5	FGRAMPH1_01G15609,FGRAMPH1_01G16903,FGRAMPH1_01G17007,FGRAMPH1_01G17231,FGRAMPH1_01G22635,	1.9	2.49	2.64	0.0499676	0.191255	1

## Sheet: GO(BothDOWN)
ID	Name	Bgd count	Result count	Result gene list	Pct of bgd	Fold enrichment	Odds ratio	P-value	Benjamini	Bonferroni
GO:0055085	transmembrane transport	703	22	FGRAMPH1_01G00221,FGRAMPH1_01G04167,FGRAMPH1_01G05051,FGRAMPH1_01G05463,FGRAMPH1_01G05483,FGRAMPH1_01G05667,FGRAMPH1_01G06339,FGRAMPH1_01G09803,FGRAMPH1_01G11287,FGRAMPH1_01G12089,FGRAMPH1_01G13917,FGRAMPH1_01G16547,FGRAMPH1_01G16877,FGRAMPH1_01G17515,FGRAMPH1_01G18239,FGRAMPH1_01G18933,FGRAMPH1_01G22065,FGRAMPH1_01G22565,FGRAMPH1_01G24951,FGRAMPH1_01G25211,FGRAMPH1_01G27333,FGRAMPH1_01G28033,	3.1	4.57	6.83	4.25217e-10	9.18468e-08	9.18468e-08
GO:0006810	transport	1174	22	FGRAMPH1_01G00221,FGRAMPH1_01G04167,FGRAMPH1_01G05051,FGRAMPH1_01G05463,FGRAMPH1_01G05483,FGRAMPH1_01G05667,FGRAMPH1_01G06339,FGRAMPH1_01G09803,FGRAMPH1_01G11287,FGRAMPH1_01G12089,FGRAMPH1_01G13917,FGRAMPH1_01G16547,FGRAMPH1_01G16877,FGRAMPH1_01G17515,FGRAMPH1_01G18239,FGRAMPH1_01G18933,FGRAMPH1_01G22065,FGRAMPH1_01G22565,FGRAMPH1_01G24951,FGRAMPH1_01G25211,FGRAMPH1_01G27333,FGRAMPH1_01G28033,	1.9	2.74	3.8	4.46202e-06	0.000354728	0.000963796
GO:0051234	establishment of localization	1181	22	FGRAMPH1_01G00221,FGRAMPH1_01G04167,FGRAMPH1_01G05051,FGRAMPH1_01G05463,FGRAMPH1_01G05483,FGRAMPH1_01G05667,FGRAMPH1_01G06339,FGRAMPH1_01G09803,FGRAMPH1_01G11287,FGRAMPH1_01G12089,FGRAMPH1_01G13917,FGRAMPH1_01G16547,FGRAMPH1_01G16877,FGRAMPH1_01G17515,FGRAMPH1_01G18239,FGRAMPH1_01G18933,FGRAMPH1_01G22065,FGRAMPH1_01G22565,FGRAMPH1_01G24951,FGRAMPH1_01G25211,FGRAMPH1_01G27333,FGRAMPH1_01G28033,	1.9	2.72	3.77	4.92678e-06	0.000354728	0.00106418
GO:0051179	localization	1220	22	FGRAMPH1_01G00221,FGRAMPH1_01G04167,FGRAMPH1_01G05051,FGRAMPH1_01G05463,FGRAMPH1_01G05483,FGRAMPH1_01G05667,FGRAMPH1_01G06339,FGRAMPH1_01G09803,FGRAMPH1_01G11287,FGRAMPH1_01G12089,FGRAMPH1_01G13917,FGRAMPH1_01G16547,FGRAMPH1_01G16877,FGRAMPH1_01G17515,FGRAMPH1_01G18239,FGRAMPH1_01G18933,FGRAMPH1_01G22065,FGRAMPH1_01G22565,FGRAMPH1_01G24951,FGRAMPH1_01G25211,FGRAMPH1_01G27333,FGRAMPH1_01G28033,	1.8	2.64	3.63	8.43286e-06	0.000455374	0.0018215
GO:0006865	amino acid transport	35	4	FGRAMPH1_01G05463,FGRAMPH1_01G18239,FGRAMPH1_01G18933,FGRAMPH1_01G28033,	11.4	16.71	20	8.84218e-05	0.00381982	0.0190991
GO:0015849	organic acid transport	49	4	FGRAMPH1_01G05463,FGRAMPH1_01G18239,FGRAMPH1_01G18933,FGRAMPH1_01G28033,	8.2	11.93	13.76	0.000333149	0.0119934	0.0719602
GO:0015871	choline transport	6	2	FGRAMPH1_01G05463,FGRAMPH1_01G05483,	33.3	48.73	75.06	0.000678226	0.0209281	0.146497
GO:0042493	response to drug	237	7	FGRAMPH1_01G05463,FGRAMPH1_01G05483,FGRAMPH1_01G06977,FGRAMPH1_01G16547,FGRAMPH1_01G16877,FGRAMPH1_01G18505,FGRAMPH1_01G18933,	3	4.32	4.87	0.0010976	0.0296353	0.237082
GO:0071702	organic substance transport	403	9	FGRAMPH1_01G05463,FGRAMPH1_01G05483,FGRAMPH1_01G05667,FGRAMPH1_01G06339,FGRAMPH1_01G12089,FGRAMPH1_01G13917,FGRAMPH1_01G18239,FGRAMPH1_01G18933,FGRAMPH1_01G28033,	2.2	3.26	3.73	0.00153639	0.0368735	0.331861
GO:0071705	nitrogen compound transport	300	7	FGRAMPH1_01G05051,FGRAMPH1_01G05463,FGRAMPH1_01G05483,FGRAMPH1_01G12089,FGRAMPH1_01G18239,FGRAMPH1_01G18933,FGRAMPH1_01G28033,	2.3	3.41	3.79	0.00416921	0.0892287	0.90055
GO:0015695	organic cation transport	15	2	FGRAMPH1_01G05463,FGRAMPH1_01G05483,	13.3	19.49	23.07	0.00456315	0.0892287	0.985639
GO:0006812	cation transport	164	5	FGRAMPH1_01G05051,FGRAMPH1_01G05463,FGRAMPH1_01G05483,FGRAMPH1_01G12089,FGRAMPH1_01G28033,	3	4.46	4.89	0.00512755	0.0892287	1
GO:0055114	obsolete oxidation-reduction process	895	13	FGRAMPH1_01G05587,FGRAMPH1_01G05599,FGRAMPH1_01G05711,FGRAMPH1_01G06119,FGRAMPH1_01G11525,FGRAMPH1_01G14705,FGRAMPH1_01G16549,FGRAMPH1_01G16815,FGRAMPH1_01G17757,FGRAMPH1_01G17887,FGRAMPH1_01G19703,FGRAMPH1_01G23087,FGRAMPH1_01G24471,	1.5	2.12	2.46	0.00653499	0.0892287	1
GO:0019755	one-carbon compound transport	1	1	FGRAMPH1_01G12089,	100	146.18	inf	0.00684073	0.0892287	1
GO:0015840	urea transport	1	1	FGRAMPH1_01G12089,	100	146.18	inf	0.00684073	0.0892287	1
GO:0071918	urea transmembrane transport	1	1	FGRAMPH1_01G12089,	100	146.18	inf	0.00684073	0.0892287	1
GO:0042221	response to chemical	416	8	FGRAMPH1_01G05463,FGRAMPH1_01G05483,FGRAMPH1_01G06977,FGRAMPH1_01G11525,FGRAMPH1_01G16547,FGRAMPH1_01G16877,FGRAMPH1_01G18505,FGRAMPH1_01G18933,	1.9	2.81	3.13	0.00702263	0.0892287	1
GO:0071555	cell wall organization	59	3	FGRAMPH1_01G06977,FGRAMPH1_01G15293,FGRAMPH1_01G20431,	5.1	7.43	8.13	0.00753994	0.0904793	1
GO:0008643	carbohydrate transport	63	3	FGRAMPH1_01G05667,FGRAMPH1_01G06339,FGRAMPH1_01G13917,	4.8	6.96	7.59	0.00903455	0.102709	1
GO:0045229	external encapsulating structure organization	65	3	FGRAMPH1_01G06977,FGRAMPH1_01G15293,FGRAMPH1_01G20431,	4.6	6.75	7.34	0.00984232	0.106297	1
GO:0015756	fucose transmembrane transport	2	1	FGRAMPH1_01G13917,	50	73.09	147.63	0.0136354	0.107391	1
GO:0015755	fructose transmembrane transport	2	1	FGRAMPH1_01G13917,	50	73.09	147.63	0.0136354	0.107391	1
GO:0015750	pentose transmembrane transport	2	1	FGRAMPH1_01G13917,	50	73.09	147.63	0.0136354	0.107391	1
GO:0006542	glutamine biosynthetic process	2	1	FGRAMPH1_01G07679,	50	73.09	147.63	0.0136354	0.107391	1
GO:0015751	arabinose transmembrane transport	2	1	FGRAMPH1_01G13917,	50	73.09	147.63	0.0136354	0.107391	1
GO:0072330	monocarboxylic acid biosynthetic process	32	2	FGRAMPH1_01G19703,FGRAMPH1_01G22385,	6.3	9.14	9.98	0.0200104	0.107391	1
GO:0009683	indoleacetic acid metabolic process	3	1	FGRAMPH1_01G22385,	33.3	48.73	73.81	0.0203844	0.107391	1
GO:0006636	unsaturated fatty acid biosynthetic process	3	1	FGRAMPH1_01G19703,	33.3	48.73	73.81	0.0203844	0.107391	1
GO:0042446	hormone biosynthetic process	3	1	FGRAMPH1_01G22385,	33.3	48.73	73.81	0.0203844	0.107391	1
GO:0034754	cellular hormone metabolic process	3	1	FGRAMPH1_01G22385,	33.3	48.73	73.81	0.0203844	0.107391	1
GO:0006814	sodium ion transport	3	1	FGRAMPH1_01G12089,	33.3	48.73	73.81	0.0203844	0.107391	1
GO:0009450	gamma-aminobutyric acid catabolic process	3	1	FGRAMPH1_01G23087,	33.3	48.73	73.81	0.0203844	0.107391	1
GO:0009684	indoleacetic acid biosynthetic process	3	1	FGRAMPH1_01G22385,	33.3	48.73	73.81	0.0203844	0.107391	1
GO:0010393	galacturonan metabolic process	3	1	FGRAMPH1_01G15293,	33.3	48.73	73.81	0.0203844	0.107391	1
GO:0045488	pectin metabolic process	3	1	FGRAMPH1_01G15293,	33.3	48.73	73.81	0.0203844	0.107391	1
GO:0045490	pectin catabolic process	3	1	FGRAMPH1_01G15293,	33.3	48.73	73.81	0.0203844	0.107391	1
GO:0009850	auxin metabolic process	3	1	FGRAMPH1_01G22385,	33.3	48.73	73.81	0.0203844	0.107391	1
GO:0015757	galactose transmembrane transport	3	1	FGRAMPH1_01G13917,	33.3	48.73	73.81	0.0203844	0.107391	1
GO:0042445	hormone metabolic process	3	1	FGRAMPH1_01G22385,	33.3	48.73	73.81	0.0203844	0.107391	1
GO:0009851	auxin biosynthetic process	3	1	FGRAMPH1_01G22385,	33.3	48.73	73.81	0.0203844	0.107391	1
GO:0042545	cell wall modification	3	1	FGRAMPH1_01G15293,	33.3	48.73	73.81	0.0203844	0.107391	1
GO:0071554	cell wall organization or biogenesis	87	3	FGRAMPH1_01G06977,FGRAMPH1_01G15293,FGRAMPH1_01G20431,	3.4	5.04	5.41	0.0214912	0.110526	1
GO:0031505	fungal-type cell wall organization	35	2	FGRAMPH1_01G06977,FGRAMPH1_01G20431,	5.7	8.35	9.07	0.023693	0.116366	1
GO:0006811	ion transport	240	5	FGRAMPH1_01G05051,FGRAMPH1_01G05463,FGRAMPH1_01G05483,FGRAMPH1_01G12089,FGRAMPH1_01G28033,	2.1	3.05	3.28	0.0237041	0.116366	1
GO:0072488	ammonium transmembrane transport	4	1	FGRAMPH1_01G05051,	25	36.55	49.2	0.027088	0.127196	1
GO:0015696	ammonium transport	4	1	FGRAMPH1_01G05051,	25	36.55	49.2	0.027088	0.127196	1
GO:0032787	monocarboxylic acid metabolic process	98	3	FGRAMPH1_01G19703,FGRAMPH1_01G22385,FGRAMPH1_01G23087,	3.1	4.48	4.77	0.0292604	0.134473	1
GO:0033559	unsaturated fatty acid metabolic process	5	1	FGRAMPH1_01G19703,	20	29.24	36.89	0.0337465	0.151859	1
GO:0071852	fungal-type cell wall organization or biogenesis	43	2	FGRAMPH1_01G06977,FGRAMPH1_01G20431,	4.7	6.8	7.29	0.0347301	0.153096	1
GO:0010817	regulation of hormone levels	6	1	FGRAMPH1_01G22385,	16.7	24.36	29.51	0.0403601	0.170937	1
GO:0009448	gamma-aminobutyric acid metabolic process	6	1	FGRAMPH1_01G23087,	16.7	24.36	29.51	0.0403601	0.170937	1
GO:1990822	basic amino acid transmembrane transport	7	1	FGRAMPH1_01G28033,	14.3	20.88	24.59	0.0469292	0.187717	1
GO:1903826	L-arginine transmembrane transport	7	1	FGRAMPH1_01G28033,	14.3	20.88	24.59	0.0469292	0.187717	1
GO:0042435	indole-containing compound biosynthetic process	7	1	FGRAMPH1_01G22385,	14.3	20.88	24.59	0.0469292	0.187717	1
GO:0008150	biological process	5316	43	FGRAMPH1_01G00221,FGRAMPH1_01G00381,FGRAMPH1_01G00389,FGRAMPH1_01G04167,FGRAMPH1_01G05051,FGRAMPH1_01G05463,FGRAMPH1_01G05483,FGRAMPH1_01G05597,FGRAMPH1_01G05599,FGRAMPH1_01G05667,FGRAMPH1_01G05711,FGRAMPH1_01G06119,FGRAMPH1_01G06339,FGRAMPH1_01G06977,FGRAMPH1_01G07679,FGRAMPH1_01G09803,FGRAMPH1_01G11287,FGRAMPH1_01G11525,FGRAMPH1_01G12089,FGRAMPH1_01G13917,FGRAMPH1_01G14705,FGRAMPH1_01G15293,FGR…	0.8	1.18	1.65	0.0498217	0.18928	1

## Sheet: GO(SUDOWNonly)
ID	Name	Bgd count	Result count	Result gene list	Pct of bgd	Fold enrichment	Odds ratio	P-value	Benjamini	Bonferroni
GO:0055114	obsolete oxidation-reduction process	895	42	FGRAMPH1_01G00155,FGRAMPH1_01G00387,FGRAMPH1_01G03805,FGRAMPH1_01G04247,FGRAMPH1_01G05203,FGRAMPH1_01G05353,FGRAMPH1_01G05481,FGRAMPH1_01G05605,FGRAMPH1_01G05765,FGRAMPH1_01G05781,FGRAMPH1_01G05829,FGRAMPH1_01G05841,FGRAMPH1_01G06607,FGRAMPH1_01G07045,FGRAMPH1_01G07527,FGRAMPH1_01G07757,FGRAMPH1_01G10025,FGRAMPH1_01G10897,FGRAMPH1_01G11241,FGRAMPH1_01G11243,FGRAMPH1_01G11245,FGRAMPH1_01G11481,FGR…	4.7	1.74	1.95	0.000218536	0.0926514	0.154505
GO:0055085	transmembrane transport	703	35	FGRAMPH1_01G00151,FGRAMPH1_01G00693,FGRAMPH1_01G01085,FGRAMPH1_01G01573,FGRAMPH1_01G02387,FGRAMPH1_01G03951,FGRAMPH1_01G05323,FGRAMPH1_01G05529,FGRAMPH1_01G05589,FGRAMPH1_01G05631,FGRAMPH1_01G06215,FGRAMPH1_01G06411,FGRAMPH1_01G07861,FGRAMPH1_01G08323,FGRAMPH1_01G09723,FGRAMPH1_01G10525,FGRAMPH1_01G10731,FGRAMPH1_01G10851,FGRAMPH1_01G11389,FGRAMPH1_01G11853,FGRAMPH1_01G12823,FGRAMPH1_01G12935,FGR…	5	1.85	2.05	0.000262097	0.0926514	0.185303
GO:0042220	response to cocaine	2	2	FGRAMPH1_01G18195,FGRAMPH1_01G23085,	100	37.17	inf	0.000720993	0.127436	0.509742
GO:0048148	behavioral response to cocaine	2	2	FGRAMPH1_01G18195,FGRAMPH1_01G23085,	100	37.17	inf	0.000720993	0.127436	0.509742
GO:0043279	response to alkaloid	3	2	FGRAMPH1_01G18195,FGRAMPH1_01G23085,	66.7	24.78	72.94	0.0021245	0.300404	1
GO:0030534	adult behavior	4	2	FGRAMPH1_01G18195,FGRAMPH1_01G23085,	50	18.58	36.47	0.00417358	0.339699	1
GO:0046176	aldonic acid catabolic process	4	2	FGRAMPH1_01G02553,FGRAMPH1_01G06757,	50	18.58	36.47	0.00417358	0.339699	1
GO:0006006	glucose metabolic process	14	3	FGRAMPH1_01G01281,FGRAMPH1_01G03343,FGRAMPH1_01G10353,	21.4	7.96	9.98	0.00562016	0.339699	1
GO:1901615	organic hydroxy compound metabolic process	102	8	FGRAMPH1_01G01281,FGRAMPH1_01G05593,FGRAMPH1_01G06607,FGRAMPH1_01G07045,FGRAMPH1_01G07527,FGRAMPH1_01G09811,FGRAMPH1_01G12667,FGRAMPH1_01G23751,	7.8	2.91	3.15	0.00609008	0.339699	1
GO:0031154	culmination involved in sorocarp development	28	4	FGRAMPH1_01G01981,FGRAMPH1_01G05589,FGRAMPH1_01G10731,FGRAMPH1_01G18851,	14.3	5.31	6.11	0.00629545	0.339699	1
GO:0019520	aldonic acid metabolic process	5	2	FGRAMPH1_01G02553,FGRAMPH1_01G06757,	40	14.87	24.31	0.00683275	0.339699	1
GO:0009636	response to toxic substance	45	5	FGRAMPH1_01G03793,FGRAMPH1_01G04247,FGRAMPH1_01G10699,FGRAMPH1_01G11201,FGRAMPH1_01G11641,	11.1	4.13	4.6	0.00687066	0.339699	1
GO:1901616	organic hydroxy compound catabolic process	15	3	FGRAMPH1_01G06607,FGRAMPH1_01G12667,FGRAMPH1_01G23751,	20	7.43	9.14	0.00688718	0.339699	1
GO:0006048	UDP-N-acetylglucosamine biosynthetic process	6	2	FGRAMPH1_01G15549,FGRAMPH1_01G25397,	33.3	12.39	18.23	0.010068	0.339699	1
GO:0006047	UDP-N-acetylglucosamine metabolic process	6	2	FGRAMPH1_01G15549,FGRAMPH1_01G25397,	33.3	12.39	18.23	0.010068	0.339699	1
GO:0009448	gamma-aminobutyric acid metabolic process	6	2	FGRAMPH1_01G18195,FGRAMPH1_01G23085,	33.3	12.39	18.23	0.010068	0.339699	1
GO:0099120	socially cooperative development	34	4	FGRAMPH1_01G01981,FGRAMPH1_01G05589,FGRAMPH1_01G10731,FGRAMPH1_01G18851,	11.8	4.37	4.89	0.0125786	0.339699	1
GO:0060992	response to fungicide	34	4	FGRAMPH1_01G03793,FGRAMPH1_01G04247,FGRAMPH1_01G11201,FGRAMPH1_01G11641,	11.8	4.37	4.89	0.0125786	0.339699	1
GO:0030587	sorocarp development	34	4	FGRAMPH1_01G01981,FGRAMPH1_01G05589,FGRAMPH1_01G10731,FGRAMPH1_01G18851,	11.8	4.37	4.89	0.0125786	0.339699	1
GO:0019740	nitrogen utilization	7	2	FGRAMPH1_01G08323,FGRAMPH1_01G10525,	28.6	10.62	14.58	0.0138466	0.339699	1
GO:0019319	hexose biosynthetic process	7	2	FGRAMPH1_01G03343,FGRAMPH1_01G10353,	28.6	10.62	14.58	0.0138466	0.339699	1
GO:0006112	energy reserve metabolic process	7	2	FGRAMPH1_01G02133,FGRAMPH1_01G04625,	28.6	10.62	14.58	0.0138466	0.339699	1
GO:0006094	gluconeogenesis	7	2	FGRAMPH1_01G03343,FGRAMPH1_01G10353,	28.6	10.62	14.58	0.0138466	0.339699	1
GO:0009308	amine metabolic process	35	4	FGRAMPH1_01G05481,FGRAMPH1_01G05765,FGRAMPH1_01G12487,FGRAMPH1_01G21835,	11.4	4.25	4.73	0.0139089	0.339699	1
GO:0051703	biological process involved in intraspecies interaction between organisms	36	4	FGRAMPH1_01G01981,FGRAMPH1_01G05589,FGRAMPH1_01G10731,FGRAMPH1_01G18851,	11.1	4.13	4.58	0.0153253	0.339699	1
GO:0018958	phenol-containing compound metabolic process	20	3	FGRAMPH1_01G05593,FGRAMPH1_01G09811,FGRAMPH1_01G12667,	15	5.57	6.45	0.0156325	0.339699	1
GO:0019505	resorcinol metabolic process	8	2	FGRAMPH1_01G05593,FGRAMPH1_01G09811,	25	9.29	12.15	0.0181374	0.339699	1
GO:0006857	oligopeptide transport	8	2	FGRAMPH1_01G08323,FGRAMPH1_01G10525,	25	9.29	12.15	0.0181374	0.339699	1
GO:0046677	response to antibiotic	38	4	FGRAMPH1_01G03793,FGRAMPH1_01G04247,FGRAMPH1_01G11201,FGRAMPH1_01G11641,	10.5	3.91	4.31	0.0184227	0.339699	1
GO:0044275	cellular carbohydrate catabolic process	39	4	FGRAMPH1_01G02553,FGRAMPH1_01G06607,FGRAMPH1_01G06757,FGRAMPH1_01G23751,	10.3	3.81	4.19	0.0201066	0.339699	1
GO:0019878	lysine biosynthetic process via aminoadipic acid	9	2	FGRAMPH1_01G05425,FGRAMPH1_01G20869,	22.2	8.26	10.41	0.0229101	0.339699	1
GO:0046364	monosaccharide biosynthetic process	9	2	FGRAMPH1_01G03343,FGRAMPH1_01G10353,	22.2	8.26	10.41	0.0229101	0.339699	1
GO:0005975	carbohydrate metabolic process	348	16	FGRAMPH1_01G01281,FGRAMPH1_01G02133,FGRAMPH1_01G02553,FGRAMPH1_01G03343,FGRAMPH1_01G05623,FGRAMPH1_01G06607,FGRAMPH1_01G06757,FGRAMPH1_01G10353,FGRAMPH1_01G11857,FGRAMPH1_01G12507,FGRAMPH1_01G16403,FGRAMPH1_01G23427,FGRAMPH1_01G23751,FGRAMPH1_01G24967,FGRAMPH1_01G25391,FGRAMPH1_01G25397,	4.6	1.71	1.8	0.0255113	0.339699	1
GO:0019318	hexose metabolic process	24	3	FGRAMPH1_01G01281,FGRAMPH1_01G03343,FGRAMPH1_01G10353,	12.5	4.65	5.22	0.0256582	0.339699	1
GO:0008643	carbohydrate transport	63	5	FGRAMPH1_01G05529,FGRAMPH1_01G10851,FGRAMPH1_01G15551,FGRAMPH1_01G21329,FGRAMPH1_01G21335,	7.9	2.95	3.16	0.0268312	0.339699	1
GO:0043954	cellular component maintenance	1	1	FGRAMPH1_01G11329,	100	37.17	inf	0.0269069	0.339699	1
GO:0046041	ITP metabolic process	1	1	FGRAMPH1_01G27777,	100	37.17	inf	0.0269069	0.339699	1
GO:0006043	glucosamine catabolic process	1	1	FGRAMPH1_01G25397,	100	37.17	inf	0.0269069	0.339699	1
GO:0006069	ethanol oxidation	1	1	FGRAMPH1_01G07527,	100	37.17	inf	0.0269069	0.339699	1
GO:0015707	nitrite transport	1	1	FGRAMPH1_01G01085,	100	37.17	inf	0.0269069	0.339699	1
GO:1903373	positive regulation of endoplasmic reticulum tubular network organization	1	1	FGRAMPH1_01G11329,	100	37.17	inf	0.0269069	0.339699	1
GO:0055078	sodium ion homeostasis	1	1	FGRAMPH1_01G02133,	100	37.17	inf	0.0269069	0.339699	1
GO:0006883	cellular sodium ion homeostasis	1	1	FGRAMPH1_01G02133,	100	37.17	inf	0.0269069	0.339699	1
GO:0071788	endoplasmic reticulum tubular network maintenance	1	1	FGRAMPH1_01G11329,	100	37.17	inf	0.0269069	0.339699	1
GO:1903371	regulation of endoplasmic reticulum tubular network organization	1	1	FGRAMPH1_01G11329,	100	37.17	inf	0.0269069	0.339699	1
GO:0046940	nucleoside monophosphate phosphorylation	1	1	FGRAMPH1_01G27777,	100	37.17	inf	0.0269069	0.339699	1
GO:0071786	endoplasmic reticulum tubular network organization	1	1	FGRAMPH1_01G11329,	100	37.17	inf	0.0269069	0.339699	1
GO:0042026	protein refolding	1	1	FGRAMPH1_01G19857,	100	37.17	inf	0.0269069	0.339699	1
GO:0006046	N-acetylglucosamine catabolic process	1	1	FGRAMPH1_01G25397,	100	37.17	inf	0.0269069	0.339699	1
GO:0045948	positive regulation of translational initiation	1	1	FGRAMPH1_01G17785,	100	37.17	inf	0.0269069	0.339699	1
GO:0048312	intracellular distribution of mitochondria	1	1	FGRAMPH1_01G17785,	100	37.17	inf	0.0269069	0.339699	1
GO:0019310	inositol catabolic process	1	1	FGRAMPH1_01G06607,	100	37.17	inf	0.0269069	0.339699	1
GO:0034552	respiratory chain complex II assembly	1	1	FGRAMPH1_01G03343,	100	37.17	inf	0.0269069	0.339699	1
GO:0015706	nitrate transport	1	1	FGRAMPH1_01G01085,	100	37.17	inf	0.0269069	0.339699	1
GO:0034553	mitochondrial respiratory chain complex II assembly	1	1	FGRAMPH1_01G03343,	100	37.17	inf	0.0269069	0.339699	1
GO:0006756	AMP phosphorylation	1	1	FGRAMPH1_01G27777,	100	37.17	inf	0.0269069	0.339699	1
GO:0055082	cellular chemical homeostasis	43	4	FGRAMPH1_01G01281,FGRAMPH1_01G02133,FGRAMPH1_01G11529,FGRAMPH1_01G25775,	9.3	3.46	3.76	0.0277713	0.344462	1
GO:0006811	ion transport	240	12	FGRAMPH1_01G01085,FGRAMPH1_01G01573,FGRAMPH1_01G01981,FGRAMPH1_01G02387,FGRAMPH1_01G06215,FGRAMPH1_01G11389,FGRAMPH1_01G11529,FGRAMPH1_01G12823,FGRAMPH1_01G14725,FGRAMPH1_01G15485,FGRAMPH1_01G25919,FGRAMPH1_01G26337,	5	1.86	1.95	0.0286232	0.348907	1
GO:0044262	cellular carbohydrate metabolic process	87	6	FGRAMPH1_01G01281,FGRAMPH1_01G02133,FGRAMPH1_01G02553,FGRAMPH1_01G06607,FGRAMPH1_01G06757,FGRAMPH1_01G23751,	6.9	2.56	2.72	0.02948	0.353261	1
GO:0044703	multi-organism reproductive process	137	8	FGRAMPH1_01G03793,FGRAMPH1_01G05593,FGRAMPH1_01G06223,FGRAMPH1_01G10599,FGRAMPH1_01G14573,FGRAMPH1_01G24349,FGRAMPH1_01G25397,FGRAMPH1_01G26173,	5.8	2.17	2.29	0.0313892	0.362071	1
GO:0019953	sexual reproduction	137	8	FGRAMPH1_01G03793,FGRAMPH1_01G05593,FGRAMPH1_01G06223,FGRAMPH1_01G10599,FGRAMPH1_01G14573,FGRAMPH1_01G24349,FGRAMPH1_01G25397,FGRAMPH1_01G26173,	5.8	2.17	2.29	0.0313892	0.362071	1
GO:1901700	response to oxygen-containing compound	27	3	FGRAMPH1_01G11527,FGRAMPH1_01G18195,FGRAMPH1_01G23085,	11.1	4.13	4.57	0.0349696	0.362071	1
GO:0006091	generation of precursor metabolites and energy	91	6	FGRAMPH1_01G01281,FGRAMPH1_01G02133,FGRAMPH1_01G04625,FGRAMPH1_01G07527,FGRAMPH1_01G23751,FGRAMPH1_01G26829,	6.6	2.45	2.59	0.0356591	0.362071	1
GO:0006066	alcohol metabolic process	68	5	FGRAMPH1_01G01281,FGRAMPH1_01G06607,FGRAMPH1_01G07045,FGRAMPH1_01G07527,FGRAMPH1_01G23751,	7.4	2.73	2.91	0.0357656	0.362071	1
GO:0046174	polyol catabolic process	12	2	FGRAMPH1_01G06607,FGRAMPH1_01G23751,	16.7	6.19	7.29	0.0398381	0.362071	1
GO:0007610	behavior	12	2	FGRAMPH1_01G18195,FGRAMPH1_01G23085,	16.7	6.19	7.29	0.0398381	0.362071	1
GO:0015849	organic acid transport	49	4	FGRAMPH1_01G09723,FGRAMPH1_01G12823,FGRAMPH1_01G13733,FGRAMPH1_01G14725,	8.2	3.03	3.25	0.0421388	0.362071	1
GO:0006820	anion transport	50	4	FGRAMPH1_01G01085,FGRAMPH1_01G12823,FGRAMPH1_01G14725,FGRAMPH1_01G25919,	8	2.97	3.18	0.0448731	0.362071	1
GO:0046164	alcohol catabolic process	13	2	FGRAMPH1_01G06607,FGRAMPH1_01G23751,	15.4	5.72	6.62	0.0462624	0.362071	1
GO:0048878	chemical homeostasis	51	4	FGRAMPH1_01G01281,FGRAMPH1_01G02133,FGRAMPH1_01G11529,FGRAMPH1_01G25775,	7.8	2.91	3.11	0.0477046	0.362071	1
GO:0032787	monocarboxylic acid metabolic process	98	6	FGRAMPH1_01G00127,FGRAMPH1_01G01281,FGRAMPH1_01G02553,FGRAMPH1_01G06757,FGRAMPH1_01G18195,FGRAMPH1_01G23085,	6.1	2.28	2.39	0.0483581	0.362071	1

## Sheet: KEGG(SUUPonly)
ID	Name	Bgd count	Result count	Result gene list	Pct of bgd	Fold enrichment	Odds ratio	P-value	Benjamini	Bonferroni
ec00500__PK__KEGG	Starch and sucrose metabolism	262	30	FGRAMPH1_01G01453,FGRAMPH1_01G06375,FGRAMPH1_01G08907,FGRAMPH1_01G09481,FGRAMPH1_01G10377,FGRAMPH1_01G10975,FGRAMPH1_01G12277,FGRAMPH1_01G13117,FGRAMPH1_01G13319,FGRAMPH1_01G13329,FGRAMPH1_01G13337,FGRAMPH1_01G13483,FGRAMPH1_01G13725,FGRAMPH1_01G13837,FGRAMPH1_01G14417,FGRAMPH1_01G15651,FGRAMPH1_01G16623,FGRAMPH1_01G17241,FGRAMPH1_01G17655,FGRAMPH1_01G20207,FGRAMPH1_01G20977,FGRAMPH1_01G21737,FGR…	11.5	1.97	2.29	0.000184753	0.0260501	0.0260501
ec00943__PK__KEGG	Isoflavonoid biosynthesis	61	9	FGRAMPH1_01G06005,FGRAMPH1_01G12277,FGRAMPH1_01G13117,FGRAMPH1_01G13497,FGRAMPH1_01G15651,FGRAMPH1_01G15929,FGRAMPH1_01G19125,FGRAMPH1_01G21181,FGRAMPH1_01G24925,	14.8	2.54	2.89	0.00789072	0.556296	1
ec00261__PK__KEGG	Monobactam biosynthesis	211	19	FGRAMPH1_01G05575,FGRAMPH1_01G06005,FGRAMPH1_01G07549,FGRAMPH1_01G09921,FGRAMPH1_01G12119,FGRAMPH1_01G12245,FGRAMPH1_01G12277,FGRAMPH1_01G13117,FGRAMPH1_01G13497,FGRAMPH1_01G15651,FGRAMPH1_01G15929,FGRAMPH1_01G21181,FGRAMPH1_01G21717,FGRAMPH1_01G21727,FGRAMPH1_01G21883,FGRAMPH1_01G21997,FGRAMPH1_01G22547,FGRAMPH1_01G24925,FGRAMPH1_01G26889,	9	1.55	1.66	0.0352516	0.999445	1
ec00643__PK__KEGG	Styrene degradation	93	10	FGRAMPH1_01G06005,FGRAMPH1_01G11459,FGRAMPH1_01G12277,FGRAMPH1_01G12661,FGRAMPH1_01G13117,FGRAMPH1_01G13497,FGRAMPH1_01G15651,FGRAMPH1_01G15929,FGRAMPH1_01G21181,FGRAMPH1_01G24925,	10.8	1.85	2	0.0418539	0.999445	1
ec00480__PK__KEGG	Glutathione metabolism	108	11	FGRAMPH1_01G01149,FGRAMPH1_01G10569,FGRAMPH1_01G11157,FGRAMPH1_01G12245,FGRAMPH1_01G12877,FGRAMPH1_01G16679,FGRAMPH1_01G17841,FGRAMPH1_01G18859,FGRAMPH1_01G21139,FGRAMPH1_01G24277,FGRAMPH1_01G24731,	10.2	1.75	1.88	0.0472891	0.999445	1

## Sheet: KEGG(SUDOWNonly)
ID	Name	Bgd count	Result count	Result gene list	Pct of bgd	Fold enrichment	Odds ratio	P-value	Benjamini	Bonferroni
ec00260__PK__KEGG	Glycine, serine and threonine metabolism	199	13	FGRAMPH1_01G05203,FGRAMPH1_01G05425,FGRAMPH1_01G05481,FGRAMPH1_01G05765,FGRAMPH1_01G05781,FGRAMPH1_01G05829,FGRAMPH1_01G07527,FGRAMPH1_01G11481,FGRAMPH1_01G12487,FGRAMPH1_01G17755,FGRAMPH1_01G18337,FGRAMPH1_01G21835,FGRAMPH1_01G27261,	6.5	2.29	2.59	0.00376559	0.202415	0.515885
ec00910__PK__KEGG	nitrogen metabolism	75	7	FGRAMPH1_01G00387,FGRAMPH1_01G02575,FGRAMPH1_01G05605,FGRAMPH1_01G05841,FGRAMPH1_01G14529,FGRAMPH1_01G26617,FGRAMPH1_01G28059,	9.3	3.27	3.7	0.00502062	0.202415	0.687825
ec00250__PK__KEGG	alanine, aspartate and glutamate metabolism	117	9	FGRAMPH1_01G02575,FGRAMPH1_01G05353,FGRAMPH1_01G05593,FGRAMPH1_01G09723,FGRAMPH1_01G14529,FGRAMPH1_01G16999,FGRAMPH1_01G18195,FGRAMPH1_01G23085,FGRAMPH1_01G26617,	7.7	2.7	3.03	0.00555697	0.202415	0.761304
ec00625__PK__KEGG	chloroalkane and chloroalkene degradation	319	17	FGRAMPH1_01G02575,FGRAMPH1_01G04247,FGRAMPH1_01G05203,FGRAMPH1_01G05353,FGRAMPH1_01G05781,FGRAMPH1_01G05829,FGRAMPH1_01G07527,FGRAMPH1_01G10897,FGRAMPH1_01G11481,FGRAMPH1_01G12519,FGRAMPH1_01G12583,FGRAMPH1_01G15689,FGRAMPH1_01G16999,FGRAMPH1_01G17651,FGRAMPH1_01G22067,FGRAMPH1_01G27261,FGRAMPH1_01G27695,	5.3	1.87	2.11	0.00772227	0.202415	1
ec00410__PK__KEGG	beta-Alanine metabolism	104	8	FGRAMPH1_01G05203,FGRAMPH1_01G05353,FGRAMPH1_01G05481,FGRAMPH1_01G05765,FGRAMPH1_01G09723,FGRAMPH1_01G12487,FGRAMPH1_01G18195,FGRAMPH1_01G23085,	7.7	2.7	3	0.00885901	0.202415	1
ec00380__PK__KEGG	tryptophan metabolism	461	22	FGRAMPH1_01G00155,FGRAMPH1_01G03805,FGRAMPH1_01G04247,FGRAMPH1_01G05203,FGRAMPH1_01G05353,FGRAMPH1_01G05425,FGRAMPH1_01G05481,FGRAMPH1_01G05765,FGRAMPH1_01G05781,FGRAMPH1_01G05841,FGRAMPH1_01G10897,FGRAMPH1_01G11527,FGRAMPH1_01G12487,FGRAMPH1_01G14961,FGRAMPH1_01G16999,FGRAMPH1_01G17651,FGRAMPH1_01G18337,FGRAMPH1_01G19623,FGRAMPH1_01G22067,FGRAMPH1_01G24469,FGRAMPH1_01G25215,FGRAMPH1_01G27695,	4.8	1.67	1.91	0.0088649	0.202415	1
ec00053__PK__KEGG	ascorbate and aldarate metabolism	439	21	FGRAMPH1_01G00387,FGRAMPH1_01G04247,FGRAMPH1_01G05203,FGRAMPH1_01G05353,FGRAMPH1_01G05593,FGRAMPH1_01G05605,FGRAMPH1_01G05781,FGRAMPH1_01G05841,FGRAMPH1_01G06607,FGRAMPH1_01G07863,FGRAMPH1_01G10897,FGRAMPH1_01G11241,FGRAMPH1_01G12519,FGRAMPH1_01G12583,FGRAMPH1_01G15689,FGRAMPH1_01G16161,FGRAMPH1_01G16999,FGRAMPH1_01G17651,FGRAMPH1_01G22067,FGRAMPH1_01G27261,FGRAMPH1_01G27695,	4.8	1.68	1.91	0.0103719	0.202993	1
ec00903__PK__KEGG	limonene and pinene degradation	338	17	FGRAMPH1_01G02575,FGRAMPH1_01G04247,FGRAMPH1_01G05203,FGRAMPH1_01G05353,FGRAMPH1_01G05425,FGRAMPH1_01G05593,FGRAMPH1_01G05781,FGRAMPH1_01G05829,FGRAMPH1_01G09205,FGRAMPH1_01G12503,FGRAMPH1_01G14961,FGRAMPH1_01G16999,FGRAMPH1_01G17651,FGRAMPH1_01G17755,FGRAMPH1_01G18337,FGRAMPH1_01G22067,FGRAMPH1_01G27695,	5	1.76	1.97	0.0134681	0.230642	1
ec00620__PK__KEGG	pyruvate metabolism	190	11	FGRAMPH1_01G02575,FGRAMPH1_01G05203,FGRAMPH1_01G05353,FGRAMPH1_01G05829,FGRAMPH1_01G05841,FGRAMPH1_01G07527,FGRAMPH1_01G09205,FGRAMPH1_01G10353,FGRAMPH1_01G11241,FGRAMPH1_01G11481,FGRAMPH1_01G27261,	5.8	2.03	2.23	0.0180588	0.274895	1
ec00040__PK__KEGG	pentose and glucuronate interconversions	171	10	FGRAMPH1_01G05203,FGRAMPH1_01G05425,FGRAMPH1_01G05781,FGRAMPH1_01G05841,FGRAMPH1_01G11241,FGRAMPH1_01G11243,FGRAMPH1_01G11245,FGRAMPH1_01G16403,FGRAMPH1_01G18337,FGRAMPH1_01G27261,	5.8	2.05	2.24	0.0224068	0.28639	1
ec00680__PK__KEGG	Methane metabolism	303	15	FGRAMPH1_01G05481,FGRAMPH1_01G05765,FGRAMPH1_01G05781,FGRAMPH1_01G05829,FGRAMPH1_01G07463,FGRAMPH1_01G07527,FGRAMPH1_01G10897,FGRAMPH1_01G12487,FGRAMPH1_01G12519,FGRAMPH1_01G12583,FGRAMPH1_01G15689,FGRAMPH1_01G17755,FGRAMPH1_01G18337,FGRAMPH1_01G19463,FGRAMPH1_01G23751,	5	1.74	1.91	0.0229948	0.28639	1
ec00650__PK__KEGG	Butanoate metabolism	286	14	FGRAMPH1_01G05203,FGRAMPH1_01G05353,FGRAMPH1_01G05781,FGRAMPH1_01G07527,FGRAMPH1_01G09723,FGRAMPH1_01G10897,FGRAMPH1_01G12519,FGRAMPH1_01G12583,FGRAMPH1_01G15689,FGRAMPH1_01G17755,FGRAMPH1_01G18195,FGRAMPH1_01G18337,FGRAMPH1_01G23085,FGRAMPH1_01G27323,	4.9	1.72	1.88	0.0303351	0.346325	1
ec00362__PK__KEGG	Benzoate degradation	264	13	FGRAMPH1_01G05203,FGRAMPH1_01G05781,FGRAMPH1_01G05841,FGRAMPH1_01G09205,FGRAMPH1_01G10897,FGRAMPH1_01G12503,FGRAMPH1_01G12519,FGRAMPH1_01G12583,FGRAMPH1_01G12667,FGRAMPH1_01G14961,FGRAMPH1_01G15689,FGRAMPH1_01G17755,FGRAMPH1_01G24469,	4.9	1.73	1.88	0.0350148	0.363218	1
ec00051__PK__KEGG	Fructose and mannose metabolism	408	18	FGRAMPH1_01G01281,FGRAMPH1_01G05593,FGRAMPH1_01G05623,FGRAMPH1_01G05781,FGRAMPH1_01G06757,FGRAMPH1_01G07863,FGRAMPH1_01G10897,FGRAMPH1_01G11241,FGRAMPH1_01G11243,FGRAMPH1_01G11245,FGRAMPH1_01G12507,FGRAMPH1_01G12519,FGRAMPH1_01G12583,FGRAMPH1_01G15689,FGRAMPH1_01G16161,FGRAMPH1_01G16403,FGRAMPH1_01G23751,FGRAMPH1_01G27933,	4.4	1.55	1.7	0.0371171	0.363218	1
ec00624__PK__KEGG	Polycyclic aromatic hydrocarbon degradation	329	15	FGRAMPH1_01G02575,FGRAMPH1_01G04247,FGRAMPH1_01G05425,FGRAMPH1_01G05781,FGRAMPH1_01G05829,FGRAMPH1_01G05841,FGRAMPH1_01G12667,FGRAMPH1_01G13567,FGRAMPH1_01G14961,FGRAMPH1_01G16999,FGRAMPH1_01G17651,FGRAMPH1_01G18337,FGRAMPH1_01G19623,FGRAMPH1_01G22067,FGRAMPH1_01G27695,	4.6	1.6	1.74	0.0437656	0.383343	1
ec00626__PK__KEGG	Naphthalene degradation	330	15	FGRAMPH1_01G02575,FGRAMPH1_01G05425,FGRAMPH1_01G05593,FGRAMPH1_01G05781,FGRAMPH1_01G05829,FGRAMPH1_01G05841,FGRAMPH1_01G07527,FGRAMPH1_01G11481,FGRAMPH1_01G13567,FGRAMPH1_01G14961,FGRAMPH1_01G16999,FGRAMPH1_01G17755,FGRAMPH1_01G18337,FGRAMPH1_01G27261,FGRAMPH1_01G27323,	4.5	1.59	1.73	0.04477	0.383343	1
