# Supplementary material for: Comparative transcriptomics identifies the key in planta-expressed genes of Fusarium graminearum during infection of wheat varieties
Source: Front Genet. 2023 Apr 18;14:1166832. doi: 10.3389/fgene.2023.1166832 (PMC10151574; doi:10.3389/fgene.2023.1166832)
Supplement: Supplementary file 8 [file Table7.XLSX]

## Sheet: PHI-Base
Mutant Phenotype
Loss of pathogenicity	Reduced virulence	increased virulence (hypervirulence)	Unaffected pathogenicity	Lethal	Total
FGSG_00702	FGSG_02519	FGSG_17598	FGSG_06359	FGSG_05567	FGSG_00702
FGSG_06385	FGSG_09254	FGSG_10397	FGSG_09834	FGSG_07504	FGSG_05501
FGSG_09903	FGSG_06346	FGSG_00323	FGSG_03624	FGSG_07909	FGSG_11808
FGSG_05484	FGSG_17336	FGSG_00007	FGSG_17649	FGSG_08845	FGSG_02479
FGSG_05501	FGSG_17186		FGSG_05109	FGSG_08914	FGSG_05141
FGSG_11808	FGSG_02655		FGSG_08800	FGSG_09629	FGSG_04101
FGSG_02479	FGSG_00932		FGSG_11850	FGSG_10360	FGSG_12857
FGSG_05141	FGSG_05208		FGSG_00170	FGSG_10508	FGSG_06039
FGSG_04101	FGSG_04366		FGSG_13826	FGSG_08474	FGSG_10516
FGSG_07251	FGSG_05322		FGSG_12224	FGSG_05073	FGSG_09589
FGSG_12857	FGSG_03537		FGSG_12545	FGSG_00374	FGSG_12952
FGSG_06039	FGSG_10825		FGSG_10432	FGSG_07214	FGSG_02025
FGSG_07329	FGSG_01932		FGSG_00806	FGSG_10762	FGSG_10503
FGSG_08468	FGSG_00376		FGSG_04375	FGSG_13150	FGSG_05094
FGSG_10516	FGSG_03541		FGSG_12242	FGSG_05264	FGSG_17209
FGSG_09589	FGSG_01174		FGSG_08012	FGSG_06123	FGSG_09428
FGSG_12952	FGSG_02502		FGSG_08464	FGSG_08954	FGSG_06385
FGSG_16691	FGSG_17636		FGSG_09115	FGSG_08962	FGSG_09903
FGSG_02025	FGSG_04994		FGSG_09382	FGSG_13431	FGSG_05484
FGSG_10503	FGSG_01959		FGSG_10525	FGSG_02719	FGSG_07251
FGSG_05094	FGSG_03686		FGSG_10595	FGSG_05512	FGSG_07329
FGSG_17209	FGSG_08857		FGSG_10712	FGSG_00504	FGSG_08468
FGSG_12950	FGSG_05447		FGSG_11405	FGSG_01198	FGSG_16691
FGSG_09428	FGSG_04068		FGSG_02976	FGSG_01290	FGSG_12950
	FGSG_00304		FGSG_03315	FGSG_02470	FGSG_02519
	FGSG_07407		FGSG_06572	FGSG_02622	FGSG_09254
	FGSG_17145		FGSG_11472	FGSG_07269	FGSG_06346
	FGSG_01194		FGSG_03072	FGSG_08655	FGSG_17336
	FGSG_16005		FGSG_10343	FGSG_04254	FGSG_17186
	FGSG_02483		FGSG_12142	FGSG_08719	FGSG_00932
	FGSG_01534		FGSG_02395	FGSG_02520	FGSG_05208
	FGSG_00808		FGSG_12126	FGSG_04221	FGSG_04366
	FGSG_09550		FGSG_15980	FGSG_06448	FGSG_05322
	FGSG_07573		FGSG_17745	FGSG_12584	FGSG_10825
	FGSG_02756		FGSG_04488	FGSG_10458	FGSG_01932
	FGSG_01155		FGSG_08208	FGSG_11551	FGSG_00376
	FGSG_01552		FGSG_07798	FGSG_11356	FGSG_03541
	FGSG_09600		FGSG_02324	FGSG_08380	FGSG_01174
	FGSG_02011		FGSG_03964	FGSG_07924	FGSG_02502
	FGSG_00192		FGSG_09182	FGSG_02215	FGSG_17636
	FGSG_03312		FGSG_17168	FGSG_08064	FGSG_04994
	FGSG_00666		FGSG_01790	FGSG_10627	FGSG_01959
	FGSG_09263		FGSG_08795	FGSG_09064	FGSG_03686
	FGSG_04329		FGSG_03340	FGSG_07638	FGSG_08857
	FGSG_00866		FGSG_05794	FGSG_07609	FGSG_05447
	FGSG_05009		FGSG_10548	FGSG_03683	FGSG_04068
	FGSG_04856		FGSG_07226	FGSG_03485	FGSG_07407
	FGSG_11011		FGSG_05159	FGSG_01724	FGSG_17145
	FGSG_17662		FGSG_05283	FGSG_04862	FGSG_01194
	FGSG_10089		FGSG_17202	FGSG_04803	FGSG_16005
	FGSG_07792		FGSG_09407	FGSG_00800	FGSG_02483
	FGSG_08466		FGSG_09495	FGSG_00144	FGSG_01534
	FGSG_08393		FGSG_00545	FGSG_00677	FGSG_00808
	FGSG_08696		FGSG_00750	FGSG_01137	FGSG_09550
	FGSG_02668		FGSG_15831	FGSG_01271	FGSG_07573
	FGSG_06627		FGSG_01139	FGSG_04054	FGSG_02756
	FGSG_05226		FGSG_01173	FGSG_05306	FGSG_01155
	FGSG_06942		FGSG_02516	FGSG_05393	FGSG_01552
	FGSG_00581		FGSG_16295	FGSG_05519	FGSG_09600
	FGSG_04033		FGSG_02814	FGSG_05775	FGSG_02011
	FGSG_05955		FGSG_03313	FGSG_05845	FGSG_00192
	FGSG_05371		FGSG_04035	FGSG_06089	FGSG_03312
	FGSG_05586		FGSG_06262	FGSG_06502	FGSG_00666
	FGSG_07816		FGSG_17042	FGSG_06637	FGSG_09263
	FGSG_00792		FGSG_07790	FGSG_06959	FGSG_04329
	FGSG_04220		FGSG_08403	FGSG_07409	FGSG_00866
	FGSG_10384		FGSG_17363	FGSG_07423	FGSG_05009
	FGSG_06071		FGSG_09308	FGSG_07855	FGSG_04856
	FGSG_01307		FGSG_10440	FGSG_08133	FGSG_10089
	FGSG_06291		FGSG_11658	FGSG_08731	FGSG_08466
	FGSG_00515		FGSG_01096	FGSG_09408	FGSG_08393
	FGSG_05171		FGSG_09871	FGSG_09660	FGSG_02668
	FGSG_06651		FGSG_02398	FGSG_10725	FGSG_06627
	FGSG_09832		FGSG_02750	FGSG_00304	FGSG_05226
	FGSG_00477		FGSG_02939	FGSG_10116	FGSG_06942
	FGSG_01022		FGSG_03040	FGSG_00930	FGSG_00581
	FGSG_01341		FGSG_05930	FGSG_02491	FGSG_04033
	FGSG_04083		FGSG_06421	FGSG_09359	FGSG_05955
	FGSG_04134		FGSG_16912	FGSG_11979	FGSG_05371
	FGSG_06427		FGSG_07789	FGSG_16323	FGSG_04220
	FGSG_06871		FGSG_07863	FGSG_03132	FGSG_10384
	FGSG_07052		FGSG_09001	FGSG_00565	FGSG_06071
	FGSG_07928		FGSG_09286	FGSG_00688	FGSG_01307
	FGSG_08617		FGSG_11623	FGSG_01369	FGSG_06291
	FGSG_10517		FGSG_12345	FGSG_02043	FGSG_00515
	FGSG_11416		FGSG_13313	FGSG_06103	FGSG_05171
	FGSG_13710		FGSG_13759	FGSG_07233	FGSG_06651
	FGSG_17381		FGSG_15715	FGSG_07304	FGSG_09832
	FGSG_17555		FGSG_10546	FGSG_07853	FGSG_00477
	FGSG_17323		FGSG_00240	FGSG_08529	FGSG_01022
	FGSG_02527		FGSG_00342	FGSG_09815	FGSG_01341
	FGSG_01182		FGSG_00584	FGSG_04112	FGSG_04083
	FGSG_05304		FGSG_00653	FGSG_10832	FGSG_04134
	FGSG_00385		FGSG_00764	FGSG_10092	FGSG_06427
	FGSG_00729		FGSG_01214	FGSG_17028	FGSG_06871
	FGSG_09868		FGSG_01298	FGSG_16452	FGSG_07052
	FGSG_09019		FGSG_01310	FGSG_16835	FGSG_07928
	FGSG_06948		FGSG_01319	FGSG_13151	FGSG_08617
	FGSG_10179		FGSG_01576	FGSG_16034	FGSG_10517
	FGSG_09339		FGSG_01877	FGSG_16982	FGSG_11416
	FGSG_00324		FGSG_02635	FGSG_16056	FGSG_13710
	FGSG_12781		FGSG_02743	FGSG_17407	FGSG_17381
	FGSG_09992		FGSG_02788	FGSG_16867	FGSG_17555
	FGSG_16521		FGSG_16306	FGSG_16855	FGSG_17323
	FGSG_17300		FGSG_02803	FGSG_16604	FGSG_02527
	FGSG_09654		FGSG_03234		FGSG_01182
	FGSG_13120		FGSG_16251		FGSG_05304
	FGSG_01665		FGSG_03536		FGSG_00385
	FGSG_06228		FGSG_03881		FGSG_00729
	FGSG_16620		FGSG_04084		FGSG_09868
	FGSG_06944		FGSG_04288		FGSG_09019
	FGSG_08481		FGSG_04293		FGSG_06948
	FGSG_08572		FGSG_04889		FGSG_10179
	FGSG_08719		FGSG_04932		FGSG_09339
	FGSG_16982		FGSG_05041		FGSG_00324
	FGSG_10716		FGSG_05359		FGSG_12781
	FGSG_10069		FGSG_05381		FGSG_09992
	FGSG_08769		FGSG_16476		FGSG_16521
	FGSG_08182		FGSG_05399		FGSG_17300
	FGSG_07177		FGSG_05857		FGSG_09654
	FGSG_16792		FGSG_06002		FGSG_13120
	FGSG_07133		FGSG_06168		FGSG_01665
	FGSG_07067		FGSG_06311		FGSG_06228
	FGSG_01293		FGSG_06684		FGSG_16620
	FGSG_00574		FGSG_06701		FGSG_06944
	FGSG_00147		FGSG_06934		FGSG_08481
	FGSG_03538		FGSG_07075		FGSG_08572
	FGSG_16251		FGSG_07187		FGSG_10716
	FGSG_03543		FGSG_07310		FGSG_10069
	FGSG_06359		FGSG_07392		FGSG_08769
	FGSG_09435		FGSG_07735		FGSG_08182
	FGSG_10042		FGSG_16887		FGSG_07177
	FGSG_03747		FGSG_07737		FGSG_16792
	FGSG_05372		FGSG_07751		FGSG_07133
	FGSG_11026		FGSG_07753		FGSG_07067
	FGSG_02509		FGSG_07914		FGSG_01293
	FGSG_05091		FGSG_07952		FGSG_00574
	FGSG_02801		FGSG_08128		FGSG_00147
	FGSG_01234		FGSG_08138		FGSG_03538
	FGSG_10116		FGSG_08246		FGSG_03543
	FGSG_10913		FGSG_08582		FGSG_09435
	FGSG_02083		FGSG_08646		FGSG_10042
	FGSG_11097		FGSG_09368		FGSG_03747
	FGSG_08545		FGSG_09410		FGSG_02509
	FGSG_07469		FGSG_09715		FGSG_05091
	FGSG_09773		FGSG_09770		FGSG_02801
	FGSG_02014		FGSG_09857		FGSG_01234
	FGSG_01923		FGSG_10162		FGSG_10913
	FGSG_09908		FGSG_10350		FGSG_11097
	FGSG_08737		FGSG_10369		FGSG_08545
	FGSG_10807		FGSG_10470		FGSG_07469
	FGSG_07325		FGSG_11061		FGSG_02014
	FGSG_09274		FGSG_11383		FGSG_01923
	FGSG_06209		FGSG_12057		FGSG_09908
	FGSG_13119		FGSG_13314		FGSG_07325
	FGSG_11641		FGSG_13964		FGSG_09274
	FGSG_00530		FGSG_02676		FGSG_11641
	FGSG_00852		FGSG_00710		FGSG_00530
	FGSG_01243		FGSG_03281		FGSG_00852
	FGSG_01464		FGSG_07830		FGSG_01243
	FGSG_01527		FGSG_07941		FGSG_01464
	FGSG_02883		FGSG_08634		FGSG_01527
	FGSG_03333		FGSG_09565		FGSG_02883
	FGSG_03365		FGSG_06356		FGSG_03333
	FGSG_03826		FGSG_10868		FGSG_03365
	FGSG_04152		FGSG_01295		FGSG_03826
	FGSG_04296		FGSG_04516		FGSG_04152
	FGSG_04986		FGSG_05373		FGSG_04296
	FGSG_05079		FGSG_06805		FGSG_04986
	FGSG_05281		FGSG_06849		FGSG_05079
	FGSG_05432		FGSG_09389		FGSG_05281
	FGSG_05443		FGSG_10948		FGSG_05432
	FGSG_05697		FGSG_00352		FGSG_05443
	FGSG_05894		FGSG_02608		FGSG_05697
	FGSG_06028		FGSG_05498		FGSG_05894
	FGSG_06114		FGSG_07087		FGSG_06028
	FGSG_06610		FGSG_09217		FGSG_06114
	FGSG_06718		FGSG_11627		FGSG_06610
	FGSG_06977		FGSG_00307		FGSG_06718
	FGSG_07096		FGSG_00678		FGSG_06977
	FGSG_07375		FGSG_00696		FGSG_07096
	FGSG_07678		FGSG_00799		FGSG_07375
	FGSG_07783		FGSG_00829		FGSG_07678
	FGSG_07926		FGSG_01201		FGSG_07783
	FGSG_07932		FGSG_01327		FGSG_07926
	FGSG_09619		FGSG_01366		FGSG_07932
	FGSG_10011		FGSG_01488		FGSG_09619
	FGSG_10239		FGSG_01512		FGSG_10011
	FGSG_10302		FGSG_01934		FGSG_10239
	FGSG_12648		FGSG_04379		FGSG_10302
	FGSG_12867		FGSG_05151		FGSG_12648
	FGSG_13619		FGSG_05233		FGSG_12867
	FGSG_09917		FGSG_05604		FGSG_13619
	FGSG_01555		FGSG_06231		FGSG_09917
	FGSG_13111		FGSG_07020		FGSG_01555
	FGSG_10528		FGSG_07116		FGSG_13111
	FGSG_04111		FGSG_07144		FGSG_10528
	FGSG_11955		FGSG_07409		FGSG_11955
	FGSG_02614		FGSG_07947		FGSG_02614
	FGSG_09352		FGSG_08890		FGSG_09352
	FGSG_02981		FGSG_08892		FGSG_02981
	FGSG_03104		FGSG_08893		FGSG_03104
	FGSG_06631		FGSG_10944		FGSG_06631
	FGSG_05658		FGSG_01100		FGSG_05658
	FGSG_05906		FGSG_05475		FGSG_05906
	FGSG_10114		FGSG_02718		FGSG_10114
	FGSG_09197		FGSG_07243		FGSG_09197
	FGSG_12753		FGSG_09791		FGSG_12753
	FGSG_02077		FGSG_10068		FGSG_02077
	FGSG_12019		FGSG_10221		FGSG_12019
	FGSG_17309		FGSG_13911		FGSG_17309
	FGSG_16939		FGSG_08722		FGSG_16939
	FGSG_10057		FGSG_00930		FGSG_10057
	FGSG_08948		FGSG_07458		FGSG_08948
	FGSG_04324		FGSG_08696		FGSG_04324
	FGSG_01353		FGSG_09002		FGSG_01353
	FGSG_05636		FGSG_00318		FGSG_04484
	FGSG_04484		FGSG_01274		FGSG_05547
	FGSG_05547		FGSG_01457		FGSG_04382
	FGSG_04382		FGSG_01915		FGSG_16743
	FGSG_08468		FGSG_01925		FGSG_17728
	FGSG_09903		FGSG_02538		FGSG_17594
	FGSG_16743		FGSG_06768		FGSG_06939
	FGSG_17728		FGSG_07448		FGSG_05734
	FGSG_17594		FGSG_07546		FGSG_13318
	FGSG_06939		FGSG_08713		FGSG_06878
	FGSG_05734		FGSG_09807		FGSG_10228
	FGSG_13318		FGSG_10269		FGSG_10381
	FGSG_06878		FGSG_01167		FGSG_08635
	FGSG_10228		FGSG_01662		FGSG_01641
	FGSG_10381		FGSG_01040		FGSG_08691
	FGSG_08635		FGSG_04209		FGSG_16491
	FGSG_01641		FGSG_07583		FGSG_04947
	FGSG_06385		FGSG_00276		FGSG_02795
	FGSG_08691		FGSG_00717		FGSG_16809
	FGSG_16491		FGSG_00875		FGSG_16633
	FGSG_05484		FGSG_01220		FGSG_07295
	FGSG_04947		FGSG_01251		FGSG_06326
	FGSG_02795		FGSG_01920		FGSG_10313
	FGSG_16809		FGSG_01955		FGSG_09897
	FGSG_16633		FGSG_03695		FGSG_00408
	FGSG_07295		FGSG_04169		FGSG_10037
	FGSG_06326		FGSG_04273		FGSG_17687
	FGSG_10313		FGSG_04554		FGSG_06957
	FGSG_09897		FGSG_05002		FGSG_10066
	FGSG_00408		FGSG_05012		FGSG_01188
	FGSG_07251		FGSG_06110		FGSG_04053
	FGSG_07329		FGSG_06220		FGSG_00472
	FGSG_10037		FGSG_06777		FGSG_04770
	FGSG_17687		FGSG_06931		FGSG_10095
	FGSG_06957		FGSG_06951		FGSG_16718
	FGSG_10066		FGSG_07082		FGSG_06793
	FGSG_01188		FGSG_07105		FGSG_01312
	FGSG_04053		FGSG_08645		FGSG_08906
	FGSG_00472		FGSG_08750		FGSG_07344
	FGSG_04770		FGSG_08756		FGSG_10129
	FGSG_10095		FGSG_08761		FGSG_06874
	FGSG_16718		FGSG_08865		FGSG_04982
	FGSG_06793		FGSG_09000		FGSG_09612
	FGSG_01312		FGSG_09406		FGSG_12164
	FGSG_08906		FGSG_09662		FGSG_17618
	FGSG_07344		FGSG_09852		FGSG_04301
	FGSG_10129		FGSG_09904		FGSG_01503
	FGSG_06874		FGSG_09991		FGSG_01511
	FGSG_04982		FGSG_10733		FGSG_13746
	FGSG_09612		FGSG_10797		FGSG_01176
	FGSG_07546		FGSG_13818		FGSG_05315
	FGSG_12164		FGSG_00350		FGSG_09421
	FGSG_08634		FGSG_03874		FGSG_07380
	FGSG_17618		FGSG_07157		FGSG_00657
	FGSG_04301		FGSG_08397		FGSG_15765
	FGSG_01503		FGSG_10985		FGSG_09158
	FGSG_01511		FGSG_06279		FGSG_10203
	FGSG_13746		FGSG_09837		FGSG_04902
	FGSG_01176		FGSG_01929		FGSG_16745
	FGSG_05315		FGSG_10186		FGSG_09157
	FGSG_09421		FGSG_00420		FGSG_00060
	FGSG_07380		FGSG_00934		FGSG_00061
	FGSG_00657		FGSG_01558		FGSG_00062
	FGSG_15765		FGSG_06840		FGSG_10551
	FGSG_09158		FGSG_13613		FGSG_02656
	FGSG_10063		FGSG_00902		FGSG_00291
	FGSG_10203		FGSG_08551		FGSG_04120
	FGSG_04902		FGSG_00502		FGSG_08401
	FGSG_16745		FGSG_00778		FGSG_05263
	FGSG_09157		FGSG_00946		FGSG_10883
	FGSG_00060		FGSG_01030		FGSG_01890
	FGSG_00061		FGSG_01116		FGSG_11814
	FGSG_00062		FGSG_01689		FGSG_12369
	FGSG_10551		FGSG_02615		FGSG_00739
	FGSG_02656		FGSG_03597		FGSG_08595
	FGSG_00291		FGSG_05388		FGSG_05149
	FGSG_04120		FGSG_05520		FGSG_1341
	FGSG_08401		FGSG_05949		FGSG_01350
	FGSG_05263		FGSG_07420		FGSG_11024
	FGSG_10883		FGSG_07433		FGSG_10142
	FGSG_01890		FGSG_09724		FGSG_00500
	FGSG_11814		FGSG_10331		FGSG_06550
	FGSG_12369		FGSG_10800		FGSG_30251
	FGSG_00739		FGSG_13640		FGSG_04123
	FGSG_08595		FGSG_02288		FGSG_05898
	FGSG_05149		FGSG_06860		FGSG_07083
	FGSG_06743		FGSG_01984		FGSG_16988
	FGSG_1341		FGSG_02646		FGSG_08701
	FGSG_01350		FGSG_05280		FGSG_04337
	FGSG_11024		FGSG_06910		FGSG_10911
	FGSG_04092		FGSG_08897		FGSG_02316
	FGSG_01000		FGSG_09892		FGSG_08532
	FGSG_10142		FGSG_10143		FGSG_04580
	FGSG_00500		FGSG_10286		FGSG_05273
	FGSG_05554		FGSG_12977		FGSG_00543
	FGSG_06751		FGSG_01411		FGSG_09532
	FGSG_06550		FGSG_05896		FGSG_00145
	FGSG_30251		FGSG_06542		FGSG_06857
	FGSG_01963		FGSG_08531		FGSG_10995
	FGSG_04123		FGSG_08915		FGSG_10993
	FGSG_05898		FGSG_08455		FGSG_10992
	FGSG_07083		FGSG_10015		FGSG_10991
	FGSG_16988		FGSG_02130		FGSG_10989
	FGSG_08701		FGSG_07076		FGSG_13878
	FGSG_04337		FGSG_12264		FGSG_10990
	FGSG_10911		FGSG_08831		FGSG_00871
	FGSG_02316		FGSG_09524		FGSG_12578
	FGSG_08532		FGSG_04666		FGSG_09735
	FGSG_04580		FGSG_07568		(FGSG_00824
	FGSG_05273		FGSG_05926		FGSG_02015
	FGSG_13660		FGSG_05827		FGSG_05093
	FGSG_00543		FGSG_06516		FGSG_02471
	FGSG_09532		FGSG_05309		FGSG_07104
	FGSG_00145		FGSG_04782		FGSG_07078
	FGSG_06857		FGSG_13625		FGSG_01764
	FGSG_10995		FGSG_13386		FGSG_09066
	FGSG_10993		FGSG_13098		FGSG_03960
	FGSG_10992		FGSG_13008		FGSG_00719
	FGSG_10991		FGSG_13830		FGSG_06302
	FGSG_10989		FGSG_13457		FGSG_01106
	FGSG_13878		FGSG_12134		FGSG_11315
	FGSG_10990		FGSG_12094		FGSG_01094
	FGSG_00871		FGSG_12398		FGSG_09282
	FGSG_12578		FGSG_12385		FGSG_09864
	FGSG_09735		FGSG_12611		FGSG_08116
	(FGSG_00824		FGSG_12597		FGSG_04693
	FGSG_02015		FGSG_11720		FGSG_00332
	FGSG_16691		FGSG_11709		FGSG_06680
	FGSG_05093		FGSG_11686		FGSG_00416
	FGSG_12950		FGSG_12742		FGSG_02549
	FGSG_02471		FGSG_12703		FGSG_01974
	FGSG_07104		FGSG_12798		FGSG_04105
	FGSG_07078		FGSG_13172		FGSG_01134
	FGSG_01764		FGSG_08861		FGSG_17523
	FGSG_09066		FGSG_08808		FGSG_10756
	FGSG_03960		FGSG_08791		FGSG_05593
	FGSG_01763		FGSG_11672		FGSG_04355
	FGSG_01831		FGSG_11654		FGSG_10003
	FGSG_00719		FGSG_09726		FGSG_02040
	FGSG_01364		FGSG_09921		FGSG_09862
	FGSG_07418		FGSG_09884		FGSG_13711
	FGSG_06302		FGSG_09594		FGSG_01362
	FGSG_01106		FGSG_09178		FGSG_17598
	FGSG_11315		FGSG_09147		FGSG_10397
	FGSG_05072		FGSG_09123		FGSG_00007
	FGSG_01094		FGSG_09111		FGSG_02655
	FGSG_09282		FGSG_09065		FGSG_03537
	FGSG_09864		FGSG_09014		FGSG_11011
	FGSG_08116		FGSG_09333		FGSG_17662
	FGSG_00833		FGSG_09331		FGSG_07792
	FGSG_04693		FGSG_00568		FGSG_08696
	FGSG_00332		FGSG_08972		FGSG_05586
	FGSG_06680		FGSG_08930		FGSG_07816
	FGSG_00416		FGSG_08924		FGSG_00792
	FGSG_02549		FGSG_11561		FGSG_16251
	FGSG_01974		FGSG_12244		FGSG_06359
	FGSG_04105		FGSG_11093		FGSG_05372
	FGSG_01134		FGSG_11218		FGSG_11026
	FGSG_10718		FGSG_11186		FGSG_02083
	FGSG_17523		FGSG_11262		FGSG_09773
	FGSG_10756		FGSG_10914		FGSG_08737
	FGSG_05593		FGSG_10895		FGSG_10807
	FGSG_04355		FGSG_10660		FGSG_06209
	FGSG_10003		FGSG_10639		FGSG_13119
	FGSG_02040		FGSG_08392		FGSG_04111
	FGSG_09862		FGSG_08321		FGSG_05636
	FGSG_13711		FGSG_08626		FGSG_07546
	FGSG_01362		FGSG_07265		FGSG_08634
			FGSG_07198		FGSG_10063
			FGSG_07192		FGSG_06743
			FGSG_00967		FGSG_04092
			FGSG_01936		FGSG_01000
			FGSG_08179		FGSG_05554
			FGSG_08038		FGSG_06751
			FGSG_08034		FGSG_01963
			FGSG_07884		FGSG_13660
			FGSG_08135		FGSG_01763
			FGSG_08080		FGSG_01831
			FGSG_04643		FGSG_01364
			FGSG_06810		FGSG_07418
			FGSG_04581		FGSG_05072
			FGSG_10533		FGSG_00833
			FGSG_09328		FGSG_10718
			FGSG_11124		FGSG_00323
			FGSG_03649		FGSG_09834
			FGSG_02787		FGSG_03624
			FGSG_01731		FGSG_17649
			FGSG_00813		FGSG_05109
			FGSG_11891		FGSG_08800
			FGSG_12631		FGSG_11850
			FGSG_11683		FGSG_00170
			FGSG_09464		FGSG_13826
			FGSG_09177		FGSG_12224
			FGSG_09080		FGSG_12545
			FGSG_12282		FGSG_10432
			FGSG_11364		FGSG_00806
			FGSG_11358		FGSG_04375
			FGSG_11355		FGSG_12242
			FGSG_08349		FGSG_08012
			FGSG_04683		FGSG_08464
			FGSG_04480		FGSG_09115
			FGSG_01795		FGSG_09382
			FGSG_07604		FGSG_10525
			FGSG_01515		FGSG_10595
			FGSG_05958		FGSG_10712
			FGSG_05925		FGSG_11405
			FGSG_03929		FGSG_02976
			FGSG_03919		FGSG_03315
			FGSG_03912		FGSG_06572
			FGSG_03892		FGSG_11472
			FGSG_03878		FGSG_03072
			FGSG_03861		FGSG_10343
			FGSG_03857		FGSG_12142
			FGSG_03390		FGSG_02395
			FGSG_07482		FGSG_12126
			FGSG_06699		FGSG_15980
			FGSG_05725		FGSG_17745
			FGSG_05682		FGSG_04488
			FGSG_05646		FGSG_08208
			FGSG_03044		FGSG_07798
			FGSG_05503		FGSG_02324
			FGSG_04109		FGSG_03964
			FGSG_03322		FGSG_09182
			FGSG_03292		FGSG_17168
			FGSG_03246		FGSG_01790
			FGSG_03219		FGSG_08795
			FGSG_03214		FGSG_03340
			FGSG_03201		FGSG_05794
			FGSG_05789		FGSG_10548
			FGSG_06160		FGSG_07226
			FGSG_07368		FGSG_05159
			FGSG_01378		FGSG_05283
			FGSG_01318		FGSG_17202
			FGSG_03159		FGSG_09407
			FGSG_03102		FGSG_09495
			FGSG_04459		FGSG_00545
			FGSG_06593		FGSG_00750
			FGSG_03702		FGSG_15831
			FGSG_02083		FGSG_01139
			FGSG_01172		FGSG_01173
			FGSG_02531		FGSG_02516
			FGSG_05370		FGSG_16295
			FGSG_02696		FGSG_02814
			FGSG_02874		FGSG_03313
			FGSG_02854		FGSG_04035
			FGSG_03508		FGSG_06262
			FGSG_01760		FGSG_17042
			FGSG_01669		FGSG_07790
			FGSG_04311		FGSG_08403
			FGSG_05157		FGSG_17363
			FGSG_04901		FGSG_09308
			FGSG_05120		FGSG_10440
			FGSG_01638		FGSG_11658
			FGSG_01564		FGSG_01096
			FGSG_01562		FGSG_09871
			FGSG_06442		FGSG_02398
			FGSG_06436		FGSG_02750
			FGSG_00725		FGSG_02939
			FGSG_00713		FGSG_03040
			FGSG_02384		FGSG_05930
			FGSG_02368		FGSG_06421
			FGSG_02323		FGSG_16912
			FGSG_02320		FGSG_07789
			FGSG_06382		FGSG_07863
			FGSG_04786		FGSG_09001
			FGSG_04747		FGSG_09286
			FGSG_03786		FGSG_11623
			FGSG_03727		FGSG_12345
			FGSG_00774		FGSG_13313
			FGSG_00625		FGSG_13759
			FGSG_00404		FGSG_15715
			FGSG_00573		FGSG_10546
			FGSG_00313		FGSG_00240
			FGSG_00011		FGSG_00342
			FGSG_00235		FGSG_00584
			FGSG_00227		FGSG_00653
			FGSG_00217		FGSG_00764
			FGSG_00102		FGSG_01214
			FGSG_00052		FGSG_01298
			FGSG_00069		FGSG_01310
			FGSG_17046		FGSG_01319
			FGSG_17058		FGSG_01576
			FGSG_01588		FGSG_01877
			FGSG_08844		FGSG_02635
			FGSG_05554		FGSG_02743
			FGSG_06751		FGSG_02788
			FGSG_11011		FGSG_16306
			FGSG_06209		FGSG_02803
			FGSG_13119		FGSG_03234
			FGSG_03657		FGSG_03536
			FGSG_01973		FGSG_03881
			FGSG_06175		FGSG_04084
			FGSG_00569		FGSG_04288
			FGSG_02744		FGSG_04293
			FGSG_03109		FGSG_04889
			FGSG_03537		FGSG_04932
			FGSG_08695		FGSG_05041
			FGSG_01364		FGSG_05359
			FGSG_04510		FGSG_05381
			FGSG_09759		FGSG_16476
			FGSG_08737		FGSG_05399
			FGSG_04610		FGSG_05857
			FGSG_09905		FGSG_06002
			FGSG_07062		FGSG_06168
			FGSG_05636		FGSG_06311
			FGSG_02399		FGSG_06684
			FGSG_08729		FGSG_06701
			FGSG_00469		FGSG_06934
			FGSG_08631		FGSG_07075
			FGSG_01058		FGSG_07187
			FGSG_00337		FGSG_07310
			FGSG_07520		FGSG_07392
			FGSG_09513		FGSG_07735
			FGSG_10196		FGSG_16887
			FGSG_06832		FGSG_07737
			FGSG_00786		FGSG_07751
			FGSG_06940		FGSG_07753
			FGSG_01506		FGSG_07914
			FGSG_05764		FGSG_07952
			FGSG_06970		FGSG_08128
			FGSG_01842		FGSG_08138
			FGSG_06206		FGSG_08246
			FGSG_00433		FGSG_08582
			FGSG_07121		FGSG_08646
			FGSG_12149		FGSG_09368
			FGSG_05586		FGSG_09410
			FGSG_07816		FGSG_09715
			FGSG_02838		FGSG_09770
			FGSG_06420		FGSG_09857
			FGSG_00792		FGSG_10162
			FGSG_01559		FGSG_10350
			FGSG_05549		FGSG_10369
			FGSG_04418		FGSG_10470
			FGSG_05406		FGSG_11061
			FGSG_02488		FGSG_11383
			FGSG_03146		FGSG_12057
			FGSG_00132		FGSG_13314
			FGSG_09492		FGSG_13964
			FGSG_01347		FGSG_02676
			FGSG_05135		FGSG_00710
			FGSG_12887		FGSG_03281
			FGSG_09150		FGSG_07830
			FGSG_12132		FGSG_07941
			FGSG_11614		FGSG_09565
			FGSG_07742		FGSG_06356
			FGSG_07745		FGSG_10868
			FGSG_02153		FGSG_01295
			FGSG_13509		FGSG_04516
			FGSG_10591		FGSG_05373
			FGSG_03499		FGSG_06805
			FGSG_13944		FGSG_06849
			FGSG_07812		FGSG_09389
			FGSG_07381		FGSG_10948
			FGSG_01963		FGSG_00352
			FGSG_04416		FGSG_02608
			FGSG_07418		FGSG_05498
			FGSG_11428		FGSG_07087
			FGSG_11036		FGSG_09217
			FGSG_04023		FGSG_11627
			FGSG_11381		FGSG_00307
			FGSG_11351		FGSG_00678
			FGSG_01064		FGSG_00696
			FGSG_04051		FGSG_00799
			FGSG_03091		FGSG_00829
			FGSG_08496		FGSG_01201
			FGSG_05579		FGSG_01327
			FGSG_07554		FGSG_01366
			FGSG_01440		FGSG_01488
			FGSG_03064		FGSG_01512
			FGSG_03215		FGSG_01934
			FGSG_09749		FGSG_04379
			FGSG_03962		FGSG_05151
			FGSG_02402		FGSG_05233
			FGSG_03476		FGSG_05604
			FGSG_02334		FGSG_06231
			FGSG_12490		FGSG_07020
			FGSG_03310		FGSG_07116
			FGSG_02569		FGSG_07144
			FGSG_00201		FGSG_07947
			FGSG_04815		FGSG_08890
			FGSG_10958		FGSG_08892
			FGSG_11385		FGSG_08893
			FGSG_04628		FGSG_10944
			FGSG_00527		FGSG_01100
			FGSG_05006		FGSG_05475
			FGSG_09693		FGSG_02718
			FGSG_05239		FGSG_07243
			FGSG_03023		FGSG_09791
			FGSG_07716		FGSG_10068
			FGSG_01861		FGSG_10221
			FGSG_00966		FGSG_13911
			FGSG_07792		FGSG_08722
			FGSG_04500		FGSG_07458
			FGSG_04865		FGSG_09002
			FGSG_03192		FGSG_00318
			FGSG_03588		FGSG_01274
			FGSG_01833		FGSG_01457
			FGSG_11343		FGSG_01915
			FGSG_07136		FGSG_01925
			FGSG_09370		FGSG_02538
			FGSG_07757		FGSG_06768
			FGSG_04749		FGSG_07448
			FGSG_01989		FGSG_08713
			FGSG_11529		FGSG_09807
			FGSG_02844		FGSG_10269
			FGSG_03688		FGSG_01167
			FGSG_13461		FGSG_01662
			FGSG_02134		FGSG_01040
			FGSG_00994		FGSG_04209
			FGSG_03009		FGSG_07583
			FGSG_06541		FGSG_00276
			FGSG_03409		FGSG_00717
			FGSG_03464		FGSG_00875
			FGSG_08408		FGSG_01220
			FGSG_07489		FGSG_01251
			FGSG_04731		FGSG_01920
			FGSG_13487		FGSG_01955
			FGSG_07841		FGSG_03695
			FGSG_03932		FGSG_04169
			FGSG_07663		FGSG_04273
			FGSG_07655		FGSG_04554
			FGSG_16316		FGSG_05002
			FGSG_03005		FGSG_05012
			FGSG_03504		FGSG_06110
			FGSG_10085		FGSG_06220
			FGSG_05039		FGSG_06777
			FGSG_03336		FGSG_06931
			FGSG_04825		FGSG_06951
			FGSG_12419		FGSG_07082
			FGSG_03707		FGSG_07105
			FGSG_02374		FGSG_08645
			FGSG_01806		FGSG_08750
			FGSG_03237		FGSG_08756
			FGSG_03959		FGSG_08761
			FGSG_12463		FGSG_08865
			FGSG_11598		FGSG_09000
			FGSG_04159		FGSG_09406
			FGSG_11080		FGSG_09662
			FGSG_02853		FGSG_09852
			FGSG_06439		FGSG_09904
			FGSG_02274		FGSG_09991
			FGSG_03823		FGSG_10733
			FGSG_03277		FGSG_10797
			FGSG_07601		FGSG_13818
			FGSG_05722		FGSG_00350
			FGSG_12205		FGSG_03874
			FGSG_12474		FGSG_07157
			FGSG_09512		FGSG_08397
			FGSG_00833		FGSG_10985
			FGSG_10796		FGSG_06279
			FGSG_10718		FGSG_09837
			FGSG_03951		FGSG_01929
			FGSG_04092		FGSG_10186
			FGSG_01000		FGSG_00420
			FGSG_00186		FGSG_00934
			FGSG_00323		FGSG_01558
			FGSG_09773		FGSG_06840
			FGSG_06035		FGSG_13613
			FGSG_10063		FGSG_00902
			FGSG_13660		FGSG_08551
			FGSG_01763		FGSG_00502
			FGSG_01831		FGSG_00778
			FGSG_12669		FGSG_00946
			FGSG_02678		FGSG_01030
			FGSG_05072		FGSG_01116
			FGSG_02974		FGSG_01689
			FGSG_01245		FGSG_02615
			FGSG_03180		FGSG_03597
			FGSG_10807		FGSG_05388
			FGSG_11195		FGSG_05520
			FGSG_06743		FGSG_05949
			FGSG_09020		FGSG_07420
			FGSG_00595		FGSG_07433
			FGSG_01326		FGSG_09724
			FGSG_00552		FGSG_10331
			FGSG_10996		FGSG_10800
			FGSG_13879		FGSG_13640
			FGSG_17038		FGSG_02288
			FGSG_08434		FGSG_06860
			FGSG_16967		FGSG_01984
			FGSG_17147		FGSG_02646
			FGSG_08798		FGSG_05280
			FGSG_17301		FGSG_06910
			FGSG_15757		FGSG_08897
			FGSG_09015		FGSG_09892
			FGSG_11792		FGSG_10143
			FGSG_15767		FGSG_10286
			FGSG_11800		FGSG_12977
			FGSG_10006		FGSG_01411
			FGSG_11791		FGSG_05896
			FGSG_16545		FGSG_06542
			FGSG_11799		FGSG_08531
			FGSG_16570		FGSG_08915
			FGSG_12809		FGSG_08455
			FGSG_12837		FGSG_10015
			FGSG_12970		FGSG_02130
			FGSG_16816		FGSG_07076
			FGSG_12973		FGSG_12264
			FGSG_13123		FGSG_08831
			FGSG_13492		FGSG_09524
			FGSG_13896		FGSG_04666
			FGSG_04626		FGSG_07568
			FGSG_11834		FGSG_05926
			FGSG_04557		FGSG_05827
			FGSG_15789		FGSG_06516
			FGSG_13005		FGSG_05309
			FGSG_16732		FGSG_04782
			FGSG_11833		FGSG_13625
			FGSG_12323		FGSG_13386
			FGSG_13004		FGSG_13098
			FGSG_05477		FGSG_13008
			FGSG_06812		FGSG_13830
			FGSG_07097		FGSG_13457
			FGSG_09043		FGSG_12134
			FGSG_09047		FGSG_12094
			FGSG_09566		FGSG_12398
			FGSG_06966		FGSG_12385
			FGSG_08753		FGSG_12611
			FGSG_09228		FGSG_12597
			FGSG_02719		FGSG_11720
			FGSG_05588		FGSG_11709
			FGSG_00671		FGSG_11686
			FGSG_01976		FGSG_12742
			FGSG_10122		FGSG_12703
			FGSG_09709		FGSG_12798
			FGSG_05855		FGSG_13172
			FGSG_13928		FGSG_08861
			FGSG_08981		FGSG_08808
			FGSG_10886		FGSG_08791
			FGSG_11826		FGSG_11672
			FGSG_10829		FGSG_11654
			FGSG_11696		FGSG_09726
			FGSG_02080		FGSG_09921
			FGSG_10278		FGSG_09884
			FGSG_05110		FGSG_09594
			FGSG_04258		FGSG_09178
			FGSG_12006		FGSG_09147
			FGSG_12002		FGSG_09123
			FGSG_10030		FGSG_09111
			FGSG_11624		FGSG_09065
			FGSG_09945		FGSG_09014
			FGSG_09349		FGSG_09333
			FGSG_11520		FGSG_09331
			FGSG_10977		FGSG_00568
			FGSG_11051		FGSG_08972
			FGSG_11462		FGSG_08930
			FGSG_10891		FGSG_08924
			FGSG_04680		FGSG_11561
			FGSG_04496		FGSG_12244
			FGSG_07575		FGSG_11093
			FGSG_03924		FGSG_11218
			FGSG_16188		FGSG_11186
			FGSG_04170		FGSG_11262
			FGSG_03606		FGSG_10914
			FGSG_02150		FGSG_10895
			FGSG_02825		FGSG_10660
			FGSG_06380		FGSG_10639
			FGSG_00153		FGSG_08392
			FGSG_13652		FGSG_08321
			FGSG_13344		FGSG_08626
			FGSG_13828		FGSG_07265
			FGSG_12173		FGSG_07198
			FGSG_11996		FGSG_07192
			FGSG_12660		FGSG_00967
			FGSG_12713		FGSG_01936
			FGSG_12528		FGSG_08179
			FGSG_10536		FGSG_08038
			FGSG_10505		FGSG_08034
			FGSG_11821		FGSG_07884
			FGSG_10429		FGSG_08135
			FGSG_10364		FGSG_08080
			FGSG_11271		FGSG_04643
			FGSG_10812		FGSG_06810
			FGSG_10674		FGSG_04581
			FGSG_08369		FGSG_10533
			FGSG_08028		FGSG_09328
			FGSG_07927		FGSG_11124
			FGSG_15962		FGSG_03649
			FGSG_07827		FGSG_02787
			FGSG_12926		FGSG_01731
			FGSG_12813		FGSG_00813
			FGSG_13135		FGSG_11891
			FGSG_08828		FGSG_12631
			FGSG_09075		FGSG_11683
			FGSG_09371		FGSG_09464
			FGSG_10980		FGSG_09177
			FGSG_11216		FGSG_09080
			FGSG_07889		FGSG_12282
			FGSG_03353		FGSG_11364
			FGSG_03068		FGSG_11358
			FGSG_04203		FGSG_11355
			FGSG_05772		FGSG_08349
			FGSG_02445		FGSG_04683
			FGSG_02431		FGSG_04480
			FGSG_06460		FGSG_01795
			FGSG_03783		FGSG_07604
			FGSG_12729		FGSG_01515
			FGSG_10266		FGSG_05958
			FGSG_10468		FGSG_05925
			FGSG_09225		FGSG_03929
			FGSG_10070		FGSG_03919
			FGSG_11247		FGSG_03912
			FGSG_08010		FGSG_03892
			FGSG_04671		FGSG_03878
			FGSG_14003		FGSG_03861
			FGSG_13455		FGSG_03857
			FGSG_12115		FGSG_03390
			FGSG_04576		FGSG_07482
			FGSG_01853		FGSG_06699
			FGSG_07591		FGSG_05725
			FGSG_07589		FGSG_05682
			FGSG_07693		FGSG_05646
			FGSG_03415		FGSG_03044
			FGSG_03399		FGSG_05503
			FGSG_06750		FGSG_04109
			FGSG_05716		FGSG_03322
			FGSG_03037		FGSG_03292
			FGSG_02969		FGSG_03246
			FGSG_04191		FGSG_03219
			FGSG_03327		FGSG_03214
			FGSG_03226		FGSG_03201
			FGSG_03207		FGSG_05789
			FGSG_07079		FGSG_06160
			FGSG_06915		FGSG_07368
			FGSG_03138		FGSG_01378
			FGSG_02167		FGSG_01318
			FGSG_02068		FGSG_03159
			FGSG_02435		FGSG_03102
			FGSG_05350		FGSG_04459
			FGSG_05332		FGSG_06593
			FGSG_05279		FGSG_03702
			FGSG_02799		FGSG_01172
			FGSG_09318		FGSG_02531
			FGSG_02554		FGSG_05370
			FGSG_03551		FGSG_02696
			FGSG_04974		FGSG_02874
			FGSG_04888		FGSG_02854
			FGSG_05068		FGSG_03508
			FGSG_06503		FGSG_01760
			FGSG_02410		FGSG_01669
			FGSG_06324		FGSG_04311
			FGSG_04830		FGSG_05157
			FGSG_00196		FGSG_04901
			FGSG_00081		FGSG_05120
			FGSG_00125		FGSG_01638
			FGSG_05372		FGSG_01564
			FGSG_11026		FGSG_01562
			FGSG_03132		FGSG_06442
			FGSG_00435		FGSG_06436
			FGSG_01057		FGSG_00725
			FGSG_01671		FGSG_00713
			FGSG_01918		FGSG_02384
			FGSG_03120		FGSG_02368
			FGSG_03366		FGSG_02323
			FGSG_03402		FGSG_02320
			FGSG_03986		FGSG_06382
			FGSG_04026		FGSG_04786
			FGSG_04111		FGSG_04747
			FGSG_04280		FGSG_03786
			FGSG_05162		FGSG_03727
			FGSG_07395		FGSG_00774
			FGSG_07462		FGSG_00625
			FGSG_08730		FGSG_00404
			FGSG_08889		FGSG_00573
			FGSG_09475		FGSG_00313
			FGSG_10312		FGSG_00011
			FGSG_10482		FGSG_00235
			FGSG_12042		FGSG_00227
			FGSG_14001		FGSG_00217
			FGSG_08172		FGSG_00102
			FGSG_02655		FGSG_00052
			FGSG_07270		FGSG_00069
			FGSG_05793		FGSG_17046
			FGSG_30539		FGSG_17058
			FGSG_10630		FGSG_01588
			FGSG_02401		FGSG_08844
			FGSG_03897		FGSG_03657
			FGSG_02155		FGSG_01973
			FGSG_07839		FGSG_06175
			FGSG_05821		FGSG_00569
			FGSG_04529		FGSG_02744
			FGSG_16490		FGSG_03109
			FGSG_17686		FGSG_08695
			FGSG_16777		FGSG_04510
			FGSG_17150		FGSG_09759
			FGSG_17152		FGSG_04610
			FGSG_17238		FGSG_09905
			FGSG_16753		FGSG_07062
			FGSG_16975		FGSG_02399
			FGSG_17181		FGSG_08729
			FGSG_16034		FGSG_00469
			FGSG_16506		FGSG_08631
			FGSG_15916		FGSG_01058
			FGSG_17316		FGSG_00337
			FGSG_17259		FGSG_07520
			FGSG_16557		FGSG_09513
			FGSG_17528		FGSG_10196
			FGSG_13929		FGSG_06832
			FGSG_17140		FGSG_00786
			FGSG_17503		FGSG_06940
			FGSG_15782		FGSG_01506
			FGSG_11827		FGSG_05764
			FGSG_17511		FGSG_06970
			FGSG_15927		FGSG_01842
			FGSG_16456		FGSG_06206
			FGSG_15882		FGSG_00433
			FGSG_12007		FGSG_07121
			FGSG_15878		FGSG_12149
			FGSG_17305		FGSG_02838
			FGSG_17195		FGSG_06420
			FGSG_17297		FGSG_01559
			FGSG_17196		FGSG_05549
			FGSG_16048		FGSG_04418
			FGSG_16075		FGSG_05406
			FGSG_16237		FGSG_02488
			FGSG_15940		FGSG_03146
			FGSG_15697		FGSG_00132
			FGSG_16929		FGSG_09492
			FGSG_16908		FGSG_01347
			FGSG_12927		FGSG_05135
			FGSG_16663		FGSG_12887
			FGSG_16548		FGSG_09150
			FGSG_16822		FGSG_12132
			FGSG_16959		FGSG_11614
			FGSG_17713		FGSG_07742
			FGSG_17451		FGSG_07745
			FGSG_16922		FGSG_02153
			FGSG_16288		FGSG_13509
			FGSG_16339		FGSG_10591
			FGSG_16543		FGSG_03499
			FGSG_15997		FGSG_13944
			FGSG_15994		FGSG_07812
			FGSG_17335		FGSG_07381
			FGSG_17370		FGSG_04416
			FGSG_17180		FGSG_11428
			FGSG_17723		FGSG_11036
			FGSG_17584		FGSG_04023
			FGSG_17116		FGSG_11381
			FGSG_15963		FGSG_11351
			FGSG_16090		FGSG_01064
			FGSG_15897		FGSG_04051
			FGSG_16851		FGSG_03091
			FGSG_16274		FGSG_08496
			FGSG_16278		FGSG_05579
			FGSG_16711		FGSG_07554
			FGSG_16348		FGSG_01440
			FGSG_16361		FGSG_03064
			FGSG_16137		FGSG_03215
			FGSG_16291		FGSG_09749
			FGSG_16774		FGSG_03962
			FGSG_16738		FGSG_02402
			FGSG_16321		FGSG_03476
			FGSG_15944		FGSG_02334
			FGSG_15926		FGSG_12490
			FGSG_15995		FGSG_03310
			FGSG_17664		FGSG_02569
			FGSG_16472		FGSG_00201
			FGSG_16399		FGSG_04815
			FGSG_17192		FGSG_10958
			FGSG_17410		FGSG_11385
			FGSG_16323		FGSG_04628
			FGSG_15692		FGSG_00527
			FGSG_15684		FGSG_05006
			FGSG_16424		FGSG_09693
			FGSG_15987		FGSG_05239
			FGSG_17645		FGSG_03023
			FGSG_16446		FGSG_07716
			FGSG_16250		FGSG_01861
			FGSG_16014		FGSG_00966
			FGSG_17450		FGSG_04500
			FGSG_16027		FGSG_04865
			FGSG_11997		FGSG_03192
			FGSG_15877		FGSG_03588
			FGSG_12714		FGSG_01833
			FGSG_17662		FGSG_11343
			FGSG_17384		FGSG_07136
			FGSG_17377		FGSG_09370
			FGSG_15777		FGSG_07757
			FGSG_17351		FGSG_04749
			FGSG_17048		FGSG_01989
			FGSG_17430		FGSG_11529
			FGSG_17514		FGSG_02844
			FGSG_17579		FGSG_03688
					FGSG_13461
					FGSG_02134
					FGSG_00994
					FGSG_03009
					FGSG_06541
					FGSG_03409
					FGSG_03464
					FGSG_08408
					FGSG_07489
					FGSG_04731
					FGSG_13487
					FGSG_07841
					FGSG_03932
					FGSG_07663
					FGSG_07655
					FGSG_16316
					FGSG_03005
					FGSG_03504
					FGSG_10085
					FGSG_05039
					FGSG_03336
					FGSG_04825
					FGSG_12419
					FGSG_03707
					FGSG_02374
					FGSG_01806
					FGSG_03237
					FGSG_03959
					FGSG_12463
					FGSG_11598
					FGSG_04159
					FGSG_11080
					FGSG_02853
					FGSG_06439
					FGSG_02274
					FGSG_03823
					FGSG_03277
					FGSG_07601
					FGSG_05722
					FGSG_12205
					FGSG_12474
					FGSG_09512
					FGSG_10796
					FGSG_03951
					FGSG_00186
					FGSG_06035
					FGSG_12669
					FGSG_02678
					FGSG_02974
					FGSG_01245
					FGSG_03180
					FGSG_11195
					FGSG_09020
					FGSG_00595
					FGSG_01326
					FGSG_00552
					FGSG_10996
					FGSG_13879
					FGSG_17038
					FGSG_08434
					FGSG_16967
					FGSG_17147
					FGSG_08798
					FGSG_17301
					FGSG_15757
					FGSG_09015
					FGSG_11792
					FGSG_15767
					FGSG_11800
					FGSG_10006
					FGSG_11791
					FGSG_16545
					FGSG_11799
					FGSG_16570
					FGSG_12809
					FGSG_12837
					FGSG_12970
					FGSG_16816
					FGSG_12973
					FGSG_13123
					FGSG_13492
					FGSG_13896
					FGSG_04626
					FGSG_11834
					FGSG_04557
					FGSG_15789
					FGSG_13005
					FGSG_16732
					FGSG_11833
					FGSG_12323
					FGSG_13004
					FGSG_05477
					FGSG_06812
					FGSG_07097
					FGSG_09043
					FGSG_09047
					FGSG_09566
					FGSG_06966
					FGSG_08753
					FGSG_09228
					FGSG_05588
					FGSG_00671
					FGSG_01976
					FGSG_10122
					FGSG_09709
					FGSG_05855
					FGSG_13928
					FGSG_08981
					FGSG_10886
					FGSG_11826
					FGSG_10829
					FGSG_11696
					FGSG_02080
					FGSG_10278
					FGSG_05110
					FGSG_04258
					FGSG_12006
					FGSG_12002
					FGSG_10030
					FGSG_11624
					FGSG_09945
					FGSG_09349
					FGSG_11520
					FGSG_10977
					FGSG_11051
					FGSG_11462
					FGSG_10891
					FGSG_04680
					FGSG_04496
					FGSG_07575
					FGSG_03924
					FGSG_16188
					FGSG_04170
					FGSG_03606
					FGSG_02150
					FGSG_02825
					FGSG_06380
					FGSG_00153
					FGSG_13652
					FGSG_13344
					FGSG_13828
					FGSG_12173
					FGSG_11996
					FGSG_12660
					FGSG_12713
					FGSG_12528
					FGSG_10536
					FGSG_10505
					FGSG_11821
					FGSG_10429
					FGSG_10364
					FGSG_11271
					FGSG_10812
					FGSG_10674
					FGSG_08369
					FGSG_08028
					FGSG_07927
					FGSG_15962
					FGSG_07827
					FGSG_12926
					FGSG_12813
					FGSG_13135
					FGSG_08828
					FGSG_09075
					FGSG_09371
					FGSG_10980
					FGSG_11216
					FGSG_07889
					FGSG_03353
					FGSG_03068
					FGSG_04203
					FGSG_05772
					FGSG_02445
					FGSG_02431
					FGSG_06460
					FGSG_03783
					FGSG_12729
					FGSG_10266
					FGSG_10468
					FGSG_09225
					FGSG_10070
					FGSG_11247
					FGSG_08010
					FGSG_04671
					FGSG_14003
					FGSG_13455
					FGSG_12115
					FGSG_04576
					FGSG_01853
					FGSG_07591
					FGSG_07589
					FGSG_07693
					FGSG_03415
					FGSG_03399
					FGSG_06750
					FGSG_05716
					FGSG_03037
					FGSG_02969
					FGSG_04191
					FGSG_03327
					FGSG_03226
					FGSG_03207
					FGSG_07079
					FGSG_06915
					FGSG_03138
					FGSG_02167
					FGSG_02068
					FGSG_02435
					FGSG_05350
					FGSG_05332
					FGSG_05279
					FGSG_02799
					FGSG_09318
					FGSG_02554
					FGSG_03551
					FGSG_04974
					FGSG_04888
					FGSG_05068
					FGSG_06503
					FGSG_02410
					FGSG_06324
					FGSG_04830
					FGSG_00196
					FGSG_00081
					FGSG_00125
					FGSG_00435
					FGSG_01057
					FGSG_01671
					FGSG_01918
					FGSG_03120
					FGSG_03366
					FGSG_03402
					FGSG_03986
					FGSG_04026
					FGSG_04280
					FGSG_05162
					FGSG_07395
					FGSG_07462
					FGSG_08730
					FGSG_08889
					FGSG_09475
					FGSG_10312
					FGSG_10482
					FGSG_12042
					FGSG_14001
					FGSG_08172
					FGSG_07270
					FGSG_05793
					FGSG_30539
					FGSG_10630
					FGSG_02401
					FGSG_03897
					FGSG_02155
					FGSG_07839
					FGSG_05821
					FGSG_04529
					FGSG_16490
					FGSG_17686
					FGSG_16777
					FGSG_17150
					FGSG_17152
					FGSG_17238
					FGSG_16753
					FGSG_16975
					FGSG_17181
					FGSG_16506
					FGSG_15916
					FGSG_17316
					FGSG_17259
					FGSG_16557
					FGSG_17528
					FGSG_13929
					FGSG_17140
					FGSG_17503
					FGSG_15782
					FGSG_11827
					FGSG_17511
					FGSG_15927
					FGSG_16456
					FGSG_15882
					FGSG_12007
					FGSG_15878
					FGSG_17305
					FGSG_17195
					FGSG_17297
					FGSG_17196
					FGSG_16048
					FGSG_16075
					FGSG_16237
					FGSG_15940
					FGSG_15697
					FGSG_16929
					FGSG_16908
					FGSG_12927
					FGSG_16663
					FGSG_16548
					FGSG_16822
					FGSG_16959
					FGSG_17713
					FGSG_17451
					FGSG_16922
					FGSG_16288
					FGSG_16339
					FGSG_16543
					FGSG_15997
					FGSG_15994
					FGSG_17335
					FGSG_17370
					FGSG_17180
					FGSG_17723
					FGSG_17584
					FGSG_17116
					FGSG_15963
					FGSG_16090
					FGSG_15897
					FGSG_16851
					FGSG_16274
					FGSG_16278
					FGSG_16711
					FGSG_16348
					FGSG_16361
					FGSG_16137
					FGSG_16291
					FGSG_16774
					FGSG_16738
					FGSG_16321
					FGSG_15944
					FGSG_15926
					FGSG_15995
					FGSG_17664
					FGSG_16472
					FGSG_16399
					FGSG_17192
					FGSG_17410
					FGSG_15692
					FGSG_15684
					FGSG_16424
					FGSG_15987
					FGSG_17645
					FGSG_16446
					FGSG_16250
					FGSG_16014
					FGSG_17450
					FGSG_16027
					FGSG_11997
					FGSG_15877
					FGSG_12714
					FGSG_17384
					FGSG_17377
					FGSG_15777
					FGSG_17351
					FGSG_17048
					FGSG_17430
					FGSG_17514
					FGSG_17579
					FGSG_00304
					FGSG_08719
					FGSG_16982
					FGSG_10116
					FGSG_07409
					FGSG_00930
					FGSG_02719
					FGSG_03132
					FGSG_16034
					FGSG_16323
					FGSG_05567
					FGSG_07504
					FGSG_07909
					FGSG_08845
					FGSG_08914
					FGSG_09629
					FGSG_10360
					FGSG_10508
					FGSG_08474
					FGSG_05073
					FGSG_00374
					FGSG_07214
					FGSG_10762
					FGSG_13150
					FGSG_05264
					FGSG_06123
					FGSG_08954
					FGSG_08962
					FGSG_13431
					FGSG_05512
					FGSG_00504
					FGSG_01198
					FGSG_01290
					FGSG_02470
					FGSG_02622
					FGSG_07269
					FGSG_08655
					FGSG_04254
					FGSG_02520
					FGSG_04221
					FGSG_06448
					FGSG_12584
					FGSG_10458
					FGSG_11551
					FGSG_11356
					FGSG_08380
					FGSG_07924
					FGSG_02215
					FGSG_08064
					FGSG_10627
					FGSG_09064
					FGSG_07638
					FGSG_07609
					FGSG_03683
					FGSG_03485
					FGSG_01724
					FGSG_04862
					FGSG_04803
					FGSG_00800
					FGSG_00144
					FGSG_00677
					FGSG_01137
					FGSG_01271
					FGSG_04054
					FGSG_05306
					FGSG_05393
					FGSG_05519
					FGSG_05775
					FGSG_05845
					FGSG_06089
					FGSG_06502
					FGSG_06637
					FGSG_06959
					FGSG_07423
					FGSG_07855
					FGSG_08133
					FGSG_08731
					FGSG_09408
					FGSG_09660
					FGSG_10725
					FGSG_02491
					FGSG_09359
					FGSG_11979
					FGSG_00565
					FGSG_00688
					FGSG_01369
					FGSG_02043
					FGSG_06103
					FGSG_07233
					FGSG_07304
					FGSG_07853
					FGSG_08529
					FGSG_09815
					FGSG_04112
					FGSG_10832
					FGSG_10092
					FGSG_17028
					FGSG_16452
					FGSG_16835
					FGSG_13151
					FGSG_16056
					FGSG_17407
					FGSG_16867
					FGSG_16855
					FGSG_16604

## Sheet: Expressen PHI-base DEGs
expressed PHI-base genes	differentially expressed PHI-base genes	Loss of pathogenicity(Mutant Phenotype)	Reduced virulence(Mutant Phenotype)	DEGs related to “virulence” or “pathogenicity
FGSG_01763	FGSG_01763	FGSG_12857	FGSG_01763	FGSG_01763
FGSG_02750	FGSG_02750	FGSG_07251	FGSG_12648	FGSG_12648
FGSG_12597	FGSG_12597	FGSG_02025	FGSG_10011	FGSG_10011
FGSG_01274	FGSG_03327		FGSG_13878	FGSG_13878
FGSG_03327	FGSG_04529		FGSG_01764	FGSG_01764
FGSG_04529	FGSG_00196		FGSG_02883	FGSG_02883
FGSG_14001	FGSG_03214		FGSG_00416	FGSG_00416
FGSG_02068	FGSG_10914		FGSG_10913	FGSG_10913
FGSG_07853	FGSG_11381		FGSG_12164	FGSG_12164
FGSG_00196	FGSG_09759		FGSG_00852	FGSG_00852
FGSG_03214	FGSG_03695		FGSG_04296	FGSG_04296
FGSG_09123	FGSG_10595		FGSG_13111	FGSG_13111
FGSG_10914	FGSG_12282		FGSG_13711	FGSG_13711
FGSG_01973	FGSG_04932		FGSG_06651	FGSG_06651
FGSG_11381	FGSG_12648		FGSG_02502	FGSG_02502
FGSG_13928	FGSG_10011		FGSG_05658	FGSG_05658
FGSG_02527	FGSG_01918		FGSG_03543	FGSG_03543
FGSG_09759	FGSG_06812		FGSG_11097	FGSG_11097
FGSG_00946	FGSG_13878		FGSG_03537	FGSG_03537
FGSG_00792	FGSG_12474		FGSG_03365	FGSG_03365
FGSG_09629	FGSG_01764		FGSG_04580	FGSG_04580
FGSG_05549	FGSG_03959		FGSG_03747	FGSG_03747
FGSG_01353	FGSG_02883		FGSG_10990	FGSG_10990
FGSG_04311	FGSG_00416		FGSG_07052	FGSG_07052
FGSG_07226	FGSG_05682		FGSG_02316	FGSG_02316
FGSG_08349	FGSG_13008		FGSG_03104	FGSG_03104
FGSG_05925	FGSG_01378		FGSG_00657	FGSG_00657
FGSG_06750	FGSG_08924		FGSG_10993	FGSG_10993
FGSG_11821	FGSG_11385		FGSG_05906	FGSG_05906
FGSG_04974	FGSG_10913		FGSG_04994	FGSG_04994
FGSG_09428	FGSG_00725		FGSG_01555	FGSG_01555
FGSG_03874	FGSG_11658		FGSG_04134	FGSG_04134
FGSG_09000	FGSG_10440		FGSG_01974	FGSG_01974
FGSG_06684	FGSG_09524		FGSG_02077	FGSG_02077
FGSG_09370	FGSG_12164		FGSG_05554	FGSG_05554
FGSG_13318	FGSG_07136		FGSG_06751	FGSG_06751
FGSG_02554	FGSG_13314		FGSG_00500	FGSG_00500
FGSG_08798	FGSG_02324		FGSG_05322	FGSG_05322
FGSG_10203	FGSG_08172		FGSG_03312	FGSG_03312
FGSG_08545	FGSG_09749		FGSG_06359	FGSG_06359
FGSG_07947	FGSG_08397		FGSG_09832	FGSG_09832
FGSG_01671	FGSG_04023		FGSG_05371	FGSG_05371
FGSG_01915	FGSG_00852		FGSG_07251	FGSG_07251
FGSG_05636	FGSG_05279		FGSG_05593	FGSG_05593
FGSG_00530	FGSG_04296		FGSG_09197	FGSG_09197
FGSG_06420	FGSG_08128		FGSG_00515	FGSG_00515
FGSG_06302	FGSG_13111		FGSG_01188	FGSG_01188
FGSG_09406	FGSG_13711		FGSG_10003	FGSG_10003
FGSG_00813	FGSG_06651		FGSG_07067	FGSG_07067
FGSG_07243	FGSG_03624		FGSG_05443	FGSG_05443
FGSG_11891	FGSG_07458			FGSG_12857
FGSG_08791	FGSG_10369			FGSG_02025
FGSG_06832	FGSG_02502
FGSG_05093	FGSG_01172
FGSG_03695	FGSG_05658
FGSG_12713	FGSG_03281
FGSG_10595	FGSG_11036
FGSG_12282	FGSG_00806
FGSG_09857	FGSG_10397
FGSG_09884	FGSG_03543
FGSG_08915	FGSG_09834
FGSG_06279	FGSG_11097
FGSG_01662	FGSG_03537
FGSG_09339	FGSG_00007
FGSG_04932	FGSG_08012
FGSG_09368	FGSG_02814
FGSG_12648	FGSG_03365
FGSG_10011	FGSG_03340
FGSG_00710	FGSG_02488
FGSG_10312	FGSG_04580
FGSG_05281	FGSG_03747
FGSG_06940	FGSG_04293
FGSG_13386	FGSG_10990
FGSG_11834	FGSG_07052
FGSG_05898	FGSG_02316
FGSG_01918	FGSG_02516
FGSG_04120	FGSG_08695
FGSG_05722	FGSG_03104
FGSG_08808	FGSG_01833
FGSG_03504	FGSG_03336
FGSG_06812	FGSG_00342
FGSG_12002	FGSG_12887
FGSG_00323	FGSG_12742
FGSG_05896	FGSG_00657
FGSG_13878	FGSG_06503
FGSG_03366	FGSG_11080
FGSG_01457	FGSG_00318
FGSG_05370	FGSG_02155
FGSG_01564	FGSG_07082
FGSG_12006	FGSG_10993
FGSG_12474	FGSG_11428
FGSG_01764	FGSG_05906
FGSG_03959	FGSG_04994
FGSG_02883	FGSG_01588
FGSG_00416	FGSG_07863
FGSG_05682	FGSG_01555
FGSG_13008	FGSG_04134
FGSG_01378	FGSG_01974
FGSG_08924	FGSG_10800
FGSG_11385	FGSG_02077
FGSG_01155	FGSG_05554
FGSG_10913	FGSG_12857
FGSG_01511	FGSG_06751
FGSG_01298	FGSG_00500
FGSG_00725	FGSG_02402
FGSG_02320	FGSG_05322
FGSG_07083	FGSG_03312
FGSG_11658	FGSG_10796
FGSG_08646	FGSG_02323
FGSG_06768	FGSG_06359
FGSG_10429	FGSG_05309
FGSG_08729	FGSG_03180
FGSG_10440	FGSG_09832
FGSG_13151	FGSG_05159
FGSG_02676	FGSG_05371
FGSG_07932	FGSG_03688
FGSG_10883	FGSG_07251
FGSG_09524	FGSG_05593
FGSG_12164	FGSG_02025
FGSG_07136	FGSG_09197
FGSG_13314	FGSG_08844
FGSG_02324	FGSG_03072
FGSG_08172	FGSG_00515
FGSG_09749	FGSG_08474
FGSG_02043	FGSG_01188
FGSG_05501	FGSG_12669
FGSG_11808	FGSG_06701
FGSG_06311	FGSG_06089
FGSG_03962	FGSG_11472
FGSG_08397	FGSG_06805
FGSG_12578	FGSG_10003
FGSG_00350	FGSG_07067
FGSG_04023	FGSG_05443
FGSG_04112	FGSG_09475
FGSG_10868	FGSG_01326
FGSG_01932	FGSG_09382
FGSG_02787	FGSG_07889
FGSG_01100	FGSG_11520
FGSG_08930	FGSG_10006
FGSG_01347	FGSG_04288
FGSG_11979	FGSG_03292
FGSG_01307
FGSG_00852
FGSG_08380
FGSG_07121
FGSG_01295
FGSG_07078
FGSG_07087
FGSG_12149
FGSG_02479
FGSG_01173
FGSG_00337
FGSG_13660
FGSG_05264
FGSG_05208
FGSG_04889
FGSG_02608
FGSG_08719
FGSG_12809
FGSG_04111
FGSG_05073
FGSG_13313
FGSG_07420
FGSG_06356
FGSG_04159
FGSG_10122
FGSG_01552
FGSG_05279
FGSG_08392
FGSG_06028
FGSG_00552
FGSG_10516
FGSG_01176
FGSG_04273
FGSG_01920
FGSG_04296
FGSG_01364
FGSG_02491
FGSG_04203
FGSG_03415
FGSG_07105
FGSG_08128
FGSG_10042
FGSG_10302
FGSG_00545
FGSG_09770
FGSG_10114
FGSG_02445
FGSG_04416
FGSG_00808
FGSG_05604
FGSG_09892
FGSG_06382
FGSG_03132
FGSG_05393
FGSG_08531
FGSG_02519
FGSG_10716
FGSG_04220
FGSG_01963
FGSG_00543
FGSG_06942
FGSG_05955
FGSG_04152
FGSG_05135
FGSG_06123
FGSG_10037
FGSG_05280
FGSG_02470
FGSG_05120
FGSG_00186
FGSG_09662
FGSG_04324
FGSG_05547
FGSG_06631
FGSG_00581
FGSG_07407
FGSG_07678
FGSG_04068
FGSG_00584
FGSG_05432
FGSG_09735
FGSG_07104
FGSG_01936
FGSG_06810
FGSG_13640
FGSG_09020
FGSG_05109
FGSG_00932
FGSG_01293
FGSG_09495
FGSG_00565
FGSG_01534
FGSG_06542
FGSG_05149
FGSG_07144
FGSG_01558
FGSG_01064
FGSG_00930
FGSG_13111
FGSG_06175
FGSG_09492
FGSG_00420
FGSG_04053
FGSG_10030
FGSG_05079
FGSG_02040
FGSG_11799
FGSG_06857
FGSG_08897
FGSG_09014
FGSG_05447
FGSG_06421
FGSG_01503
FGSG_04109
FGSG_11791
FGSG_01350
FGSG_11792
FGSG_05068
FGSG_06860
FGSG_08582
FGSG_05094
FGSG_09724
FGSG_06346
FGSG_07609
FGSG_05503
FGSG_09254
FGSG_13711
FGSG_04329
FGSG_08496
FGSG_06849
FGSG_01312
FGSG_01167
FGSG_09318
FGSG_07928
FGSG_01362
FGSG_00739
FGSG_00435
FGSG_05162
FGSG_01271
FGSG_06651
FGSG_05498
FGSG_00866
FGSG_07375
FGSG_05567
FGSG_07433
FGSG_03624
FGSG_08713
FGSG_04026
FGSG_01411
FGSG_12042
FGSG_09868
FGSG_08691
FGSG_07458
FGSG_02483
FGSG_07157
FGSG_06326
FGSG_13746
FGSG_07381
FGSG_10812
FGSG_08617
FGSG_03597
FGSG_05002
FGSG_11011
FGSG_09157
FGSG_10807
FGSG_06114
FGSG_08321
FGSG_10369
FGSG_06680
FGSG_10069
FGSG_02502
FGSG_01057
FGSG_01172
FGSG_00304
FGSG_02635
FGSG_01890
FGSG_01341
FGSG_05306
FGSG_01022
FGSG_10070
FGSG_01137
FGSG_05658
FGSG_07076
FGSG_09852
FGSG_06718
FGSG_07265
FGSG_09654
FGSG_04221
FGSG_02656
FGSG_00934
FGSG_06262
FGSG_05930
FGSG_00573
FGSG_03281
FGSG_06934
FGSG_10095
FGSG_07096
FGSG_10911
FGSG_05373
FGSG_06206
FGSG_07418
FGSG_09726
FGSG_13911
FGSG_09217
FGSG_05388
FGSG_05520
FGSG_11036
FGSG_08635
FGSG_00504
FGSG_07409
FGSG_05009
FGSG_10832
FGSG_07952
FGSG_05226
FGSG_13619
FGSG_06324
FGSG_09921
FGSG_10944
FGSG_09532
FGSG_05855
FGSG_13120
FGSG_10015
FGSG_00276
FGSG_06777
FGSG_07924
FGSG_07214
FGSG_10196
FGSG_06959
FGSG_00806
FGSG_10397
FGSG_03543
FGSG_09834
FGSG_11097
FGSG_03537
FGSG_00007
FGSG_08012
FGSG_02814
FGSG_03365
FGSG_03340
FGSG_02488
FGSG_04580
FGSG_03747
FGSG_04293
FGSG_10990
FGSG_07052
FGSG_02316
FGSG_02516
FGSG_08948
FGSG_08695
FGSG_03104
FGSG_09807
FGSG_01833
FGSG_05764
FGSG_01562
FGSG_07546
FGSG_03336
FGSG_09871
FGSG_00719
FGSG_09308
FGSG_00342
FGSG_10725
FGSG_00595
FGSG_01116
FGSG_05263
FGSG_10228
FGSG_00799
FGSG_01318
FGSG_04105
FGSG_12970
FGSG_10068
FGSG_05857
FGSG_01976
FGSG_00477
FGSG_12887
FGSG_12742
FGSG_00657
FGSG_06503
FGSG_03986
FGSG_06502
FGSG_01220
FGSG_00170
FGSG_07062
FGSG_11080
FGSG_01243
FGSG_06840
FGSG_08645
FGSG_00318
FGSG_08845
FGSG_05475
FGSG_10381
FGSG_00291
FGSG_01094
FGSG_12781
FGSG_04628
FGSG_08481
FGSG_06951
FGSG_06910
FGSG_02155
FGSG_07082
FGSG_10384
FGSG_04301
FGSG_04101
FGSG_07573
FGSG_07304
FGSG_01488
FGSG_13004
FGSG_00800
FGSG_09513
FGSG_08626
FGSG_05233
FGSG_10993
FGSG_02509
FGSG_04191
FGSG_09619
FGSG_07423
FGSG_11428
FGSG_07116
FGSG_09594
FGSG_05734
FGSG_00574
FGSG_04033
FGSG_13830
FGSG_08730
FGSG_05906
FGSG_08133
FGSG_04994
FGSG_09408
FGSG_06793
FGSG_08737
FGSG_06931
FGSG_09286
FGSG_10089
FGSG_01588
FGSG_10733
FGSG_01955
FGSG_00671
FGSG_02974
FGSG_11627
FGSG_02014
FGSG_10825
FGSG_07310
FGSG_08731
FGSG_00192
FGSG_07863
FGSG_01555
FGSG_04134
FGSG_01974
FGSG_10800
FGSG_06039
FGSG_02077
FGSG_00385
FGSG_07075
FGSG_05554
FGSG_08655
FGSG_12857
FGSG_06751
FGSG_10239
FGSG_04610
FGSG_06871
FGSG_00500
FGSG_10116
FGSG_02402
FGSG_05322
FGSG_05315
FGSG_11623
FGSG_09435
FGSG_03312
FGSG_10796
FGSG_12369
FGSG_02323
FGSG_08696
FGSG_06878
FGSG_10129
FGSG_07233
FGSG_01245
FGSG_02646
FGSG_06359
FGSG_09715
FGSG_00677
FGSG_09862
FGSG_05845
FGSG_05309
FGSG_09864
FGSG_08761
FGSG_00376
FGSG_00702
FGSG_00871
FGSG_09566
FGSG_03333
FGSG_09815
FGSG_07380
FGSG_09908
FGSG_03180
FGSG_04554
FGSG_06035
FGSG_06168
FGSG_00472
FGSG_02743
FGSG_10313
FGSG_02083
FGSG_08434
FGSG_07329
FGSG_09832
FGSG_10092
FGSG_08769
FGSG_05775
FGSG_06627
FGSG_00729
FGSG_06209
FGSG_05159
FGSG_08906
FGSG_06385
FGSG_08857
FGSG_05371
FGSG_03688
FGSG_01106
FGSG_11955
FGSG_10286
FGSG_06939
FGSG_01369
FGSG_02080
FGSG_07601
FGSG_08529
FGSG_05141
FGSG_06228
FGSG_07251
FGSG_04054
FGSG_07926
FGSG_05593
FGSG_00688
FGSG_02795
FGSG_08865
FGSG_01174
FGSG_10179
FGSG_00967
FGSG_00352
FGSG_08634
FGSG_02803
FGSG_09282
FGSG_07295
FGSG_07469
FGSG_05171
FGSG_01959
FGSG_00786
FGSG_02025
FGSG_06103
FGSG_06220
FGSG_06948
FGSG_02011
FGSG_10142
FGSG_08393
FGSG_07097
FGSG_08800
FGSG_01853
FGSG_09197
FGSG_08844
FGSG_06743
FGSG_09421
FGSG_03072
FGSG_06427
FGSG_01198
FGSG_09660
FGSG_06071
FGSG_09589
FGSG_00502
FGSG_07269
FGSG_01201
FGSG_10066
FGSG_05012
FGSG_05484
FGSG_09600
FGSG_02531
FGSG_01923
FGSG_08572
FGSG_08532
FGSG_09512
FGSG_06957
FGSG_08722
FGSG_01464
FGSG_09992
FGSG_01842
FGSG_00833
FGSG_07368
FGSG_01877
FGSG_06874
FGSG_10517
FGSG_07395
FGSG_08631
FGSG_08981
FGSG_01527
FGSG_09773
FGSG_09002
FGSG_07325
FGSG_02719
FGSG_00515
FGSG_12973
FGSG_01925
FGSG_01134
FGSG_08403
FGSG_08474
FGSG_01641
FGSG_01188
FGSG_05399
FGSG_02756
FGSG_12669
FGSG_05283
FGSG_06701
FGSG_06089
FGSG_08595
FGSG_00902
FGSG_04084
FGSG_03476
FGSG_06944
FGSG_12952
FGSG_00666
FGSG_10057
FGSG_10829
FGSG_11472
FGSG_09904
FGSG_05381
FGSG_00875
FGSG_06805
FGSG_04382
FGSG_00717
FGSG_01290
FGSG_05894
FGSG_10003
FGSG_12714
FGSG_05273
FGSG_07067
FGSG_02718
FGSG_00374
FGSG_00469
FGSG_05372
FGSG_00332
FGSG_09612
FGSG_09991
FGSG_05443
FGSG_09475
FGSG_09917
FGSG_07192
FGSG_05072
FGSG_01194
FGSG_04418
FGSG_01326
FGSG_06977
FGSG_09158
FGSG_10269
FGSG_10756
FGSG_01310
FGSG_01665
FGSG_09903
FGSG_09263
FGSG_04123
FGSG_05586
FGSG_02622
FGSG_10528
FGSG_01000
FGSG_09274
FGSG_04083
FGSG_00324
FGSG_09359
FGSG_07133
FGSG_05512
FGSG_09019
FGSG_03315
FGSG_06970
FGSG_09382
FGSG_09897
FGSG_01234
FGSG_00408
FGSG_05039
FGSG_04366
FGSG_07941
FGSG_07889
FGSG_07344
FGSG_11520
FGSG_00433
FGSG_01182
FGSG_10006
FGSG_06291
FGSG_07830
FGSG_04288
FGSG_01096
FGSG_06572
FGSG_03292
FGSG_04355
FGSG_07079
FGSG_10482
FGSG_10503
FGSG_08551

## Sheet: classfication of PHI-base DEGs
DEGs in cluster A				DEGs in cluster B				DEGs in cluster C
Gene ID	Product Description	Gene Name or Symbol		Gene ID	Product Description	Gene Name or Symbol		Gene ID	Product Description	Gene Name or Symbol
FGSG_00500	hexokinase	FgHXK1		FGSG_00657	methyl transferase	laeA		FGSG_00515	bzip transcription factor	bZIP001
FGSG_00852	serine/threonine-protein phosphatase PP-Z	PPZ1		FGSG_01188	serine/threonine-protein kinase cot-1	Sc Cbk1		FGSG_02077	hemoglobin and hemoglobin-haptoglobin-binding	CFEM1
FGSG_01555	ribonuclease z	ZIF1		FGSG_01974	glycolipid transfer	HP similar to HET-C2 (Glycolipid transfer protein)		FGSG_02316	metal resistance ycf1	FgABCC1b
FGSG_01764	related to hydrophobin	Fghyd2		FGSG_02025	ABC transporter ATP-binding ARB1	FgArb1		FGSG_03104	unnamed protein product	GIV3
FGSG_12164	gti1 pac2 family	FGP1		FGSG_02502	C-5 sterol desaturase	FgERG3A		FGSG_03365	endonuclease exonuclease phosphatase family	ISC1
FGSG_13711	hypothetical protein	Crz1		FGSG_10003	delta24(24(1))-sterol reductase	FgERG4		FGSG_03537	trichodiene synthase	TRI5
FGSG_02883	hypothetical protein	ScOrtholog_INP53		FGSG_10011	microsomal epoxide hydrolase	PGM1		FGSG_03543	trichothecene biosynthesis gene	TRI14
FGSG_03312	related to the plant PR-1 class of pathogen related s	FgPR-IL-4		FGSG_12648	3-hydroxyacyl- dehydratase	PHS1		FGSG_03747	nonribosomal peptide synthetase	NPS6
FGSG_04134	transcription factor	CON7		FGSG_05593	cyclopropane-fatty-acyl-phospholipid synthase	MT2		FGSG_04580	ATP binding cassette transporter	ZRA1
FGSG_04296	dual specificity phosphatase	PPS1		FGSG_12857	atp-citrate synthase subunit 1	ACL1		FGSG_04994	C-5 sterol desaturase	FgERG3B
FGSG_05322	fatty acid synthase subunit beta dehydratase	FDB2		FGSG_06651	hypothetical protein	bZIP010		FGSG_05371	L-ornithine N5-oxygenase	SID1
FGSG_05443	Acid phosphatase	ScOrtholog_YLR157W-E		FGSG_07067	transcriptional regulatory protein pro-1	ZC232		FGSG_05658	homoserine o-acetyltransferase	GzmetE
FGSG_05554	4-aminobutyrate aminotransferase	gta1		FGSG_13111	enoyl-CoA hydratase	FgEch1		FGSG_05906	extracellular lipase	FGL1
FGSG_06359	stress response regulator	Wing014		FGSG_09197	3-hydroxy-3-methylglutaryl-coenzyme A reductase	HMR1		FGSG_13878	nonribosomal peptide synthetase	NRPS5
FGSG_10913	DUR1,2-urea amidolyase	MCC						FGSG_10990	non-ribosomal peptide synthetase	NRPS9
FGSG_06751	4-aminobutyrate aminotransferase	gta2						FGSG_10993	2-isopropylmalate synthase	FGM3
FGSG_07251	cAMP-dependent protein kinase type 3	CPK1						FGSG_11097	fungistatic metabolite	GLX
FGSG_09832	transcription factor	bZIP016						FGSG_07052	zinc finger	C2H047
FGSG_00416	mfs nnp nitrate nitrite transporter	CHP (Major Facilitator Superfamily)
FGSG_01763	hydrophobin 1	Fghyd1
