# Supplementary material for: Comparative transcriptomics identifies the key in planta-expressed genes of Fusarium graminearum during infection of wheat varieties
Source: Front Genet. 2023 Apr 18;14:1166832. doi: 10.3389/fgene.2023.1166832 (PMC10151574; doi:10.3389/fgene.2023.1166832)
Supplement: Supplementary file 9 [file Table8.XLSX]

## Sheet: 574
FGSG_00002
FGSG_00006
FGSG_00009
FGSG_00023
FGSG_00028
FGSG_00029
FGSG_00031
FGSG_00060
FGSG_00061
FGSG_00062
FGSG_00100
FGSG_00111
FGSG_00112
FGSG_00114
FGSG_00129
FGSG_00131
FGSG_00184
FGSG_00230
FGSG_00260
FGSG_00294
FGSG_00411
FGSG_00569
FGSG_00642
FGSG_00742
FGSG_00783
FGSG_00806
FGSG_00847
FGSG_00987
FGSG_00989
FGSG_01239
FGSG_01240
FGSG_01283
FGSG_01437
FGSG_01570
FGSG_01588
FGSG_01595
FGSG_01598
FGSG_01603
FGSG_01607
FGSG_01621
FGSG_01636
FGSG_01660
FGSG_01674
FGSG_01685
FGSG_01688
FGSG_01728
FGSG_01748
FGSG_01754
FGSG_01763
FGSG_01776
FGSG_01778
FGSG_01803
FGSG_01815
FGSG_01818
FGSG_01829
FGSG_01831
FGSG_01872
FGSG_01982
FGSG_01988
FGSG_02015
FGSG_02059
FGSG_02154
FGSG_02202
FGSG_02228
FGSG_02255
FGSG_02263
FGSG_02269
FGSG_02309
FGSG_02314
FGSG_02330
FGSG_02332
FGSG_02339
FGSG_02348
FGSG_02354
FGSG_02360
FGSG_02378
FGSG_02422
FGSG_02448
FGSG_02551
FGSG_02651
FGSG_02658
FGSG_02674
FGSG_02685
FGSG_02686
FGSG_02841
FGSG_02888
FGSG_02890
FGSG_02893
FGSG_02898
FGSG_02899
FGSG_02917
FGSG_02918
FGSG_02933
FGSG_02962
FGSG_02976
FGSG_02977
FGSG_02987
FGSG_02999
FGSG_03002
FGSG_03003
FGSG_03012
FGSG_03034
FGSG_03035
FGSG_03049
FGSG_03050
FGSG_03052
FGSG_03054
FGSG_03095
FGSG_03096
FGSG_03109
FGSG_03121
FGSG_03122
FGSG_03123
FGSG_03129
FGSG_03130
FGSG_03131
FGSG_03143
FGSG_03156
FGSG_03194
FGSG_03209
FGSG_03212
FGSG_03217
FGSG_03243
FGSG_03274
FGSG_03275
FGSG_03304
FGSG_03307
FGSG_03315
FGSG_03331
FGSG_03334
FGSG_03343
FGSG_03348
FGSG_03365
FGSG_03371
FGSG_03379
FGSG_03384
FGSG_03387
FGSG_03394
FGSG_03402
FGSG_03406
FGSG_03432
FGSG_03436
FGSG_03445
FGSG_03457
FGSG_03463
FGSG_03467
FGSG_03483
FGSG_03495
FGSG_03507
FGSG_03521
FGSG_03526
FGSG_03529
FGSG_03531
FGSG_03532
FGSG_03544
FGSG_03569
FGSG_03570
FGSG_03574
FGSG_03583
FGSG_03584
FGSG_03585
FGSG_03598
FGSG_03599
FGSG_03600
FGSG_03601
FGSG_03609
FGSG_03612
FGSG_03614
FGSG_03616
FGSG_03624
FGSG_03628
FGSG_03629
FGSG_03632
FGSG_03640
FGSG_03674
FGSG_03687
FGSG_03695
FGSG_03708
FGSG_03724
FGSG_03748
FGSG_03769
FGSG_03784
FGSG_03795
FGSG_03813
FGSG_03816
FGSG_03820
FGSG_03827
FGSG_03842
FGSG_03846
FGSG_03858
FGSG_03865
FGSG_03867
FGSG_03883
FGSG_03893
FGSG_03894
FGSG_03896
FGSG_03901
FGSG_03904
FGSG_03905
FGSG_03908
FGSG_03911
FGSG_03916
FGSG_03922
FGSG_03944
FGSG_03954
FGSG_03958
FGSG_03960
FGSG_03969
FGSG_03972
FGSG_03975
FGSG_03986
FGSG_04029
FGSG_04060
FGSG_04074
FGSG_04097
FGSG_04146
FGSG_04239
FGSG_04372
FGSG_04380
FGSG_04397
FGSG_04429
FGSG_04434
FGSG_04439
FGSG_04471
FGSG_04501
FGSG_04503
FGSG_04504
FGSG_04521
FGSG_04527
FGSG_04546
FGSG_04563
FGSG_04583
FGSG_04597
FGSG_04620
FGSG_04624
FGSG_04646
FGSG_04656
FGSG_04678
FGSG_04681
FGSG_04684
FGSG_04685
FGSG_04689
FGSG_04699
FGSG_04704
FGSG_04732
FGSG_04735
FGSG_04739
FGSG_04740
FGSG_04743
FGSG_04744
FGSG_04745
FGSG_04768
FGSG_04817
FGSG_04818
FGSG_04824
FGSG_04841
FGSG_04848
FGSG_04849
FGSG_04858
FGSG_04864
FGSG_04895
FGSG_04900
FGSG_04953
FGSG_04980
FGSG_05046
FGSG_05052
FGSG_05163
FGSG_05245
FGSG_05341
FGSG_05609
FGSG_05719
FGSG_05757
FGSG_05763
FGSG_05797
FGSG_05841
FGSG_05847
FGSG_05851
FGSG_05906
FGSG_05933
FGSG_05947
FGSG_05970
FGSG_05983
FGSG_06017
FGSG_06087
FGSG_06110
FGSG_06117
FGSG_06278
FGSG_06332
FGSG_06437
FGSG_06438
FGSG_06443
FGSG_06451
FGSG_06452
FGSG_06463
FGSG_06465
FGSG_06466
FGSG_06469
FGSG_06479
FGSG_06497
FGSG_06506
FGSG_06572
FGSG_06605
FGSG_06610
FGSG_06612
FGSG_06616
FGSG_06712
FGSG_06733
FGSG_06741
FGSG_06775
FGSG_06895
FGSG_06993
FGSG_07207
FGSG_07221
FGSG_07238
FGSG_07435
FGSG_07551
FGSG_07556
FGSG_07569
FGSG_07608
FGSG_07625
FGSG_07629
FGSG_07639
FGSG_07661
FGSG_07678
FGSG_07684
FGSG_07691
FGSG_07695
FGSG_07698
FGSG_07699
FGSG_07721
FGSG_07728
FGSG_07755
FGSG_07775
FGSG_07794
FGSG_07797
FGSG_07829
FGSG_07838
FGSG_07871
FGSG_07899
FGSG_07921
FGSG_07934
FGSG_07944
FGSG_07988
FGSG_07993
FGSG_07996
FGSG_08002
FGSG_08007
FGSG_08011
FGSG_08021
FGSG_08026
FGSG_08041
FGSG_08048
FGSG_08085
FGSG_08090
FGSG_08094
FGSG_08115
FGSG_08116
FGSG_08122
FGSG_08136
FGSG_08150
FGSG_08175
FGSG_08180
FGSG_08196
FGSG_08210
FGSG_08213
FGSG_08238
FGSG_08265
FGSG_08289
FGSG_08344
FGSG_08387
FGSG_08415
FGSG_08454
FGSG_08464
FGSG_08549
FGSG_08583
FGSG_08824
FGSG_08825
FGSG_08907
FGSG_08958
FGSG_08978
FGSG_08987
FGSG_09032
FGSG_09046
FGSG_09066
FGSG_09071
FGSG_09085
FGSG_09093
FGSG_09099
FGSG_09109
FGSG_09118
FGSG_09127
FGSG_09132
FGSG_09134
FGSG_09142
FGSG_09181
FGSG_09291
FGSG_09307
FGSG_09345
FGSG_09353
FGSG_09358
FGSG_09382
FGSG_09390
FGSG_09445
FGSG_09475
FGSG_09586
FGSG_09646
FGSG_09742
FGSG_09821
FGSG_10206
FGSG_10212
FGSG_10316
FGSG_10357
FGSG_10435
FGSG_10495
FGSG_10500
FGSG_10525
FGSG_10543
FGSG_10551
FGSG_10554
FGSG_10561
FGSG_10587
FGSG_10592
FGSG_10594
FGSG_10595
FGSG_10609
FGSG_10611
FGSG_10615
FGSG_10622
FGSG_10656
FGSG_10670
FGSG_10675
FGSG_10676
FGSG_10677
FGSG_10712
FGSG_10713
FGSG_10729
FGSG_10972
FGSG_10982
FGSG_10986
FGSG_10998
FGSG_10999
FGSG_11006
FGSG_11008
FGSG_11011
FGSG_11032
FGSG_11033
FGSG_11036
FGSG_11037
FGSG_11046
FGSG_11047
FGSG_11048
FGSG_11052
FGSG_11066
FGSG_11094
FGSG_11095
FGSG_11097
FGSG_11101
FGSG_11106
FGSG_11112
FGSG_11136
FGSG_11143
FGSG_11156
FGSG_11163
FGSG_11164
FGSG_11166
FGSG_11169
FGSG_11170
FGSG_11184
FGSG_11190
FGSG_11204
FGSG_11205
FGSG_11206
FGSG_11208
FGSG_11225
FGSG_11227
FGSG_11228
FGSG_11229
FGSG_11232
FGSG_11236
FGSG_11238
FGSG_11249
FGSG_11276
FGSG_11280
FGSG_11296
FGSG_11304
FGSG_11315
FGSG_11318
FGSG_11326
FGSG_11348
FGSG_11360
FGSG_11366
FGSG_11379
FGSG_11386
FGSG_11428
FGSG_11472
FGSG_11487
FGSG_11488
FGSG_11490
FGSG_11493
FGSG_11496
FGSG_11516
FGSG_11517
FGSG_11528
FGSG_11532
FGSG_11548
FGSG_11559
FGSG_11602
FGSG_11645
FGSG_11647
FGSG_11648
FGSG_11675
FGSG_11715
FGSG_11745
FGSG_12047
FGSG_12067
FGSG_12081
FGSG_12119
FGSG_12127
FGSG_12142
FGSG_12160
FGSG_12206
FGSG_12210
FGSG_12214
FGSG_12251
FGSG_12256
FGSG_12300
FGSG_12326
FGSG_12337
FGSG_12369
FGSG_12390
FGSG_12414
FGSG_12434
FGSG_12439
FGSG_12492
FGSG_12504
FGSG_12514
FGSG_12544
FGSG_12548
FGSG_12551
FGSG_12554
FGSG_12591
FGSG_12622
FGSG_12644
FGSG_12835
FGSG_12873
FGSG_12918
FGSG_13189
FGSG_13245
FGSG_13412
FGSG_13436
FGSG_13443
FGSG_13450
FGSG_13505
FGSG_13515
FGSG_13583
FGSG_13628
FGSG_13692
FGSG_13840
FGSG_13876
FGSG_13883
FGSG_13924
FGSG_13958
FGSG_13992
FGSG_14020
FGSG_15003
FGSG_15048
FGSG_15123
FGSG_15142
FGSG_15251
FGSG_15260
FGSG_15437
FGSG_15448
FGSG_15469
FGSG_15661

## Sheet: 231
FGSG_00002
FGSG_00006
FGSG_00028
FGSG_00184
FGSG_00260
FGSG_00642
FGSG_00742
FGSG_00783
FGSG_00806
FGSG_00987
FGSG_00989
FGSG_01283
FGSG_01437
FGSG_01570
FGSG_01588
FGSG_01595
FGSG_01603
FGSG_01607
FGSG_01621
FGSG_01636
FGSG_01674
FGSG_01685
FGSG_01728
FGSG_01763
FGSG_01803
FGSG_01818
FGSG_01829
FGSG_01872
FGSG_01988
FGSG_02059
FGSG_02154
FGSG_02202
FGSG_02263
FGSG_02269
FGSG_02330
FGSG_02339
FGSG_02354
FGSG_02360
FGSG_02378
FGSG_02551
FGSG_02658
FGSG_02893
FGSG_02899
FGSG_02918
FGSG_03002
FGSG_03003
FGSG_03049
FGSG_03052
FGSG_03054
FGSG_03095
FGSG_03123
FGSG_03212
FGSG_03304
FGSG_03307
FGSG_03315
FGSG_03343
FGSG_03365
FGSG_03379
FGSG_03406
FGSG_03432
FGSG_03436
FGSG_03445
FGSG_03457
FGSG_03467
FGSG_03483
FGSG_03526
FGSG_03529
FGSG_03569
FGSG_03585
FGSG_03598
FGSG_03599
FGSG_03600
FGSG_03616
FGSG_03624
FGSG_03628
FGSG_03629
FGSG_03632
FGSG_03687
FGSG_03695
FGSG_03769
FGSG_03795
FGSG_03813
FGSG_03816
FGSG_03842
FGSG_03846
FGSG_03858
FGSG_03867
FGSG_03883
FGSG_03894
FGSG_03904
FGSG_03905
FGSG_03908
FGSG_03911
FGSG_03922
FGSG_03969
FGSG_03975
FGSG_03986
FGSG_04060
FGSG_04074
FGSG_04397
FGSG_04429
FGSG_04434
FGSG_04439
FGSG_04471
FGSG_04527
FGSG_04546
FGSG_04583
FGSG_04732
FGSG_04735
FGSG_04740
FGSG_04824
FGSG_04841
FGSG_04953
FGSG_04980
FGSG_05046
FGSG_05052
FGSG_05163
FGSG_05245
FGSG_05341
FGSG_05757
FGSG_05797
FGSG_05847
FGSG_05851
FGSG_05906
FGSG_05933
FGSG_05947
FGSG_05983
FGSG_06017
FGSG_06117
FGSG_06278
FGSG_06452
FGSG_06463
FGSG_06466
FGSG_06469
FGSG_06497
FGSG_06506
FGSG_06572
FGSG_06605
FGSG_06612
FGSG_06616
FGSG_06741
FGSG_06775
FGSG_06895
FGSG_06993
FGSG_07238
FGSG_07551
FGSG_07556
FGSG_07569
FGSG_07608
FGSG_07625
FGSG_07639
FGSG_07678
FGSG_07691
FGSG_07695
FGSG_07775
FGSG_07794
FGSG_07838
FGSG_07988
FGSG_08002
FGSG_08011
FGSG_08021
FGSG_08048
FGSG_08122
FGSG_08196
FGSG_08238
FGSG_08415
FGSG_08907
FGSG_08987
FGSG_09032
FGSG_09085
FGSG_09093
FGSG_09127
FGSG_09291
FGSG_09353
FGSG_09382
FGSG_09390
FGSG_09475
FGSG_09586
FGSG_09742
FGSG_09821
FGSG_10206
FGSG_10212
FGSG_10316
FGSG_10357
FGSG_10543
FGSG_10595
FGSG_10677
FGSG_10982
FGSG_10998
FGSG_10999
FGSG_11008
FGSG_11011
FGSG_11033
FGSG_11036
FGSG_11037
FGSG_11046
FGSG_11047
FGSG_11048
FGSG_11066
FGSG_11097
FGSG_11101
FGSG_11112
FGSG_11136
FGSG_11164
FGSG_11169
FGSG_11184
FGSG_11190
FGSG_11205
FGSG_11208
FGSG_11228
FGSG_11232
FGSG_11249
FGSG_11304
FGSG_11326
FGSG_11348
FGSG_11366
FGSG_11386
FGSG_11428
FGSG_11472
FGSG_11487
FGSG_11488
FGSG_11496
FGSG_11602
FGSG_11745
FGSG_12047
FGSG_12119
FGSG_12206
FGSG_12369
FGSG_12492
FGSG_12873
FGSG_13412

## Sheet: 153
FGSG_00002
FGSG_00006
FGSG_00028
FGSG_00184
FGSG_00260
FGSG_00642
FGSG_00742
FGSG_00806
FGSG_01588
FGSG_01603
FGSG_01674
FGSG_01763
FGSG_01818
FGSG_01829
FGSG_01872
FGSG_01988
FGSG_02059
FGSG_02202
FGSG_02330
FGSG_02339
FGSG_02360
FGSG_02551
FGSG_02658
FGSG_02899
FGSG_03002
FGSG_03003
FGSG_03049
FGSG_03054
FGSG_03123
FGSG_03343
FGSG_03365
FGSG_03379
FGSG_03406
FGSG_03432
FGSG_03436
FGSG_03467
FGSG_03483
FGSG_03526
FGSG_03529
FGSG_03585
FGSG_03598
FGSG_03599
FGSG_03600
FGSG_03624
FGSG_03628
FGSG_03629
FGSG_03632
FGSG_03695
FGSG_03795
FGSG_03813
FGSG_03842
FGSG_03846
FGSG_03867
FGSG_03883
FGSG_03894
FGSG_03904
FGSG_03908
FGSG_03911
FGSG_03922
FGSG_04429
FGSG_04439
FGSG_04527
FGSG_04583
FGSG_04732
FGSG_04735
FGSG_04740
FGSG_04824
FGSG_04841
FGSG_05046
FGSG_05052
FGSG_05797
FGSG_05847
FGSG_05906
FGSG_05933
FGSG_05947
FGSG_05983
FGSG_06017
FGSG_06278
FGSG_06452
FGSG_06463
FGSG_06466
FGSG_06469
FGSG_06497
FGSG_06506
FGSG_06605
FGSG_06612
FGSG_06741
FGSG_06895
FGSG_06993
FGSG_07556
FGSG_07625
FGSG_07639
FGSG_07691
FGSG_07695
FGSG_07775
FGSG_07794
FGSG_07838
FGSG_07988
FGSG_08002
FGSG_08011
FGSG_08048
FGSG_08122
FGSG_08196
FGSG_08238
FGSG_08907
FGSG_09085
FGSG_09093
FGSG_09127
FGSG_09291
FGSG_09353
FGSG_09382
FGSG_09390
FGSG_09475
FGSG_09821
FGSG_10206
FGSG_10212
FGSG_10543
FGSG_10595
FGSG_10677
FGSG_10982
FGSG_10999
FGSG_11008
FGSG_11033
FGSG_11036
FGSG_11037
FGSG_11046
FGSG_11047
FGSG_11048
FGSG_11066
FGSG_11097
FGSG_11101
FGSG_11112
FGSG_11164
FGSG_11169
FGSG_11184
FGSG_11190
FGSG_11205
FGSG_11208
FGSG_11228
FGSG_11232
FGSG_11249
FGSG_11304
FGSG_11326
FGSG_11348
FGSG_11366
FGSG_11428
FGSG_11472
FGSG_11487
FGSG_11488
FGSG_12119
FGSG_12206
FGSG_12492
FGSG_13412

## Sheet: 55
Input ID	Gene ID	PFam ID	PFam Description	Product Description	Protein Length	No.Cys	% Cys	SignalP Peptide	Cytoplasmic effector	Apoplastic effector	Non-effector	Prediction
FGRAMPH1_01G00037	FGSG_00002	N/A	N/A	tenascin X precursor	732	70	9.56284	MSLLRGAVFAALATRVAA	-	Y (0.63)	-	Apoplastic effector
FGRAMPH1_01G12701	FGSG_03365	N/A	N/A	endonuclease exonuclease phosphatase family	295	5	1.69492	MSIRSISSQLLVSTLALSSLCLG	-	Y (0.582)	-	Apoplastic effector
FGRAMPH1_01G13089	FGSG_03526	N/A	N/A	parallel beta-helix repeat	355	6	1.69014	MFRLSSIITAGLALISSVNA	-	Y (0.663)	-	Apoplastic effector
FGRAMPH1_01G13223	FGSG_03585	N/A	N/A	hypothetical protein	250	0	0	MKFSLFSVIALASAAMA	-	Y (0.514)	-	Apoplastic effector
FGRAMPH1_01G13979	FGSG_03894	N/A	N/A	hypothetical protein	154	5	3.24675	MKFSILATFTALVSSATA	-	Y (0.886)	-	Apoplastic effector
FGRAMPH1_01G22341	FGSG_06466	N/A	N/A	hypothetical protein	239	3	1.25523	MLRQIALTALSVLPLTLG	-	Y (0.563)	-	Apoplastic effector
FGRAMPH1_01G09441	FGSG_08238	N/A	N/A	small secreted	195	5	2.5641	N/A	-	Y (0.785)	-	Apoplastic effector
FGRAMPH1_01G21071	FGSG_11033	N/A	N/A	hypothetical protein	108	2	1.85185	MQFTGLLSLAALATMASA	-	Y (0.864)	-	Apoplastic effector
FGRAMPH1_01G21105	FGSG_11046	N/A	N/A	hypothetical protein	231	4	1.7316	MIPATILALLSIASVSQA	-	Y (0.613)	-	Apoplastic effector
FGRAMPH1_01G00699	FGSG_00260	N/A	N/A	hypothetical protein	77	6	7.79221	MKFTAVAITALASVAAA	Y (0.643)	Y (0.706)	-	Apoplastic/cytoplasmic effector
FGRAMPH1_01G04285	FGSG_01763	N/A	N/A	hydrophobin 1	117	8	6.83761	MKFLVVTFLALATGAFA	Y (0.615)	Y (0.831)	-	Apoplastic/cytoplasmic effector
FGRAMPH1_01G13257	FGSG_03600	N/A	N/A	hypothetical protein	182	8	4.3956	MYFSAILLTLAATASA	Y (0.505)	Y (0.726)	-	Apoplastic/cytoplasmic effector
FGRAMPH1_01G16193	FGSG_04735	N/A	N/A	hypothetical protein	152	3	1.97368	MKFSALAAAAAVFGSAAA	Y (0.642)	Y (0.928)	-	Apoplastic/cytoplasmic effector
FGRAMPH1_01G16959	FGSG_05046	N/A	N/A	hypothetical protein	130	10	7.69231	MQFSLATLVFGLAAIASA	Y (0.727)	Y (0.798)	-	Apoplastic/cytoplasmic effector
FGRAMPH1_01G08839	FGSG_07988	N/A	N/A	unspecified product	179	4	2.23464	MHFTTFLTTVVAAGMASA	Y (0.517)	Y (0.692)	-	Apoplastic/cytoplasmic effector
FGRAMPH1_01G27865	FGSG_09127	N/A	N/A	hypothetical protein	115	8	6.95652	MQIFTLATLLALMEIASA	Y (0.873)	Y (0.899)	-	Apoplastic/cytoplasmic effector
FGRAMPH1_01G07541	FGSG_10206	N/A	N/A	hypothetical protein	162	9	5.55556	MKSFSLITLFCTLVTA	Y (0.85)	Y (0.918)	-	Apoplastic/cytoplasmic effector
FGRAMPH1_01G15633	FGSG_04583	N/A	N/A	small secreted	148	5	3.37838	MKFSAAVFTFIAAAGVSA	Y (0.575)	-	-	Cytoplasmic effector
FGRAMPH1_01G04075	FGSG_01674	N/A	N/A	hypothetical protein	159	0	0	MKFSAVSLVALAAGAIA	Y (0.86)	Y (0.567)	-	Cytoplasmic/apoplastic effector
FGRAMPH1_01G27207	FGSG_09390	N/A	N/A	circumsporozoite precursor	430	7	1.62791	MAISKSFVLAALLAYAEA	Y (0.532)	Y (0.509)	-	Cytoplasmic/apoplastic effector
FGRAMPH1_01G21107	FGSG_11047	N/A	N/A	hypothetical protein	108	8	7.40741	MLAKVFSVVLFLSVATA	Y (0.857)	Y (0.823)	-	Cytoplasmic/apoplastic effector
FGRAMPH1_01G16207	FGSG_04740	PF00024	PAN/Apple domain	hypothetical protein	260	10	3.84615	MVRAKILATVLAACLVNSVNA	-	Y (0.767)	-	Apoplastic effector
FGRAMPH1_01G02019	FGSG_00806	PF00082;PF05922	Peptidase S8/S53 domain;Peptidase S8 propeptide/proteinase inhibitor I9	alkaline proteinase precursor	413	0	0	MVNFKNLAVAATSLLGLANA	-	Y (0.662)	-	Apoplastic effector
FGRAMPH1_01G21371	FGSG_11164	PF00089	Serine proteases, trypsin domain	trypsin precursor	252	6	2.38095	MVKITSLVALAAPLVAA	-	Y (0.767)	-	Apoplastic effector
FGRAMPH1_01G18907	FGSG_05847	PF00187;PF01522	Chitin-binding, type 1;NodB homology domain	bifunctional xylanase deacetylase	454	3	0.660793	MKGSFASLVALLAVNVVA	-	Y (0.586)	-	Apoplastic effector
FGRAMPH1_01G21081	FGSG_11036	PF00326	Peptidase S9, prolyl oligopeptidase, catalytic domain	feruloyl esterase c	279	8	2.86738	MRSPIAFCLALLGAAQLGDA	-	Y (0.608)	-	Apoplastic effector
FGRAMPH1_01G13319	FGSG_03624	PF00457	Glycosyl hydrolases family 11 (GH11) domain	endo-1,4-beta-xylanase 2 precursor	228	2	0.877193	MVSFTYLLAAVSAVTGAVA	-	Y (0.942)	-	Apoplastic effector
FGRAMPH1_01G20977	FGSG_10999	PF00457	Glycosyl hydrolases family 11 (GH11) domain	endo-1,4-beta-xylanase 1 precursor	231	1	0.4329	MVSFKSLLVAVSALTGALA	-	Y (0.974)	-	Apoplastic effector
FGRAMPH1_01G12989	FGSG_03483	PF00544	Pectate lyase	pectin lyase B precursor	377	6	1.59151	MKSISILSVAFAALVSNVSA	-	Y (0.677)	-	Apoplastic effector
FGRAMPH1_01G27453	FGSG_09291	PF00544	Pectate lyase	pectate lyase B precursor	328	1	0.304878	MKFLGLLNLAALASA	-	Y (0.551)	-	Apoplastic effector
FGRAMPH1_01G21435	FGSG_11190	PF00545	Guanine-specific ribonuclease N1/T1/U2	guanyl-specific ribonuclease F1 precursor	132	4	3.0303	MLFFKSIVSLAALVGVAVA	-	Y (0.915)	-	Apoplastic effector
FGRAMPH1_01G06375	FGSG_02658	PF00734;PF02015	Cellulose-binding domain, fungal;Glycoside hydrolase, family 45	endoglucanase-5	380	19	5	MRSFALLALVGPLAVSAASG	-	Y (0.715)	-	Apoplastic effector
FGRAMPH1_01G08907	FGSG_08011	PF00734;PF03443	Cellulose-binding domain, fungal;Glycoside hydrolase, family 61	endo-beta- -glucanase d	296	10	3.37838	MKTAGLVAATMALMHSASA	-	Y (0.76)	-	Apoplastic effector
FGRAMPH1_01G12809	FGSG_03406	PF01095	Pectinesterase, catalytic	pectinesterase precursor	326	4	1.22699	MKIFATLNFVTAVLA	-	Y (0.63)	-	Apoplastic effector
FGRAMPH1_01G22311	FGSG_06452	PF01522	NodB homology domain	bifunctional xylanase deacetylase	255	6	2.35294	MKSFLATALSTLLLVNNVAA	-	Y (0.67)	-	Apoplastic effector
FGRAMPH1_01G21085	FGSG_11037	PF01670	Glycoside hydrolase family 12	endoglucanase-1 precursor	238	2	0.840336	MKASVGFLAAFLAPVTLA	-	Y (0.89)	-	Apoplastic effector
FGRAMPH1_01G19051	FGSG_05906	PF01764	Fungal lipase-like domain	extracellular lipase	349	6	1.7192	MRLLSLLSVVTLAVA	-	Y (0.626)	-	Apoplastic effector
FGRAMPH1_01G09337	FGSG_08196	PF01828	Peptidase G1	aspergillopepsin-2 precursor	260	2	0.769231	MKFALVLATTGLVFA	-	Y (0.68)	-	Apoplastic effector
FGRAMPH1_01G22463	FGSG_06506	PF03067	Cellulose/chitin-binding protein, N-terminal	hypothetical protein	311	52	16.7203	MKNAAAILALIPLVAA	Y (0.688)	-	-	Cytoplasmic effector
FGRAMPH1_01G13337	FGSG_03632	PF03443	Glycoside hydrolase, family 61	murein transglycosylase	331	5	1.51057	MKFSTIALAALTQVASA	-	Y (0.701)	-	Apoplastic effector
FGRAMPH1_01G13483	FGSG_03695	PF03443	Glycoside hydrolase, family 61	related to endoglucanase IV precursor	243	3	1.23457	MHCNTLSLAAVALLASSVNA	-	Y (0.738)	-	Apoplastic effector
FGRAMPH1_01G22193	FGSG_11488	PF03443	Glycoside hydrolase, family 61	endo-beta-1,4-glucanase D	318	5	1.57233	MKTTSYVSALLGLASAVSA	-	Y (0.617)	-	Apoplastic effector
FGRAMPH1_01G11821	FGSG_03002	PF04616	Glycoside hydrolase, family 43	arabinan endo-1,5-alpha-L-arabinosidase	313	2	0.638978	MWKFVVTGMLAMASAVSA	-	Y (0.624)	-	Apoplastic effector
FGRAMPH1_01G11933	FGSG_03049	PF04616	Glycoside hydrolase, family 43	alpha-n-arabinofuranosidase 2	323	6	1.85759	MVSWNNIFTVALGLIGSARA	-	Y (0.586)	-	Apoplastic effector
FGRAMPH1_01G21889	FGSG_11366	PF04616	Glycoside hydrolase, family 43	related to glycosyl hydrolase family 43	447	4	0.894855	MLHYLSALVAALAASTVQASA	-	Y (0.503)	-	Apoplastic effector
FGRAMPH1_01G13769	FGSG_03813	PF05270;PF09206	Alpha-L-arabinofuranosidase B, arabinose-binding domain;Alpha-L-arabinofuranosidase B, catalytic	alpha-N-arabinofuranosidase precursor	499	8	1.60321	MQLQSILALGIVTTARLAVA	-	Y (0.639)	-	Apoplastic effector
FGRAMPH1_01G00105	FGSG_00028	PF05572	Peptidase M43, pregnancy-associated plasma-A	probable metalloprotease MEP1	275	7	2.54545	MVSKLALALFFGNALA	-	Y (0.513)	-	Apoplastic effector
FGRAMPH1_01G19297	FGSG_06017	PF05630	Necrosis inducing protein	necrosis inducing	235	6	2.55319	MVQITQLLSGIALASGVFG	-	Y (0.649)	-	Apoplastic effector
FGRAMPH1_01G13253	FGSG_03599	PF05730	Extracellular membrane protein, CFEM domain	hypothetical protein	95	10	10.5263	MQFTTSFIVAAFLGTAFA	-	Y (0.664)	-	Apoplastic effector
FGRAMPH1_01G07553	FGSG_10212	PF07249	Cerato-platanin	eliciting plant response	139	4	2.8777	MKFTGILSALALTSAVSA	-	Y (0.953)	-	Apoplastic effector
FGRAMPH1_01G21471	FGSG_11205	PF07249	Cerato-platanin	hypothetical protein	140	5	3.57143	MQLTNLFCLASVLTSVSA	-	Y (0.847)	-	Apoplastic effector
FGRAMPH1_01G14013	FGSG_03911	PF09056	Phospholipase A2, prokaryotic/fungal	secretory phospholipase A2	183	3	1.63934	MKFIATVLSVLPVVLA	Y (0.666)	-	-	Cytoplasmic effector
FGRAMPH1_01G27287	FGSG_09353	PF11327	Egh16-like virulence factor	gEgh 16	404	8	1.9802	MHSFNILLSSSLFALTQA	Y (0.548)	Y (0.724)	-	Apoplastic/cytoplasmic effector
FGRAMPH1_01G12115	FGSG_03123	PF12296	Cell wall mannoprotein 1	antigenic cell wall	172	1	0.581395	MRLSLLPLVAFVGCAFASG	Y (0.581)	-	-	Cytoplasmic effector
FGRAMPH1_01G19137	FGSG_05947	PF14295	PAN/Apple domain	hypothetical protein	316	6	1.89873	MVAIRSFVALYAAVGIASA	-	Y (0.595)	-	Apoplastic effector

## Sheet: 236
FGSG_02541
FGSG_02030
FGSG_06019
FGSG_05251
FGSG_00609
FGSG_02503
FGSG_06924
FGSG_15846
FGSG_03662
FGSG_07291
FGSG_01974
FGSG_01154
FGSG_07822
FGSG_04136
FGSG_04315
FGSG_05663
FGSG_07439
FGSG_07536
FGSG_11487
FGSG_04741
FGSG_08895
FGSG_05906
FGSG_00300
FGSG_10245
FGSG_06150
FGSG_04213
FGSG_10999
FGSG_10212
FGSG_07988
FGSG_03695
FGSG_10177
FGSG_06909
FGSG_06681
FGSG_07412
FGSG_10281
FGSG_10800
FGSG_08677
FGSG_05610
FGSG_00028
FGSG_03123
FGSG_02474
FGSG_09719
FGSG_01504
FGSG_08624
FGSG_09990
FGSG_02284
FGSG_05177
FGSG_06452
FGSG_10179
FGSG_10286
FGSG_01667
FGSG_10231
FGSG_04454
FGSG_08530
FGSG_08537
FGSG_07608
FGSG_11036
FGSG_11428
FGSG_06466
FGSG_03365
FGSG_01164
FGSG_01278
FGSG_10733
FGSG_10776
FGSG_05284
FGSG_06164
FGSG_12292
FGSG_07458
FGSG_00353
FGSG_00798
FGSG_08275
FGSG_08172
FGSG_01866
FGSG_09291
FGSG_12211
FGSG_10297
FGSG_08943
FGSG_02097
FGSG_12043
FGSG_04070
FGSG_01160
FGSG_16464
FGSG_11548
FGSG_01228
FGSG_04400
FGSG_10543
FGSG_07160
FGSG_00393
FGSG_03674
FGSG_03002
FGSG_11037
FGSG_12547
FGSG_10396
FGSG_10755
FGSG_09316
FGSG_06337
FGSG_03126
FGSG_09216
FGSG_09890
FGSG_01098
FGSG_00926
FGSG_03049
FGSG_06803
FGSG_00998
FGSG_02210
FGSG_03526
FGSG_12889
FGSG_04260
FGSG_10873
FGSG_08721
FGSG_00802
FGSG_09974
FGSG_09547
FGSG_06245
FGSG_06020
FGSG_03180
FGSG_03914
FGSG_00722
FGSG_10881
FGSG_08122
FGSG_09951
FGSG_12731
FGSG_11619
FGSG_10255
FGSG_01119
FGSG_07057
FGSG_08944
FGSG_08825
FGSG_12955
FGSG_00904
FGSG_13848
FGSG_08564
FGSG_01621
FGSG_12137
FGSG_01236
FGSG_04074
FGSG_03624
FGSG_04583
FGSG_04848
FGSG_11033
FGSG_03748
FGSG_03911
FGSG_16627
FGSG_02461
FGSG_05972
FGSG_10974
FGSG_04826
FGSG_09690
FGSG_00777
FGSG_11627
FGSG_00330
FGSG_00421
FGSG_00496
FGSG_00838
FGSG_00921
FGSG_00979
FGSG_01111
FGSG_01346
FGSG_01422
FGSG_01425
FGSG_01433
FGSG_01591
FGSG_01962
FGSG_02077
FGSG_02473
FGSG_02523
FGSG_02937
FGSG_03569
FGSG_04181
FGSG_04312
FGSG_04458
FGSG_04527
FGSG_05035
FGSG_05615
FGSG_05997
FGSG_06021
FGSG_06246
FGSG_06290
FGSG_06384
FGSG_06566
FGSG_07401
FGSG_07457
FGSG_08601
FGSG_08700
FGSG_08737
FGSG_08811
FGSG_09366
FGSG_09454
FGSG_09574
FGSG_09870
FGSG_09896
FGSG_09933
FGSG_10118
FGSG_10267
FGSG_10549
FGSG_10746
FGSG_10825
FGSG_10855
FGSG_10942
FGSG_12851
FGSG_15824
FGSG_16615
FGSG_16707
FGSG_17593
FGSG_00009
FGSG_00029
FGSG_00847
FGSG_01688
FGSG_02309
FGSG_02378
FGSG_02674
FGSG_03035
FGSG_03463
FGSG_04624
FGSG_04699
FGSG_05341
FGSG_05841
FGSG_07221
FGSG_07829
FGSG_12214
FGSG_15448
FGSG_15469
FGSG_02685
FGSG_03334
FGSG_03436
FGSG_03584
FGSG_03599
FGSG_03600
FGSG_04745
FGSG_07899
FGSG_07921
FGSG_10670
FGSG_11647
FGSG_12081
FGSG_15251
FGSG_15437

## Sheet: 72
FGSG_00609
FGSG_03662
FGSG_01974
FGSG_05663
FGSG_11487
FGSG_04741
FGSG_05906
FGSG_10999
FGSG_10212
FGSG_07988
FGSG_03695
FGSG_10177
FGSG_06681
FGSG_10281
FGSG_10800
FGSG_08677
FGSG_00028
FGSG_03123
FGSG_09990
FGSG_05177
FGSG_06452
FGSG_11036
FGSG_11428
FGSG_06466
FGSG_03365
FGSG_10776
FGSG_07458
FGSG_08172
FGSG_01866
FGSG_09291
FGSG_08943
FGSG_01228
FGSG_10543
FGSG_03002
FGSG_11037
FGSG_12547
FGSG_03049
FGSG_03526
FGSG_09547
FGSG_03180
FGSG_08122
FGSG_03624
FGSG_04583
FGSG_11033
FGSG_03911
FGSG_02461
FGSG_10974
FGSG_04826
FGSG_00330
FGSG_00421
FGSG_00921
FGSG_00979
FGSG_02077
FGSG_04181
FGSG_04527
FGSG_05615
FGSG_06246
FGSG_06290
FGSG_06566
FGSG_07401
FGSG_07457
FGSG_08601
FGSG_08700
FGSG_09870
FGSG_09896
FGSG_10267
FGSG_10746
FGSG_10855
FGSG_12851
FGSG_03436
FGSG_03599
FGSG_03600

## Sheet: 22
FGSG_05906
FGSG_10999
FGSG_10212
FGSG_07988
FGSG_03695
FGSG_00028
FGSG_03123
FGSG_06452
FGSG_11036
FGSG_06466
FGSG_03365
FGSG_09291
FGSG_03002
FGSG_11037
FGSG_03049
FGSG_03526
FGSG_03624
FGSG_04583
FGSG_11033
FGSG_03911
FGSG_03599
FGSG_03600
